# Supplementary material for: Transcriptome analysis during berry development provides insights into co-regulated and altered gene expression between a seeded wine grape variety and its seedless somatic variant
Source: BMC Genomics. 2014 Nov 27;15(1):1030. doi: 10.1186/1471-2164-15-1030 (PMC4301461; doi:10.1186/1471-2164-15-1030)
Supplement: Supplementary file 2 — Additional file 2: Table S1: Genotypic characterization of the wild-type and the mutant. Fifty-eight SSR (simple sequence repeat) markers, spread across the nineteen chromosomes of grapevine genome, were used to genotype the wild-type and the mutant. Marker details and PCR conditions are described in Methods. Symbols: * SSR markers commonly used to discriminate grapevine varieties, - indicates homozygous or null allele. (XLSX 35 KB) [file 12864_2014_6843_MOESM2_ESM.xlsx]

## Sheet: Table S1
Table S1. Genotypic characterization of the wild-type and the mutant.
Fifty-eight SSR (simple sequence repeat) markers, spread across the nineteen chromosomes of grapevine genome, were used to genotype the wild-type and the mutant. Marker details and PCR conditions are described in Methods. Symbols: * SSR markers commonly used to discriminate grapevine varieties, - indicates homozygous or null allele.
SSR Marker	Multiplex panel	Dye	Labeled primer concentration (μM)	Wild-type & Mutant Allele 1	Wild-type & Mutant Allele 2	Chromosome Location
VVS2*	1	6-FAM	0.2	130	-	Chr11
VVMD32*	1	6-FAM	0.6	253	257	Chr4
VVMD28*	1	NED	0.3	236	246	Chr3
VMC1B11	2	NED	0.3	167	-	Chr8
VVMD27*	2	HEX	0.6	167	183	Chr5
VVMD7*	2	6-FAM	0.2	240	263	Chr7
VrZAG62*	3	HEX	0.6	193	195	Chr7
VrZAG79*	3	6-FAM	0.3	243	259	Chr5
VVMD25*	4	6-FAM	0.3	243	251	Chr11
VVMD5*	4	HEX	0.6	225	236	Chr16
VVIQ52	5	NED	0.2	77	84	Chr9
VVMD24	5	6-FAM	0.2	207	213	Chr14
VVIN16	5	6-FAM	0.2	150	-	Chr18
VVIV37	6	NED	0.4	160	176	Chr10
VVIH54	6	6-FAM	0.2	166	174	Chr13
VMC4F8	7	6-FAM	0.2	112	124	Chr1
VVMD21	7	NED	0.4	244	250	Chr6
VVIN73	7	6-FAM	0.2	265	-	Chr17
VVIP31	8	NED	0.3	191	195	Chr19
VVIB01	8	6-FAM	0.3	289	291	Chr2
VMC7H3	9	HEX	0.08	120	130	Chr4
VVIN56	9	6-FAM	0.1	161	-	Chr7
VVIP77	10	NED	0.2	175	183	Chr4
VMC6D12	10	HEX	0.2	179	-	Chr9
VrZAG67	10	6-FAM	0.1	129	152	Chr10
VMC3E11.2	10	NED	0.4	89	97	Chr10
VVIB09	10	6-FAM	0.1	271	277	Chr17
VrZAG21	11	6-FAM	0.1	201	203	Chr4
VMC5G1.1	11	NED	0.2	123	-	Chr6
VMCNG1F1.1	12	HEX	0.2	148	158	Chr4
VVIP72	12	HEX	0.4	43	54	Chr6
VVIQ22	12	NED	0.2	94	-	Chr17
VrZAG83	13	6-FAM	0.4	190	194	Chr4
VMC3B7.2	18	HEX	0.4	102	104	Chr19
VMC8G6	13	HEX	0.2	158	-	Chr12
VMC5C5	14	NED	0.1	115	-	Chr6
VMC3D7	14	HEX	0.1	164	-	Chr10
VMC6C10	14	6-FAM	0.25	127	-	Chr14
VMC16F3	15	HEX	0.4	176	178	Chr7
VMC1A12	15	6-FAM	0.4	121	-	Chr7
VMC2H5	15	HEX	0.1	96	108	Chr14
VMC3B8	16	HEX	0.2	134	-	Chr12
VMC5A1	16	NED	0.1	167	169	Chr16
VMC4D9.2	17	6-FAM	0.2	227	229	Chr15
VMC7G5	17	6-FAM	0.1	166	184	Chr1
VMC5E9	18	NED	0.5	192	198	Chr19
VVIB63	18	6-FAM	0.1	142	-	Chr15
VVIM43	19	HEX	0.2	75	83	Chr6
VVIV16	19	HEX	0.1	104	-	Chr18
VVIB23	single panel	6-FAM	0.4	285	-	Chr2
VMC7F2	single panel	HEX	0.2	201	-	Chr18
VMC5G7	single panel	NED	0.1	200	216	Chr2
VVP18B19	single panel	6-FAM	0.4	140	147	Chr18
VVP18B32	single panel	HEX	0.2	266	276	Chr18
P3_VVAGL11	single panel	6-FAM	0.4	91	99	Chr18
VVP18B35	single panel	6-FAM	0.4	231	245	Chr18
VVP18B40	single panel	HEX	0.2	135	151	Chr18
VVP18B20	single panel	HEX	0.2	248	252	Chr18
