# Supplementary material for: Transcriptome analysis during berry development provides insights into co-regulated and altered gene expression between a seeded wine grape variety and its seedless somatic variant
Source: BMC Genomics. 2014 Nov 27;15(1):1030. doi: 10.1186/1471-2164-15-1030 (PMC4301461; doi:10.1186/1471-2164-15-1030)
Supplement: Supplementary file 4 — Additional file 4: Table S2: List of the genes analyzed in real-time PCR and primers used for their amplification. The table reports the gene IDs, gene annotations and sequences of the primer sets used to analyze the transcriptional profile of 14 genes in addition to the two constitutive genes used as reference for normalization. (XLSX 23 KB) [file 12864_2014_6843_MOESM4_ESM.xlsx]

## Sheet: Table S2
Table S2: List of the genes analyzed in real-time PCR and primers used for their amplification.
The table reports the gene IDs, gene annotations and sequences of the primer sets used to analyze the transcriptional profile of 14 genes including the two constitutive genes used as reference for normalization.
Gene ID (CRIBI)	Gene annotation	Forward primer 5' -> 3'	Reverse primer 5' -> 3'
VIT_01s0011g01560	Transparent testa 16	GTGATGGAGCAGTTCCCATT	TACTGGAGGGTGAGGTCCTG
VIT_01s0011g06390	MS1 (male sterility 1)	GGCAGCAAGGGTGATTGTTG	AGCTGCGTCGAACCAAGTAA
VIT_01s0026g01680	Pectate lyase	CAATACGAGCCCACATTGCG	TTCAGGTTCCTTCTCGTGCC
VIT_03s0038g04340	Feronia receptor-like kinase	TCTCCCATGGAAGGTCTGTC	AAGATCATCGACCCCCTTCT
VIT_04s0008g01800	Myb domain protein 7	TGCCGCTTTGGATCTTGACT	GCACGAGGACGTTTATAATGGA
VIT_06s0004g02820	Sand (reference gene)	CAATGTCGTCCGATTCGAGC	GATCTTGAAGGGAGTCGAGGG
VIT_09s0002g01670	Myb domain protein 26	ATTGAAACCAAGCCCATCAA	TGAGAGCCTGATGGGAGACT
VIT_09s0002g02210	Adhesion of calyx edges (ACE)	AGAGGGAGCCACATAGGGTT	TGCACTGAGCCACAGAAGAG
VIT_11s0016g03020	Pectinesterase family	ATTGGCACCTTCAATTCTGC	ATTCTAAATGCCACCGCTTG
VIT_12s0028g03270	Ethylene-responsive transcription factor 9	CAACGAAGTCCTCCCCTTCC	CAGCAGCGGAATTCACAACG
VIT_14s0006g02950	Lateral organ boundaries protein 41	AGCGGCTCTCTTTGGTTGAA	GAAGACAGGGTCGGATGGTG
VIT_15s0021g02700	Beta-expansin (EXPB4)	AGTCTTGGGGTGCCGTTTGG	GCCATCCCGCTGGAATGACA
VIT_15s0048g00510	Pectinesterase family	TCTCAAACATGGCTCAGCAC	GTGTTGCTGATGAGCTTGGA
VIT_17s0000g05400	Myb domain protein 35	GCCGAATGCAGATGGACAAC	TTCCTCCAGAAGGCTAGGGA
VIT_17s0000g10430	Glyceraldehyde 3-phosphate dehydrogenase (reference gene)	TTCTCGTTGAGGGCTATTCCA	CCACAGACTTCATCGGTGACA
VIT_18s0041g01880	MADS-box protein SEEDSTICK	AGGCTTCAGCAAGCAAACAT	CATTAAGCCGAGATGGAGGA
