# Supplementary material for: Transcriptome analysis during berry development provides insights into co-regulated and altered gene expression between a seeded wine grape variety and its seedless somatic variant
Source: BMC Genomics. 2014 Nov 27;15(1):1030. doi: 10.1186/1471-2164-15-1030 (PMC4301461; doi:10.1186/1471-2164-15-1030)
Supplement: Supplementary file 5 — Additional file 5: Table S3: Summary of read mapping to v1_mRNA version of 12x grapevine genome draft annotation. Short-read alignment and mapping of all the reads were carried on the 12x v1 annotation of the grapevine genome PN40024 38 using BWA (Burrows Wheeler Aligner) software 39. The mapping results were processed with SAMtools 40 to extract for each transcript the number of mapped reads and determine, whether their mapping position is unique. Reads mapping to several positions on the reference sequence with the same “mapping quality” (i.e. number of mismatches and quality of the bases generating the mismatches) were attributed at random to one of them with a “0” mapping quality. (XLSX 11 KB) [file 12864_2014_6843_MOESM5_ESM.xlsx]

## Sheet: Table S3
Table S3. Summary of read mapping to v1_mRNA version of 12x grapevine genome draft annotation.
Short-read alignment and mapping of all the reads were carried on the 12x v1 annotation of the grapevine genome PN40024 [38] using BWA (Burrows Wheeler Aligner) software [39]. The mapping results were processed with SAMtools [40] to extract for each transcript the number of mapped reads and determine, whether their mapping position is unique. Reads mapping to several positions on the reference se…
	Wild-type				Mutant
Developmental stage	E-L 15	E-L 27	E-L 38		E-L 15	E-L 27	E-L 38
Total number of reads	128865364	125786280	143403274		127176972	102166350	115678764
Number of mapped reads	104054886	101638040	113217146		102918032	82120258	81346578
Number of reads mapped to a single position	92582632	90292742	98800321		87999629	70331451	70888044
Number of reads mapped to multiple positions	11472254	11345298	14416825		14918403	11788807	10458534
Unmapped reads	24810478	24148240	30186128		24258940	20046092	34332186
Read coverage
Percentage of total reads mapped	80.7	80.8	79.0		80.9	80.4	70.3
Percentage of total reads mapped to a single position	71.8	71.8	68.9	70.8 (average)	69.2	68.8	61.3	66.4 (average)
Percentage of mapped reads that align to a single position	89.0	88.8	87.3		85.5	85.6	87.1
Percentage of total reads mapped to multiple positions	8.9	9.0	10.1	9.3 (average)	11.7	11.5	9.0	10.8 (average)
Percentage of mapped reads that align to multiple positions	11.0	11.2	12.7		14.5	14.4	12.9
Percentage of total reads unmapped	19.2	19.2	21.0	19.8 (average)	19.1	19.6	29.7	22.8 (average)
