# Supplementary material for: Transcriptome analysis during berry development provides insights into co-regulated and altered gene expression between a seeded wine grape variety and its seedless somatic variant
Source: BMC Genomics. 2014 Nov 27;15(1):1030. doi: 10.1186/1471-2164-15-1030 (PMC4301461; doi:10.1186/1471-2164-15-1030)
Supplement: Supplementary file 6 — Additional file 6: Table S4: Distribution of mapped reads among genomic features. A Python script was developed to determine the distribution of mapped reads among genomic features in the wild-type and the mutant. (XLSX 13 KB) [file 12864_2014_6843_MOESM6_ESM.xlsx]

## Sheet: Table S4
Table S4: Distribution of mapped reads among genomic features.
A Python script was developed to determine the distribution of mapped reads among genomic features in the wild-type and the mutant.
	Wild-type						Mutant
Developmental stage	E-L 15	E-L 27	E-L 38	Average	Percentage		E-L 15	E-L 27	E-L 38	Average	Percentage
Coding region	50501504	49370253	53983613	5.12851e+07	48.8622		51249403	40500701	39702579	43817561	49.0109
Splice site	27387869	26199923	30536924	28041572	26.7168		26188648	20706684	21931846	2.29424e+07	25.6615
Intron	15241790	13205347	16306452	14917863	14.2		14707042	10302669	18382573	1.44641e+07	16.1784
UTR	8475568	8268932	10721946	9155482	8.72293		7544615	6346548	5389584	6.42692e+06	7.18864
Repeats	1467877	1349307	1858931	1558705	1.48506		1019066	917476	3321902	1.75281e+06	2
Total				1.04959e+08						8.94038e+07
