# Supplementary material for: Transcriptome analysis during berry development provides insights into co-regulated and altered gene expression between a seeded wine grape variety and its seedless somatic variant
Source: BMC Genomics. 2014 Nov 27;15(1):1030. doi: 10.1186/1471-2164-15-1030 (PMC4301461; doi:10.1186/1471-2164-15-1030)
Supplement: Supplementary file 7 — Additional file 7: Table S5: List of transcripts ranked by order of magnitude. P-values (or scores) were computed to reflect the significance of the difference between 2 counts (n1 and n2 corresponding to any two library combination out of the six libraries, independently of the genotype) using a binomial model. The model is described in Additional file 3. The p-values were log-transformed in order to allow for greater numerical stability in comparing extreme values. The sign of the p-value reflects the direction of the comparison (whether n1 is greater or lesser than n2). The smaller is the absolute p-value, the more significant is the difference between the counts. Next all the p-values and the ratios of expression between the counts were considered to compute a ranking value for each transcript. Afterwards the ranking values were used to sort the transcripts and show on top the biggest differences in expressions between two of the libraries. (XLSX 9 MB) [file 12864_2014_6843_MOESM7_ESM.xlsx]

## Sheet: Table S5
Table S5: List of transcripts ranked by order of magnitude.
P-values (or scores) were computed to reflect the significance of the difference between 2 counts (n1 and n2 corresponding to any two library combination out of the six libraries, independently of the genotype) using a binomial model. The model is described in Additional file 3. The p-values were log-transformed in order to allow for greater numerical stability in comparing extreme values. The si…
	Wild-type Raw read count			Mutant Raw read count			Wild-type RPM Value			Mutant RPM Value			Wild-type P-values			Mutant P-values			Wild-type VS Mutant P-values			Other Wild-type and Mutant P-values
Gene ID	E-L 15	E-L 27	E-L 38	E-L 15	E-L 27	E-L 38	E-L 15	E-L 27	E-L 38	E-L 15	E-L 27	E-L 38	E-L 15 VS E-L 27	E-L 27 VS E-L 38	E-L 15 VS E-L 38	E-L 15 VS E-L 27	E-L 27 VS E-L 38	E-L 15 VS E-L 38	WT_E-L 15 VS MT_E-L 15	WT_E-L 27 VS MT_E-L 27	WT_E-L 38 VS MT_E-L 38	MT_E-L 38 VS WT_E-L 15	MT_E-L 38 VS WT_E-L 27	WT_E-L 15 VS MT_E-L 27	WT_E-L 27 VS MT_E-L 15	WT_E-L 38 VS MT_E-L 15	WT_E-L 38 VS MT_E-L 27	Rank
chr18.gff3_MRNA_VIT_18s0089g00140.t01	3771	14	262	309	0	569	40.7312	0.155051	2.65181	3.51138	0	8.02674	3.89661e-302	-3.95e-21	3.35e-269	2.69e-28	3.1e-50	3.26e-14	2.48e-254	0.0100284	3.21e-20	-7.44e-186	7.06e-48	3.03386e-305	-2.01e-25	-0.0183081	2.56e-24	1
chr7.gff3_MRNA_VIT_07s0255g00030.t01	6760	543	18	713	381	13	73.0159	6.01377	0.182186	8.10231	5.41721	0.183388	0	1.49e-44	0	5.37e-06	-1.21e-31	-6.44e-59	0	0.287833	1.1344	0	-1.57e-44	0	-0.000213931	-6.12e-59	-1.16e-31	2
chr12.gff3_MRNA_VIT_12s0028g00070.t01	12246	87	91	1352	20	71	132.271	0.963533	0.92105	15.3637	0.284368	1.00158	0	1.07588	0	9.42e-111	0.000203311	-4.2e-98	0	0.000102188	0.865682	0	1.12704	0	-9.58e-99	-1.82e-99	0.000160718	3.5
chr4.gff3_MRNA_VIT_04s0008g01610.t01	0	26	17463	0	0	0	0	0.287952	176.75	0	0	0	-0.000453624	0	0	NA	NA	NA	NA	0.000492022	0	NA	-0.00048894	NA	0.000455143	0	0	3.5
chr12.gff3_MRNA_VIT_12s0059g00480.t01	0	26	13188	0	0	1	0	0.287952	133.481	0	0	0.0141068	-0.000453624	0	0	NA	0.590609	0.715229	NA	0.000492022	0	0.747555	-0.00116715	NA	0.000455143	0	0	5
chr14.gff3_MRNA_VIT_14s0128g00200.t01	4	9	4202	8	0	0	0.0432046	0.0996758	42.5302	0.0909095	0	0	-0.363258	0	0	0.0633433	NA	-0.0622788	-0.452573	0.0477426	0	-0.297748	-0.0468956	0.301091	1.06551	0	0	6
chrUn.gff3_MRNA_VIT_00s1290g00010.t01	0	10	4192	0	0	0	0	0.110751	42.429	0	0	0	-0.0197431	0	0	NA	NA	NA	NA	0.0343506	0	NA	-0.0337203	NA	0.0214696	0	0	7
chr14.gff3_MRNA_VIT_14s0108g00520.t01	0	16	8820	3	6	2	0	0.177201	89.271	0.0340911	0.0853103	0.0282135	-0.00399885	0	0	-0.404965	-0.383789	-0.82689	-0.299025	0.304499	0	0.399641	-0.0387844	-0.0535424	0.0358615	0	0	8
chr8.gff3_MRNA_VIT_08s0007g06430.t01	0	33	5433	0	6	1	0	0.365478	54.9897	0	0.0853103	0.0141068	-0.000106438	0	0	-0.057794	-0.210372	0.715229	NA	0.00791971	0	0.747555	-0.0002314	-0.0535424	0.000106497	0	0	9
chr18_random.gff3_MRNA_VIT_18s0001g01570.t01	20	48	26196	25	5	21	0.216023	0.531604	265.141	0.284092	0.071092	0.296242	-0.0132067	0	0	0.0251165	0.0257921	1.19163	-0.608252	0.000136027	0	0.540298	-0.110322	0.0966653	0.0684977	0	0	10
chr12.gff3_MRNA_VIT_12s0059g00500.t01	8	14	9996	1	0	12	0.0864093	0.155051	101.174	0.0113637	0	0.169281	-0.393609	0	0	0.494147	0.0114684	0.0176312	0.116866	0.0100284	0	0.319511	1.14441	0.0706798	0.0159767	0	0	11
chr15.gff3_MRNA_VIT_15s0021g02170.t01	58433	279	27	7166	16	29	631.144	3.08995	0.273278	81.4322	0.227494	0.409096	0	9.01e-21	0	0	0.187804	0	0	1.51e-21	0.303784	0	-1.34e-18	0	0	0	0.858598	12.5
chr7.gff3_MRNA_VIT_07s0151g00640.t01	1150	474	44775	1572	211	81	12.4213	5.24959	453.187	17.8637	3.00008	1.14265	3.23e-28	0	0	8.75e-86	-1.57e-07	-4.86e-114	-8.28e-11	8.36e-07	0	-4.6e-78	-6.68e-24	3.56e-51	-9.48e-59	0	0	12.5
chr17.gff3_MRNA_VIT_17s0000g01820.t01	60	49	7327	64	19	23	0.64807	0.542679	74.1597	0.727276	0.270149	0.324455	0.599426	0	0	0.00394179	0.839201	-0.0137836	-0.789206	0.0604011	0	-0.0392006	-0.150871	0.0126889	-0.296601	0	0	14
chr1.gff3_MRNA_VIT_01s0011g06390.t01	2771	39	1	280	30	3	29.93	0.431928	0.0101214	3.18183	0.426552	0.0423203	1.02e-226	5.09e-05	4.36e-235	1.4e-18	-0.00096523	-4.94e-25	1.39e-177	1.20974	0.439552	-1.93e-234	-0.000259034	7.98e-227	-1.68e-18	-1.2e-25	-0.000291616	15
chrUn.gff3_MRNA_VIT_00s0323g00100.t01	388	59	4173	808	21	31	4.19085	0.65343	42.2367	9.18186	0.298586	0.437309	1.48e-23	0	-2.32e-271	8.31e-65	0.375782	-2.39e-62	-4.42e-18	0.022664	0	-6.01e-27	-0.208934	2.58e-29	-1.17e-58	2.77e-193	0	16
chr7.gff3_MRNA_VIT_07s0005g02750.t01	2	2206	7	7	84	2	0.0216023	24.4316	0.07085	0.0795458	1.19434	0.0282135	-2.01e-187	1.85e-186	-0.319785	-5.83e-08	-1.03e-08	-0.422993	-0.253516	1.7e-165	-0.514562	0.821522	-2.71e-187	-8.16e-09	2.74e-186	-1.04786	-4.39e-08	17
chr19.gff3_MRNA_VIT_19s0015g00150.t01	1688	22	34	175	16	26	18.2324	0.243652	0.344128	1.98864	0.227494	0.366776	1.72e-139	-0.417401	1.57e-137	5.92e-13	0.312425	-6.38e-11	2.5e-108	1.15517	1.12138	-4.32e-137	0.344072	8.28e-140	-1.05e-12	-3.1e-11	0.370789	18
chr1.gff3_MRNA_VIT_01s0127g00610.t01	7684	170	18	1100	147	13	82.9961	1.88276	0.182186	12.5001	2.0901	0.183388	0	3.51e-13	0	7.52e-61	-6.57e-12	-1.87e-91	0	-0.586998	1.1344	0	-3.67e-13	0	-9.68e-64	-1.78e-91	-6.33e-12	19
chr18_random.gff3_MRNA_VIT_18s0001g04280.t01	157	1424	9961	137	402	150	1.69578	15.7709	100.82	1.55682	5.71579	2.11601	-3.78e-92	0	0	-1.23e-17	-3.77e-13	0.0677157	0.723149	1.24e-42	0	0.176861	-1.16e-85	-1.98e-16	2.26e-94	0	0	20
chr1.gff3_MRNA_VIT_01s0137g00030.t01	6192	108	81	922	83	60	66.8808	1.19611	0.819835	10.4773	1.18013	0.846405	0	0.0692882	0	1.15e-59	-0.171409	-6.02e-65	0	1.27604	1.17817	0	-0.130149	0	-2.02e-59	-2.21e-65	-0.101668	21
chr7.gff3_MRNA_VIT_07s0151g01070.t01	46	63	8269	53	38	137	0.496853	0.697731	83.6941	0.602275	0.540299	1.93262	-0.227501	0	0	0.901819	4.18e-07	1.46e-06	-0.577818	0.423631	0	1.63e-07	8.73e-06	-0.994677	0.685376	0	0	22
chr6.gff3_MRNA_VIT_06s0061g00100.t01	3	99	6314	8	14	114	0.0324035	1.09643	63.9067	0.0909095	0.199057	1.60817	-8.38e-10	0	0	-0.21687	6.49e-09	2.32e-10	-0.302212	5.5e-07	0	3.17e-11	0.0498271	-0.0260504	9.85e-09	0	0	23
chr14.gff3_MRNA_VIT_14s0083g00850.t01	10	2853	5	17	149	1	0.108012	31.5972	0.0506071	0.193183	2.11854	0.0141068	-4.61e-240	3.49e-241	0.364704	-6e-12	-1.67e-14	-0.0114684	-0.330191	3.02e-203	-0.514914	-0.103219	-6.72e-242	-4.13e-13	2.09e-238	-0.0465188	-6.02e-14	24
chr17.gff3_MRNA_VIT_17s0000g09000.t01	73	33	3589	47	6	3	0.788485	0.365478	36.3258	0.534093	0.0853103	0.0423203	0.0075493	-3.41e-296	-2.16e-287	0.000274437	-0.596206	-4.2e-05	0.143726	0.00791971	-4.66e-303	-2.37e-07	-0.00105083	1.49e-06	-0.252349	1.16e-292	3.88e-302	25
chr5.gff3_MRNA_VIT_05s0049g00780.t01	41	227	247	1002	57	292	0.442848	2.51404	2.49999	11.3864	0.810448	4.11917	-6.88e-14	1.31831	-6.67e-15	3.49e-72	2.19e-16	-1.08e-30	-1.67e-78	2.64e-09	0.000134099	1.24e-20	0.000157571	-0.037511	-1.04e-47	-6.98e-48	1.26e-09	26
chr8.gff3_MRNA_VIT_08s0058g00650.t01	2	3	3094	0	0	0	0.0216023	0.0332253	31.3157	0	0	0	-0.89788	-1.07e-261	-6.03e-262	NA	NA	NA	0.572363	0.440217	-2.07e-262	-0.709237	-0.436074	0.714492	0.331594	2.07e-262	2.07e-262	27
chr7.gff3_MRNA_VIT_07s0104g00280.t01	7703	27	68	1194	2	43	83.2014	0.299027	0.688257	13.5682	0.0284368	0.60659	0	-0.00685402	0	2.81e-102	3.95e-05	-1.07e-91	0	0.00218665	-0.791446	0	0.0408289	0	-3.26e-97	-2.85e-90	3.81e-07	28
chr18.gff3_MRNA_VIT_18s0089g00190.t01	2257	98	0	302	19	4	24.3782	1.08536	0	3.43183	0.270149	0.056427	3.25e-171	2.33e-10	3.95e-192	7.35e-23	-0.0244908	-1.25e-26	6.71e-132	7.54e-06	0.117642	-5.38e-191	-2.9e-09	9.51e-187	-4e-12	-1.05e-27	-0.00196594	29
chr17.gff3_MRNA_VIT_17s0000g08110.t01	106	2085	1	16	100	0	1.14492	23.0916	0.0101214	0.181819	1.42184	0	-2.86e-156	1.74e-177	7.76e-11	-5.65e-08	-1.57e-10	-0.00531562	8.79e-08	2.11e-151	-0.453279	-4.79e-11	-1.1e-177	-0.289293	3.86e-174	-0.00704616	-2.27e-10	30
chr5.gff3_MRNA_VIT_05s0049g00660.t01	318	427	410	2102	363	2408	3.43477	4.72906	4.14978	23.8865	5.16128	33.9691	-0.00220922	0.189952	-0.0742505	5.84e-99	3.35e-136	7.25e-15	-5.68e-122	-0.426113	4.78e-148	7.33e-157	3.56e-141	-0.000331953	-2.11e-104	-5.03e-112	-0.0345139	31
chr11.gff3_MRNA_VIT_11s0016g04750.t01	53	1314	75	64	32	3	0.572462	14.5527	0.759107	0.727276	0.454988	0.0423203	-4.42e-102	9.91e-99	-0.286048	0.124967	-0.000625013	-1.31e-06	-0.400659	3.11e-104	-1.82e-07	-1.37e-05	-4.44e-112	0.541034	2.69e-99	1.12968	0.0821544	32
chr4.gff3_MRNA_VIT_04s0008g05370.t01	1485	17	3	169	8	3	16.0397	0.188276	0.0303643	1.92046	0.113747	0.0423203	1.58e-123	0.0185093	1.14e-126	2.52e-14	-0.331355	-1.29e-15	7.52e-93	0.471123	0.958842	-1.98e-126	-0.0589367	5.29e-125	-4.47e-13	-7.68e-16	-0.154166	33
chr13.gff3_MRNA_VIT_13s0067g01250.t01	6	9	2571	2	0	0	0.064807	0.0996758	26.0222	0.0227274	0	0	-0.692847	-2.3e-216	-4.15e-217	0.68096	NA	-0.675822	0.425517	0.0477426	-1.69e-218	-0.140064	-0.0468956	0.1421	0.157316	5.21e-218	1.69e-218	34
chr13.gff3_MRNA_VIT_13s0064g01310.t01	1105	100	4	102	11	6	11.9353	1.10751	0.0404857	1.1591	0.156402	0.0846405	6.11e-75	9.81e-10	1.59e-94	5.75e-08	-0.451513	-3.89e-09	4.44e-74	9.87e-08	0.47837	-1.21e-93	-6.29e-09	3.17e-92	-1.05605	-6.32e-10	-0.0867697	35
chr17.gff3_MRNA_VIT_17s0000g05400.t01	4175	11	3	671	8	3	45.0949	0.121826	0.0303643	7.62503	0.113747	0.0423203	0	0.109123	0	1.13e-56	-0.331355	-5.11e-58	4.9e-223	1.06614	0.958842	0	-0.261171	0	-1.6e-56	-3.02e-58	-0.154166	36
chr10.gff3_MRNA_VIT_10s0042g00080.t01	6	1156	44	3	31	85	0.064807	12.8028	0.445343	0.0340911	0.44077	1.19907	-2.33e-98	3.66e-91	-0.000254515	-0.00056196	0.000459565	1.05e-08	0.656152	3.02e-91	0.000407171	3e-08	-4.14e-78	-0.00152538	5.86e-99	6.32e-05	1.21489	37.5
chr6.gff3_MRNA_VIT_06s0080g00260.t01	299	33	2841	202	33	12	3.22955	0.365478	28.755	2.29546	0.469207	0.169281	8.86e-21	-2.05e-233	-5.01e-179	1.05e-11	-0.0249327	-3.68e-16	0.00756267	-0.53692	-1.49e-237	-3.56e-24	-0.0979535	3.83e-19	-4.06e-13	1.39e-195	3e-231	37.5
chr1.gff3_MRNA_VIT_01s0026g01680.t01	2	2218	0	1	135	0	0.0216023	24.5645	0	0.0113637	1.91948	0	-1.98e-188	7.45e-189	0.50528	-2.38e-13	-1.58e-13	-0.49731	0.774501	6.02e-154	NA	-0.709237	-7.45e-189	-3.43e-13	1.25e-188	-0.655903	-1.58e-13	39
chr17.gff3_MRNA_VIT_17s0000g08130.t01	7323	6	0	9517	1	2	79.0969	0.0664505	0	108.148	0.0142184	0.0282135	0	0.0723332	0	0	0.792378	0	-2.62e-43	0.334641	0.368918	0	-0.580496	0	0	0	-0.778523	40
chr4.gff3_MRNA_VIT_04s0008g03540.t01	5327	4	0	6303	2	2	57.5378	0.0443003	0	71.6253	0.0284368	0.0282135	0	0.172976	0	0	-0.781159	0	-3.08e-16	0.903833	0.368918	0	-0.907362	0	0	0	-0.365304	41
chr12.gff3_MRNA_VIT_12s0034g01150.t01	23492	28	0	26664	12	9	253.741	0.310102	0	303.001	0.170621	0.126961	0	0.000298636	0	0	-0.790423	0	-9.12e-43	0.230791	0.019131	0	-0.0871893	0	0	0	-0.00908521	42
chr13.gff3_MRNA_VIT_13s0019g03300.t01	5273	14	2	4437	2	7	56.9545	0.155051	0.0202428	50.4207	0.0284368	0.0987473	0	0.024186	0	0	0.285708	0	2.28e-05	0.0684464	0.137397	0	-0.592215	0	0	0	-0.847067	43
chr11.gff3_MRNA_VIT_11s0016g04150.t01	9640	10	0	11524	7	5	104.123	0.110751	0	130.955	0.0995287	0.0705338	0	0.0180053	0	0	-0.874158	0	-1.99e-30	1.05268	0.0740825	0	-0.704666	0	0	0	-0.0344529	44
chr16.gff3_MRNA_VIT_16s0100g00630.t01	52458	26	2	66003	45	19	566.607	0.287952	0.0202428	750.037	0.639828	0.268028	0	0.00123385	0	0	-0.0199029	0	-2.16e-236	-0.0215987	0.00443527	0	-1.16156	0	0	0	-1.95e-05	45
chr9.gff3_MRNA_VIT_09s0002g03160.t01	8836	43	3	7060	4	18	95.4391	0.476229	0.0303643	80.2276	0.0568736	0.253922	0	5.63e-05	0	0	0.0340475	0	1.23e-14	0.000215373	0.00823193	0	-0.108487	0	0	0	-0.689172	46
chr5.gff3_MRNA_VIT_05s0020g02740.t01	17399	7	0	14660	10	12	187.929	0.0775256	0	166.592	0.142184	0.169281	0	0.0490566	0	0	1.00574	0	2.68e-14	-0.430108	0.00910016	0	0.256917	0	0	0	-0.0146806	47
chr11.gff3_MRNA_VIT_11s0016g03950.t01	221	77	3127	208	75	36	2.38706	0.852782	31.6497	2.36365	1.06638	0.507843	2.37e-08	-2.41e-247	-1.4e-217	9.92e-06	-0.00800469	-1.12e-11	1.27673	-0.357514	-1.92e-254	-2.37e-12	-0.0653609	5.9e-06	-6.9e-08	5.17e-218	5.01e-243	48
chr2.gff3_MRNA_VIT_02s0025g02630.t01	39429	1	0	34226	27	27	425.879	0.0110751	0	388.933	0.383897	0.380882	0	0.641646	0	0	-1.19258	0	3.69e-18	-0.000564893	0.000367192	0	0.000566815	0	0	0	-0.000367191	49
chr15.gff3_MRNA_VIT_15s0046g00210.t01	18504	40	0	14505	12	18	199.865	0.443003	0	164.83	0.170621	0.253922	0	2.54e-05	0	0	0.522742	0	6.72e-35	0.0294694	0.00243292	0	-0.167345	0	0	0	-0.00908521	50
chr1.gff3_MRNA_VIT_01s0011g03480.t01	52887	45	386	43979	41	459	571.241	0.498379	3.90687	499.763	0.582954	6.475	0	-2.94e-25	0	0	1.13e-32	0	9.27e-49	-0.72069	2.12e-06	0	8.71e-34	0	0	0	7.26e-24	51
chr1.gff3_MRNA_VIT_01s0026g02700.t01	49754	98	35	42619	44	87	537.401	1.08536	0.35425	484.309	0.625609	1.22729	0	5.41e-05	0	0	0.00846837	0	7.11e-29	0.0279739	4.85e-05	0	0.646241	0	0	0	-0.0769125	52
chr18.gff3_MRNA_VIT_18s0001g13110.t01	7982	9	0	6427	6	4	86.2149	0.0996758	0	73.0344	0.0853103	0.056427	0	0.024537	0	0	-0.841864	0	2.23e-12	1.04025	0.117642	0	-0.626087	0	0	0	-0.0489752	53
chr1.gff3_MRNA_VIT_01s0011g06650.t01	14918	15	8	15609	16	15	161.132	0.166126	0.0809714	177.376	0.227494	0.211601	0	0.259716	0	0	-1.14825	0	-3.73e-09	-0.625971	0.115664	0	0.773802	0	0	0	-0.0854634	54
chr5.gff3_MRNA_VIT_05s0049g00060.t01	22744	93	131	15305	16	259	245.662	1.02998	1.32591	173.921	0.227494	3.65365	0	-0.19647	0	0	1.02e-20	0	2.21e-119	4.8e-06	2.51e-09	0	9.72e-12	0	0	0	7.31e-09	55
chr5.gff3_MRNA_VIT_05s0062g00770.t01	4412	24	16	781	5	2	47.6547	0.265802	0.161943	8.87504	0.071092	0.0282135	0	0.298952	0	9.87e-67	-0.533953	-1.51e-67	4.6e-224	0.0357341	-0.0529289	0	-0.00456591	0	-3.94e-63	-4.94e-65	0.271263	56
chr17.gff3_MRNA_VIT_17s0053g00560.t01	4630	6	0	4262	4	0	50.0094	0.0664505	0	48.432	0.0568736	0	0	0.0723332	0	0	-0.197049	0	0.308257	0.966357	NA	0	-0.133757	0	0	0	-0.116211	57
chr5.gff3_MRNA_VIT_05s0102g00880.t01	122449	194	4	80020	103	69	1322.59	2.14857	0.0404857	909.322	1.46449	0.973366	0	9.33e-18	0	0	-0.0624074	0	0	0.024423	3.18e-07	0	-2.37e-05	0	0	0	-3.66e-10	58
chr11.gff3_MRNA_VIT_11s0149g00210.t01	67	1895	102	61	113	81	0.723678	20.9873	1.03239	0.693185	1.60668	1.14265	-5.52e-148	2.1e-142	-0.111171	-0.000307576	-0.0987608	0.0374789	1.13662	1.88e-132	0.747973	0.051618	-1.88e-140	-0.000484393	1.52e-148	0.080648	-0.0242575	59
chr1.gff3_MRNA_VIT_01s0011g06570.t01	22362	64	0	20758	26	8	241.536	0.708806	0	235.887	0.369678	0.112854	0	2.01e-07	0	0	-0.0269215	0	0.084252	0.0416612	0.0253936	0	-2.52e-05	0	0	0	-0.00045201	60
chr5.gff3_MRNA_VIT_05s0049g00770.t01	93	469	46465	925	101	60319	1.00451	5.19422	470.292	10.5114	1.43606	850.905	-2.54e-25	0	0	4.42e-56	0	0	-1.19e-62	5.34e-20	0	0	0	-0.0805012	-1.12e-17	0	0	61
chr14.gff3_MRNA_VIT_14s0108g00810.t01	10	10509	52761	13	6578	23724	0.108012	116.388	534.016	0.147728	93.5286	334.669	0	0	0	0	0	0	-0.731031	8.11e-22	0	0	0	0	0	0	0	62
chrUn.gff3_MRNA_VIT_00s0204g00120.t01	36070	68	158	47688	65	105	389.598	0.753106	1.59919	541.911	0.924195	1.48121	0	-0.000144179	0	0	0.0328888	0	-9.66e-229	-0.447758	-0.815605	0	0.00266314	0	0	0	0.0068446	63
chr5.gff3_MRNA_VIT_05s0020g04810.t01	77	1599	98	43	87	80	0.831689	17.7091	0.9919	0.488638	1.237	1.12854	-2.97e-121	2.06e-118	-0.465459	-0.000611919	-0.827174	0.00206022	0.045381	3.66e-114	0.628128	0.183009	-4.98e-116	-0.0743775	1.63e-127	0.00461034	-0.307635	64
chr1.gff3_MRNA_VIT_01s0127g00860.t01	28289	28	0	29521	41	13	305.554	0.310102	0	335.467	0.582954	0.183388	0	0.000298636	0	0	-0.00639667	0	-3.83e-15	-0.0680832	0.00724181	0	-0.289209	0	0	0	-2.07e-05	65
chr10.gff3_MRNA_VIT_10s0003g02040.t01	2	16	2529	14	3	12	0.0216023	0.177201	25.5971	0.159092	0.0426552	0.169281	-0.0162057	-3.45e-211	-1.66e-214	0.118428	0.107002	1.13069	-0.026957	0.077875	-2.34e-211	0.0286878	-1.11751	-0.77403	1.10287	1.42e-211	4.69e-214	66
chr5.gff3_MRNA_VIT_05s0077g00720.t01	136423	82	203	108153	157	192	1473.53	0.908157	2.05465	1229.02	2.23229	2.7085	0	-4.89e-06	0	0	0.214691	0	6.73e-219	-1.22e-05	0.0545721	0	5.88e-08	0	0	0	-0.678701	67
chr7.gff3_MRNA_VIT_07s0005g05400.t01	0	7	2180	4	0	0	0	0.0775256	22.0647	0.0454547	0	0	-0.0551244	-5.3e-184	-1.16e-185	0.28	NA	-0.276819	-0.184139	0.0948088	-1.16e-185	NA	-0.0933147	NA	0.683868	1.09e-184	1.16e-185	68
chr3.gff3_MRNA_VIT_03s0038g02540.t01	44074	26	3	44772	65	34	476.05	0.287952	0.0303643	508.775	0.924195	0.47963	0	0.00199245	0	0	-0.0255181	0	-3.4e-12	-0.000553312	0.000267178	0	0.170394	0	0	0	-4.93e-07	69
chr13.gff3_MRNA_VIT_13s0019g05120.t01	106	49	2591	126	24	18	1.14492	0.542679	26.2246	1.43182	0.341241	0.253922	0.00169219	-9.39e-209	-1.29e-196	2.48e-07	-0.588813	-1.61e-08	-0.244287	0.193946	-8.98e-215	-1.2e-06	-0.0431451	2.21e-05	-3.5e-05	4.98e-191	6.13e-213	70.5
chr8.gff3_MRNA_VIT_08s0032g00590.t01	14	11	2321	18	13	5	0.151216	0.121826	23.4918	0.204546	0.184839	0.0705338	0.893552	-6.72e-195	-2.83e-194	1.12965	-0.195119	-0.121253	-0.654203	-0.541354	-5.42e-196	-0.331832	-0.575683	-0.883187	-0.375785	3.81e-193	1.46e-193	70.5
chr19.gff3_MRNA_VIT_19s0015g00960.t01	13904	60	0	5217	7	7	150.179	0.664505	0	59.2843	0.0995287	0.0987473	0	4.48e-07	0	0	-1.02604	0	0	3.45e-05	0.0347433	0	-3.3e-05	0	0	0	-0.0344529	72
chr18_random.gff3_MRNA_VIT_18s0001g01610.t01	6157	21	993	6169	9	14	66.5028	0.232577	10.0506	70.1026	0.127966	0.197495	0	-5.02e-81	0	0	0.556318	0	-0.0389374	0.315457	-9.47e-82	0	-0.949315	0	0	0	3.36e-83	73
chr5.gff3_MRNA_VIT_05s0062g00810.t01	2	5	2139	2	0	0	0.0216023	0.0553754	21.6497	0.0227274	0	0	-0.519838	-4.95e-181	-9.36e-182	0.68096	NA	-0.675822	-0.782568	0.196846	-3.22e-182	-0.709237	-0.194304	0.714492	0.562239	9.89e-182	3.22e-182	74
chr10.gff3_MRNA_VIT_10s0003g01250.t01	24139	641	8	23714	38	19	260.729	7.09913	0.0809714	269.478	0.540299	0.268028	0	1.01e-54	0	0	-0.0729477	0	-0.010748	2.08e-46	0.0393575	0	-3.31e-51	0	0	0	-0.000588768	75
chr13_random.gff3_MRNA_VIT_13s0019g00770.t01	6	1368	0	3	65	0	0.064807	15.1507	0	0.0340911	0.924195	0	-3.53e-116	1.9e-117	0.0756365	-5.61e-07	-1.65e-07	-0.422712	0.656152	2.45e-100	NA	-0.140064	-1.9e-117	-1.58e-06	8.87e-117	-0.273213	-1.65e-07	76
chr13.gff3_MRNA_VIT_13s0019g02270.t01	6709	11	5	6043	10	6	72.465	0.121826	0.0506071	68.6707	0.142184	0.0846405	0	0.262489	0	0	-0.569614	0	0.0322183	-1.03431	0.65405	0	-0.776995	0	0	0	-0.17876	77
chr1.gff3_MRNA_VIT_01s0146g00260.t01	31583	308	109369	36661	66	99522	341.133	3.41113	1106.97	416.604	0.938414	1403.93	0	0	0	0	0	0	-5.55e-72	7.5e-14	2.77e-263	0	0	0	0	0	0	78
chr14.gff3_MRNA_VIT_14s0066g02490.t01	5155	9	26	4874	8	27	55.68	0.0996758	0.263157	55.3866	0.113747	0.380882	0	-0.0638724	0	0	0.0229559	0	1.10986	-1.09818	0.368911	0	0.0109015	0	0	0	0.133532	79
chr1.gff3_MRNA_VIT_01s0010g03720.t01	89401	444	13	61457	115	76	965.635	4.91734	0.131579	698.378	1.63511	1.07211	0	3.67e-37	0	0	-0.0422589	0	0	4.46e-16	1.45e-06	0	-1.7e-22	0	0	0	-6.81e-10	80
chr14.gff3_MRNA_VIT_14s0030g02080.t01	25088	155	12	27381	61	17	270.98	1.71664	0.121457	311.149	0.867322	0.239815	0	5.93e-13	0	0	-0.00044904	0	-4.35e-28	0.000862574	0.206925	0	-5.16e-11	0	0	0	-1.98e-05	81
chr19.gff3_MRNA_VIT_19s0014g02590.t01	18189	29	0	17135	39	11	196.462	0.321178	0	194.717	0.554517	0.155174	0	0.000242749	0	0	-0.00464725	0	0.647678	-0.116315	0.0115177	0	-0.142227	0	0	0	-3.12e-05	82.5
chr18.gff3_MRNA_VIT_18s0001g11520.t01	1	43	5232	0	19	234	0.0108012	0.476229	52.9553	0	0.270149	3.30098	-2.32e-05	0	0	-0.00197122	4.85e-18	6.03e-22	0.569784	0.14484	0	8.89e-22	1.86e-15	-0.00306552	1.38e-05	0	0	82.5
chr14.gff3_MRNA_VIT_14s0066g01950.t01	10	12364	332	8	2476	474	0.108012	136.932	3.36031	0.0909095	35.2047	6.6866	0	0	-5.73e-28	-3.91e-209	-1.77e-125	7.78e-41	1.05493	0	1.15e-09	1.41e-40	0	-7.11e-209	0	2.56e-28	-1e-163	84
chr14.gff3_MRNA_VIT_14s0060g01990.t01	20	1090	1889	24	46	1729	0.216023	12.0718	19.1194	0.272728	0.654046	24.3906	-6.66e-90	-5.38e-18	-1.25e-156	-0.0135411	5.91e-138	1.28e-143	-0.703211	7.04e-82	1.42e-06	1.77e-144	3.28e-31	-0.00383058	7.86e-89	1.93e-155	1.25e-147	85
chr13.gff3_MRNA_VIT_13s0019g02460.t01	8136	18	185	6986	19	105	87.8783	0.199352	1.87246	79.3867	0.270149	1.48121	0	-7.62e-14	0	0	2.52e-07	0	1.03e-05	-0.593564	-0.180726	0	3.7e-08	0	0	0	1.25e-12	86
chr18_random.gff3_MRNA_VIT_18s0001g02400.t01	8031	33	0	7953	22	5	86.7441	0.365478	0	90.3754	0.312805	0.0705338	0	0.000106407	0	0	-0.0186679	0	-0.0679532	0.864271	0.0740825	0	-0.00414624	0	0	0	-0.00104309	87
chr18.gff3_MRNA_VIT_18s0001g01760.t01	89724	732	4	75182	223	73	969.123	8.10696	0.0404857	854.345	3.1707	1.02979	0	3.61e-63	0	0	-3.23e-09	0	7.24e-73	9.21e-21	1.43e-07	0	-5e-46	0	0	0	-2.16e-20	88
chr4.gff3_MRNA_VIT_04s0008g02600.t01	98	1633	66	97	99	62	1.05851	18.0856	0.668014	1.10228	1.40762	0.874619	-4.44e-120	4.66e-127	0.0399028	-0.238307	-0.0361016	-0.343053	-1.09378	4.32e-114	0.298661	-0.455999	-2.5e-123	-0.162531	2.57e-119	-0.0258709	-0.00162906	90
chr5.gff3_MRNA_VIT_05s0020g00600.t01	11	129	2486	14	5	24	0.118813	1.42869	25.1619	0.159092	0.071092	0.338562	-8.46e-11	-2.46e-182	-8.09e-209	0.296418	0.0119558	0.109867	-0.743665	1.2e-11	-3.51e-204	0.0377187	-1.76e-07	0.616148	3.99e-10	5.8e-208	7.76e-210	90
chrUn.gff3_MRNA_VIT_00s0527g00030.t01	9867	2861	2147	8804	2060	6	106.575	31.6858	21.7307	100.046	29.2899	0.0846405	0	2.77e-19	0	3.0386e-305	-2.71e-174	0	0.00228667	0.0550641	-4.44e-181	0	-3.44e-241	0	-8.06e-295	0	-4e-10	90
chr18.gff3_MRNA_VIT_18s0001g09350.t01	97412	284	63	59339	182	131	1052.16	3.14532	0.63765	674.31	2.58775	1.84798	0	9.68e-16	0	0	-0.0370849	0	0	0.150307	7.72e-06	0	-0.000253618	0	0	0	-1.2e-09	92
chr3.gff3_MRNA_VIT_03s0063g01370.t01	36	1181	56	49	56	65	0.388842	13.0797	0.5668	0.556821	0.79623	0.916939	-2.66e-94	4.78e-91	-0.223418	-0.204398	0.695153	0.0625295	-0.26369	5.6e-87	0.0638209	0.00416381	-6.79e-85	-0.0183806	3.16e-91	1.24443	-0.211425	93
chr4.gff3_MRNA_VIT_04s0008g03590.t01	41778	396	2	41074	130	43	451.251	4.38573	0.0202428	466.752	1.84839	0.60659	0	3.01e-35	0	0	-4.78e-06	0	-0.000594891	9.84e-11	2.94e-05	0	-3.85e-25	0	0	0	-8.73e-13	94
chr9.gff3_MRNA_VIT_09s0002g01010.t01	4305	21	1	3518	5	10	46.499	0.232577	0.0101214	39.9774	0.071092	0.141068	0	0.00223277	0	1.2e-296	0.432244	-2.57e-295	2.45e-06	0.0704296	0.0265277	0	-0.403891	0	-1.39e-293	-8.2e-298	-0.16776	95
chr18.gff3_MRNA_VIT_18s0001g14270.t01	75	301	8905	62	280	423	0.810087	3.3336	90.1313	0.704548	3.98115	5.96716	-7.44e-15	0	0	-1.23e-16	0.000186335	3.63e-28	0.668959	-0.134731	0	6.83e-27	3.58e-07	-1.63e-15	3.47e-16	0	0	96
chr3.gff3_MRNA_VIT_03s0038g01460.t01	43743	65	183	12856	63	94	472.475	0.719881	1.85222	146.092	0.895759	1.32603	0	-1.43e-06	0	0	0.0883303	0	0	-0.420509	-0.0608301	0	0.00819911	0	0	0	0.000220069	97
chr19.gff3_MRNA_VIT_19s0090g01350.t01	126	6799	578910	9	1761	577162	1.36095	75.2995	5859.39	0.102273	25.0386	8141.88	0	0	0	-6.55e-149	0	0	8.71e-11	2.41e-216	0	0	0	-9.97e-131	0	0	0	98
chr14.gff3_MRNA_VIT_14s0066g02590.t01	16133	134	501	25376	85	481	174.255	1.48406	5.07083	288.365	1.20856	6.78535	0	-3.13e-20	0	0	5.02e-27	0	-5.66e-252	0.319191	0.00189085	0	3.75e-24	0	0	0	1.05e-23	99
chr18.gff3_MRNA_VIT_18s0089g01040.t01	24154	146	2	23378	82	26	260.891	1.61696	0.0202428	265.66	1.16591	0.366776	0	4.6e-14	0	0	-0.000155928	0	-0.169598	0.0932499	0.000984776	0	-1.8e-08	0	0	0	-1.16e-08	100.5
chr3.gff3_MRNA_VIT_03s0038g04220.t01	35630	182	2	8607	54	13	384.845	2.01567	0.0202428	97.8072	0.767793	0.183388	0	3.95e-17	0	0	-0.000432641	0	0	1.89e-06	0.0189701	0	-3.62e-14	0	0	0	-3.15e-06	100.5
chr15.gff3_MRNA_VIT_15s0046g00330.t01	4420	8	5	1027	6	4	47.7411	0.0886007	0.0506071	11.6705	0.0853103	0.056427	0	0.583574	0	3.71e-87	-0.841864	-1.05e-87	2.56e-188	1.02044	0.971659	0	-0.779152	0	-4.29e-87	-8.16e-88	-0.644617	102
chr2.gff3_MRNA_VIT_02s0025g00980.t01	9423	28	26	10222	38	33	101.779	0.310102	0.263157	116.16	0.540299	0.465523	0	0.822468	0	0	-0.80567	0	-8.88e-11	-0.115853	0.125451	0	0.279854	0	0	0	-0.0462273	103
chr5.gff3_MRNA_VIT_05s0020g04890.t01	7911	41	4	5555	22	7	85.448	0.454079	0.0404857	63.1253	0.312805	0.0987473	0	0.000130768	0	0	-0.0465913	0	2.18e-34	0.350412	0.339275	0	-0.00216416	0	0	0	-0.00471349	104
chr8.gff3_MRNA_VIT_08s0007g01560.t01	5240	1299	7524	1013	581	1125	56.5981	14.3865	76.1536	11.5114	8.26088	15.8701	4.01e-216	0	-1.12e-31	5.62e-06	6.1e-19	6.06e-07	1.84e-252	6.81e-16	0	-7.49e-199	0.0907162	1.89e-298	0.000161562	0	0	105
chr16.gff3_MRNA_VIT_16s0098g00620.t01	3918	11	6	2439	6	6	42.319	0.121826	0.0607285	27.716	0.0853103	0.0846405	0	0.369012	0	8.72e-206	-1.00084	-8.47e-206	6.38e-31	0.789175	0.851721	0	-0.776995	0	-4.31e-205	-2.97e-206	-0.840041	106
chr3.gff3_MRNA_VIT_03s0038g02060.t01	19256	453	0	15339	68	10	207.987	5.01701	0	174.308	0.966851	0.141068	0	1.86e-40	0	0	-8.82e-06	0	5.46e-31	1.42e-24	0.0147312	0	-9.63e-38	0	0	0	-9.05e-08	107
chr13.gff3_MRNA_VIT_13s0067g01240.t01	3	26	1822	7	0	0	0.0324035	0.287952	18.4412	0.0795458	0	0	-0.00228781	-1.7e-149	-6.74e-155	0.0900165	NA	-0.0885958	-0.409286	0.000492022	-1.36e-155	-0.449316	-0.00048894	0.453531	0.0206177	6.86e-154	1.36e-155	108.5
chr4.gff3_MRNA_VIT_04s0008g05400.t01	1002	194	80	126	111	41	10.8228	2.14857	0.809714	1.43182	1.57824	0.578377	6.77e-51	3.78e-07	1.7e-71	-0.705208	-6.75e-05	-0.000139207	2.79e-61	0.065675	-0.22565	-1.32e-75	-1.55e-09	4.81e-59	0.0113844	-0.00476173	-0.00214903	108.5
chr1.gff3_MRNA_VIT_01s0011g04260.t01	6900	44	31	6477	29	50	74.528	0.487304	0.313764	73.6026	0.412333	0.705338	0	0.191367	0	0	0.102571	0	0.727109	0.757593	0.0136563	0	0.214967	0	0	0	-0.509002	110
chr19.gff3_MRNA_VIT_19s0014g01350.t01	147	18039	10865	118	16267	6029	1.58777	199.783	109.969	1.34091	231.291	85.0496	0	1.95e-236	0	0	0	0	0.365958	-2.82e-19	-9.43e-28	0	0	0	0	0	-6.69e-299	111
chr8.gff3_MRNA_VIT_08s0007g07100.t01	1901	75	2	323	4	3	20.533	0.830632	0.0202428	3.67047	0.0568736	0.0423203	3.75e-146	5.72e-08	8.03e-162	2.14e-28	-0.946731	-1.14e-28	4.39e-100	2.82e-07	0.719626	-2.23e-161	-1.52e-07	4.36e-161	-1.54e-16	-4.33e-29	-0.460594	112
chr14.gff3_MRNA_VIT_14s0060g00490.t01	2782	1007	0	2798	47	0	30.0488	11.1526	0	31.7956	0.668264	0	1.02e-78	4.24e-87	3.25e-236	4.92e-225	-6.14e-06	-1.47e-237	-0.14041	1.06e-74	NA	-3.25e-236	-4.24e-87	4.69e-223	-5.39e-85	-1.47e-237	-6.14e-06	113
chr3.gff3_MRNA_VIT_03s0017g00180.t01	1215	305	8	175	129	12	13.1234	3.3779	0.0809714	1.98864	1.83417	0.169281	2.07e-51	2.18e-26	5.78e-103	0.748802	-1.41e-10	-6.86e-14	5.53e-70	2.02e-05	0.264481	-3.23e-101	-9.33e-25	2.61e-72	6.44e-05	-2.04e-15	-8.56e-12	114
chr14.gff3_MRNA_VIT_14s0060g00620.t01	14369	108	320	17833	98	186	155.202	1.19611	3.23886	202.649	1.3934	2.62386	0	-7.1e-11	0	0	0.000274303	0	-5.34e-60	-0.491813	-0.107391	0	1.56e-05	0	0	0	3.27e-08	115
chr16.gff3_MRNA_VIT_16s0039g00220.t01	40	15	2490	23	7	47	0.432046	0.166126	25.2023	0.261365	0.0995287	0.663017	0.0194903	-3.78e-208	-1.44e-202	0.10021	0.000176532	0.00929369	0.179423	0.504567	-8.14e-198	0.16371	0.00102021	0.00339629	-0.369518	3.88e-206	1.45e-209	116
chr8.gff3_MRNA_VIT_08s0007g05130.t01	33416	229	0	39902	228	29	360.932	2.53619	0	453.434	3.24179	0.409096	0	1.6e-21	0	0	-8.26e-16	0	-2.58e-99	-0.0653032	0.000242622	0	-1.56e-14	0	0	0	-1.95e-21	117
chr1.gff3_MRNA_VIT_01s0026g01670.t01	2	1054	13	6	55	8	0.0216023	11.6731	0.131579	0.0681821	0.782011	0.112854	-1.26e-90	1.72e-88	-0.0513451	-1.3e-05	-5.08e-05	0.603559	-0.355044	1.21e-76	-1.08684	0.109491	-7.49e-89	-2.7e-06	1.02e-89	0.39182	-8.5e-05	118
chr18.gff3_MRNA_VIT_18s0164g00100.t01	62	11875	7993	98	10936	1549	0.669672	131.517	80.9005	1.11364	155.492	21.8514	0	2.21e-112	0	0	0	2.57e-116	-0.0254132	-5.83e-17	-3.7401e-298	1.24e-122	0	0	0	0	-5.24e-166	119
chr14.gff3_MRNA_VIT_14s0128g00340.t01	10	7	1678	11	0	0	0.108012	0.0775256	16.9838	0.125001	0	0	0.796828	-7.77e-142	-3.46e-141	0.0234554	NA	-0.0230287	-1.06866	0.0948088	-1.7e-143	-0.0357749	-0.0933147	0.0364535	-0.576089	7.93e-141	1.7e-143	120
chr12.gff3_MRNA_VIT_12s0057g00430.t01	41165	241	138	29238	171	119	444.63	2.6691	1.39676	332.251	2.43134	1.6787	0	2.33e-05	0	0	-0.0274303	0	1.04e-158	0.589244	0.318975	0	-0.00282282	0	0	0	-0.00115871	121
chr11.gff3_MRNA_VIT_11s0052g00750.t01	5113	406	7	4668	27	4	55.2263	4.49649	0.07085	53.0457	0.383897	0.056427	0	4.14e-35	0	0	-0.00319969	0	0.166	1.69e-29	-0.98655	0	-2.18e-35	0	-1.9509e-301	0	-0.00422725	122
chr8.gff3_MRNA_VIT_08s0007g06440.t01	2	12	1747	6	0	4	0.0216023	0.132901	17.6821	0.0681821	0	0.056427	-0.0534778	-1.86e-146	-7.9e-149	0.129415	0.201984	-0.974382	-0.355044	0.0182495	-4.4e-148	0.516568	-0.322994	0.714492	0.389013	7.84e-148	2.72e-149	123
chr17.gff3_MRNA_VIT_17s0000g03830.t01	5206	34	25	3814	18	28	56.2308	0.376553	0.253036	43.3411	0.255931	0.394989	0	0.308732	0	5.48231e-304	0.339127	-2.28792e-301	4.43e-18	0.389193	0.265211	0	1.18349	0	-1.03036e-302	-4.83306e-304	-1.17233	124
chr9.gff3_MRNA_VIT_09s0002g06070.t01	20	55	2376	10	8	47	0.216023	0.60913	24.0485	0.113637	0.113747	0.663017	-0.00340149	-2.34e-189	-1.6e-197	-1.06295	0.000270111	0.000255902	0.255242	0.000181804	-2.93e-188	0.00330056	0.956748	0.301791	0.000131512	1.08e-199	1.09e-199	125
chr13.gff3_MRNA_VIT_13s0064g01760.t01	6224	150	0	1414	23	9	67.2264	1.66126	0	16.0682	0.327023	0.126961	0	8.3e-15	0	3.58e-115	-0.0788695	-6.71e-119	1.23e-268	2.47e-09	0.019131	0	-1.96e-12	0	-1.5e-92	-2.59e-121	-0.000845609	126
chr14.gff3_MRNA_VIT_14s0060g00470.t01	6030	41	108	6989	71	67	65.131	0.454079	1.09311	79.4208	1.00951	0.945152	0	-0.000394847	0	0	-1.00018	0	-4.11e-15	-0.00457404	-0.59041	0	0.009493	0	0	0	0.888725	127
chr18.gff3_MRNA_VIT_18s0041g02150.t01	4291	545	1	4774	32	4	46.3478	6.03592	0.0101214	54.2502	0.454988	0.056427	5.53e-256	5.16e-48	0	0	-0.00102302	0	-1.46e-07	7.22e-40	0.269656	0	-4.14e-47	0	-5.98e-300	0	-0.000192728	128
chr17.gff3_MRNA_VIT_17s0000g08450.t01	283	917	405	193	43	8	3.05673	10.1559	4.09918	2.19319	0.611391	0.112854	-2.08e-34	1.67e-24	-0.00703642	2.92e-09	-0.000581454	-2.25e-16	0.0113313	3.49e-68	-5.01e-34	-7.06e-24	-2.48e-77	8.35e-16	1.79e-44	2.03e-07	6.09e-25	129
chr7.gff3_MRNA_VIT_07s0104g01730.t01	114	15376	34935	175	13996	9494	1.23133	170.291	353.592	1.98864	199.001	133.929	0	0	0	0	-7.5e-94	0	-0.00462154	-1.02e-18	0	0	-4.57e-37	0	0	0	0	130
chr1.gff3_MRNA_VIT_01s0127g00800.t01	5142	82	0	2726	25	9	55.5396	0.908157	0	30.9774	0.35546	0.126961	0	5.56e-09	0	8.68e-225	-0.0501453	-4.3e-229	1.05e-66	0.00184049	0.019131	0	-1.13e-06	0	-1.24e-214	-1.63e-231	-0.000556676	131
chr1.gff3_MRNA_VIT_01s0011g02250.t01	8	1887	1	5	165	0	0.0864093	20.8987	0.0101214	0.0568184	2.34603	0	-2.31e-159	7.45e-161	0.0898184	-3.23e-15	-4.38e-16	-0.186189	0.762039	9.17e-120	-0.453279	-0.0694852	-4.71e-161	-8.8e-15	6.12e-160	-0.25346	-6.29e-16	132.5
chr5.gff3_MRNA_VIT_05s0049g00840.t01	50	162	1109	601	105	1347	0.540058	1.79416	11.2247	6.82957	1.49293	19.0018	-1.21e-07	-1.3e-62	-1.37e-84	1.15e-29	2.38e-94	7.36e-41	-2.56e-43	0.324406	2.46e-16	1.41e-107	1.95e-90	-8.14e-05	-4.21e-26	1.53e-12	1.9e-67	132.5
chr3.gff3_MRNA_VIT_03s0017g02260.t01	4033	7080	2034	3127	6030	34	43.5611	78.4116	20.587	35.5342	85.7369	0.47963	-5.68e-92	1.58e-283	8.81e-77	-4.34e-143	0	-3.98e-256	1.31e-09	-0.000425732	-2.51e-163	0	0	-9.9e-98	5.01e-144	-2.37e-37	-1.84e-259	134
chr18_random.gff3_MRNA_VIT_18s0122g00250.t01	4392	408	0	4428	39	7	47.4387	4.51864	0	50.3184	0.554517	0.0987473	1.39e-288	1.17e-36	0	0	-0.000886613	0	-0.0510501	6.47e-27	0.0347433	0	-9.56e-35	0	-2.75e-295	0	-3.12e-05	135
chr8.gff3_MRNA_VIT_08s0007g04250.t01	1117	7	723	178	0	0	12.0649	0.0775256	7.31779	2.02274	0	0	8.54e-95	-1.5e-61	6.98e-13	3.43e-17	NA	-3.43e-17	1.12e-61	0.0948088	-3.32e-63	-2.39e-96	-0.0933147	2.39e-96	-9.85e-16	1e-29	3.32e-63	136
chr8.gff3_MRNA_VIT_08s0007g07980.t01	15	860	56	18	42	6	0.162017	9.52458	0.5668	0.204546	0.597172	0.0846405	-1.35e-71	3.31e-64	-0.000992831	-0.00669836	-0.000304565	-0.183637	-0.781424	1.12e-63	-7.53e-05	-0.386972	-4.41e-73	-0.00234555	8.63e-71	0.00457431	-1.10951	137
chr5.gff3_MRNA_VIT_05s0049g00800.t01	46	165	45	569	64	65	0.496853	1.82739	0.455464	6.46594	0.909977	0.916939	-2.33e-08	7.44e-09	0.97533	5.78e-35	1.25878	-7.3e-35	-2.28e-41	0.000465658	0.0124262	0.0253188	-0.00050751	-0.027731	-2.13e-23	-4.67e-42	-0.0137101	138
chr10.gff3_MRNA_VIT_10s0003g00900.t01	31906	533	408	37412	360	305	344.622	5.90302	4.12954	425.138	5.11862	4.30256	0	0.000140751	0	0	-0.117572	0	-2.9e-80	0.143429	0.856689	0	-0.00168733	0	0	0	-0.0379499	139
chr6.gff3_MRNA_VIT_06s0004g01010.t01	13	109	6218	15	12	397	0.140415	1.20718	62.935	0.170455	0.170621	5.60038	-9.48e-09	0	0	-1.11734	3.71e-33	3.69e-33	-0.90666	2.89e-08	0	1.33e-33	1.8e-20	-0.912892	2.83e-08	0	0	140
chr14.gff3_MRNA_VIT_14s0006g00090.t01	4889	35	4	3545	30	19	52.8069	0.387628	0.0404857	40.2843	0.426552	0.268028	0	0.00045064	0	3.37e-292	-0.281592	-3.52e-295	3.17e-18	-0.99489	0.00950934	0	-0.402981	0	-6.28e-293	-1.69e-299	-0.000857145	141.5
chr5.gff3_MRNA_VIT_05s0077g01560.t01	75	433	20985	150	73	1347	0.810087	4.79551	212.398	1.70455	1.03794	19.0018	-3.74e-25	0	0	0.0120537	1.68e-100	1.37e-91	-0.000182955	4.36e-22	0	1.08e-103	1.25e-57	-0.305914	1.11e-14	0	0	141.5
chr9.gff3_MRNA_VIT_09s0002g01320.t01	104	2067	4039	110	461	201	1.12332	22.8922	40.8804	1.25001	6.55468	2.83546	-3.76e-155	-2.59e-52	-2.88325e-304	-4.13e-25	-4.55e-12	4.14e-06	-0.687241	2.11e-78	-7.02e-285	5.92e-07	-7.79e-127	-1.81e-26	6.59e-153	1.06465e-301	2.29e-221	143
chr18.gff3_MRNA_VIT_18s0041g01880.t01	875	6084	3279	864	754	1895	9.45102	67.3808	33.1882	9.81822	10.7207	26.7323	0	1.95e-105	-1.31e-123	-0.223195	7.37e-49	4.49e-55	-0.676594	0	-2.32e-07	9.56e-58	-2.88e-154	-0.0748944	0	2.89e-119	5.11e-109	144
chr17.gff3_MRNA_VIT_17s0000g09810.t01	164998	3161	14342	215339	2172	17074	1782.17	35.0084	145.161	2447.04	30.8823	240.859	0	0	0	0	0	0	0	0.00155967	8.29e-172	0	0	0	0	0	0	145
chr15.gff3_MRNA_VIT_15s0107g00380.t01	13119	224	0	14411	145	4	141.7	2.48082	0	163.762	2.06167	0.056427	0	4.25e-21	0	0	-1.61e-13	0	-6.27e-17	0.231394	0.117642	0	-5.36e-20	0	0	0	-2.22e-14	146
chr5.gff3_MRNA_VIT_05s0049g00760.t01	167	1260	733914	25	97	710767	1.80379	13.9546	7428.26	0.284092	1.37918	10026.6	-4.2e-77	0	0	-1.51e-06	0	0	3.17e-11	9.44e-84	0	0	0	0.139721	6.79e-103	0	0	147
chr14.gff3_MRNA_VIT_14s0006g01670.t01	4363	46	1	4595	61	1	47.1255	0.509454	0.0101214	52.2161	0.867322	0.0141068	0	1.22e-05	0	0	-6.17e-07	0	-0.000613088	-0.0544561	0.648683	0	-1.49e-05	0	0	0	-5.33e-07	148
chr16.gff3_MRNA_VIT_16s0100g00780.t01	7	79	5881	20	11	383	0.0756081	0.874932	59.5241	0.227274	0.156402	5.40289	-2.74e-07	0	0	0.570411	3.48e-32	3.71e-31	-0.0635654	6.25e-06	0	2.17e-33	6.53e-23	-0.307367	5.18e-05	0	0	149
chr15.gff3_MRNA_VIT_15s0048g01320.t01	7922	91	211	8920	98	151	85.5668	1.00783	2.13562	101.364	1.3934	2.13012	0	-1.23e-05	0	0	0.0196473	0	-1.98e-14	-0.118521	-1.30592	0	0.000143667	0	0	0	0.0120766	150
chr12.gff3_MRNA_VIT_12s0059g02040.t01	5190	65	118	6285	92	122	56.058	0.719881	1.19433	71.4208	1.30809	1.72102	0	-0.0184753	0	0	0.165877	0	-3.96e-19	-0.0100388	0.0476148	0	0.000130585	0	0	0	-0.768111	151
chr12.gff3_MRNA_VIT_12s0028g03300.t01	4923	143	469	6010	67	39	53.1741	1.58374	4.74695	68.2957	0.952632	0.550163	0	-7.61e-17	0	0	-0.0513896	0	-2.13e-19	0.0130319	-3.57e-31	0	-6.13e-06	0	0	0	8.12e-25	152
chr5.gff3_MRNA_VIT_05s0049g00720.t01	356	864	2138	1670	308	699	3.84521	9.56888	21.6396	18.9774	4.37926	9.86062	-2.39e-23	-5.04e-47	-1.31e-112	1.04e-75	1.27e-16	-7.88e-27	-2.62e-82	9.97e-19	-2.82e-41	4.61e-20	0.821823	-0.250532	-4.42e-29	0.00442679	8.71e-105	153
chr4.gff3_MRNA_VIT_04s0023g02480.t01	223	2310	23687	133	255	1922	2.40866	25.5835	239.746	1.51137	3.62569	27.1132	-1.86e-153	0	0	-7.59e-08	6.34e-115	6.24e-142	0.00229479	1.4e-134	0	5.97e-130	0.191589	-0.00220579	1.4e-168	0	0	154
chr12.gff3_MRNA_VIT_12s0034g01870.t01	98	11083	39158	122	3016	38339	1.05851	122.745	396.335	1.38637	42.8827	540.839	0	0	0	-2.48e-235	0	0	-0.165481	0	5.52e-166	0	0	-4.55e-240	0	0	0	155
chr10.gff3_MRNA_VIT_10s0003g02080.t01	472	20	0	16	0	0	5.09815	0.221502	0	0.181819	0	0	9.33e-38	0.00160722	4.65e-42	0.00539825	NA	-0.00531562	1.68e-38	0.00200376	NA	-4.65e-42	-0.00197899	4.65e-42	0.844195	-0.00385062	NA	156
chr2.gff3_MRNA_VIT_02s0012g01670.t01	4654	72	6	4312	49	19	50.2686	0.797406	0.0607285	49.0002	0.696701	0.268028	0	5.98e-07	0	0	-0.0091854	0	0.437042	0.73051	0.0197756	0	-0.00107657	0	0	0	-3.42e-05	157
chr12.gff3_MRNA_VIT_12s0057g00370.t01	15	868	11	20	49	6	0.162017	9.61318	0.111336	0.227274	0.696701	0.0846405	-2.87e-72	3.07e-73	0.59402	-0.00285966	-7.29e-05	-0.120756	-0.56306	1.25e-62	-0.923488	-0.386972	-9.37e-74	-0.000602874	4.92e-71	-0.181728	-0.00015718	158.5
chr18.gff3_MRNA_VIT_18s0001g12590.t01	16	946	71	16	59	9	0.172819	10.477	0.718621	0.181819	0.838885	0.126961	-1.27e-78	9.6e-69	-7.45e-05	-0.000147077	-3.46e-05	-0.660476	-1.14715	1.06e-66	-2.09e-05	-0.748068	-1.69e-79	-0.00011696	1.89e-78	0.000109062	-0.613797	158.5
chr16.gff3_MRNA_VIT_16s0050g00400.t01	18	879	6392	43	387	438	0.194421	9.735	64.6961	0.488638	5.50252	6.17876	-1.4e-72	0	0	-5.66e-28	0.255719	3.63e-32	-0.0163159	9.33e-12	0	2.9e-36	-2.26e-08	-5.46e-32	3.57e-67	0	0	161
chr17.gff3_MRNA_VIT_17s0000g09800.t01	25003	502	2448	23389	272	2455	270.061	5.55969	24.7772	265.785	3.8674	34.6321	0	-5.04e-112	0	0	2.55e-155	0	0.227031	0.000566808	5.48e-14	0	1.84e-135	0	0	0	8.38e-137	161
chr4.gff3_MRNA_VIT_04s0023g02360.t01	4177	36	133	3205	33	70	45.1165	0.398703	1.34615	36.4206	0.469207	0.987473	0	-1.19e-06	0	7.24e-263	0.0104863	-2.44e-253	9.69e-11	-0.757764	-0.139672	0	0.00216419	0	-3.49e-264	-6.68e-247	2.36e-05	161
chr16.gff3_MRNA_VIT_16s0098g00700.t01	769	1161	15	567	91	8	8.30609	12.8582	0.151821	6.44321	1.29387	0.112854	-5.76e-11	4.27e-97	4.6e-64	1.49e-29	-4.2e-08	-6.22e-48	0.0011129	5.51e-77	-0.800359	-7.93e-65	-7.57e-98	1.33e-44	4.3e-21	-3.26e-47	-1.36e-07	163.5
chr19.gff3_MRNA_VIT_19s0015g00070.t01	0	6	6	4	567	13	0	0.0664505	0.0607285	0.0454547	8.06183	0.183388	-0.0813208	1.01234	-0.0960992	-2.26e-49	-2.61e-47	0.0666835	-0.184139	-4.71e-49	0.104754	0.00733119	0.139382	-4.56e-50	0.886736	1.01364	-3.86e-49	163.5
chr1.gff3_MRNA_VIT_01s0011g01300.t01	2473	526	309	519	387	199	26.7113	5.8255	3.12752	5.89775	5.50252	2.80724	2.64e-115	3e-09	4.01e-154	0.529415	-5.54e-08	-3.48e-11	2.26e-114	0.639079	-0.445958	-2.76e-159	-6.53e-11	1.55e-119	-1.17418	-2.2e-09	-1.81e-06	165
chr18.gff3_MRNA_VIT_18s0166g00250.t01	20762	11655	6198	19251	6880	434	224.254	129.08	62.7326	218.762	97.8225	6.12233	5.28e-240	1.72e-205	0	0	0	0	0.0813269	1.08e-36	0	0	0	0	-8.93e-207	0	-4.24e-57	166
chr4.gff3_MRNA_VIT_04s0008g05710.t01	4207	141	2	6451	79	6	45.4405	1.56159	0.0202428	73.3071	1.12325	0.0846405	0	1.23e-13	0	0	-1.85e-07	0	-1.67e-60	0.0969633	0.203789	0	-2.02e-12	0	0	0	-2.1e-08	167
chr19.gff3_MRNA_VIT_19s0015g01280.t01	5671	117	252	3049	49	111	61.2534	1.29579	2.5506	34.6479	0.696701	1.56585	0	-1.08e-05	0	1.45e-245	0.00061161	-5.53e-230	1.33e-70	0.00768692	-0.0019798	0	0.336923	0	-9.64e-235	-3e-213	1.43e-11	168
chr5.gff3_MRNA_VIT_05s0094g00360.t01	30929	909	3294	39185	489	1427	334.069	10.0673	33.34	445.286	6.95279	20.1303	0	-1.98e-117	0	0	2.97e-45	0	-1.55e-147	2.52e-06	-1.38e-29	0	1.42e-25	0	0	0	3.28e-157	169
chr15.gff3_MRNA_VIT_15s0046g02170.t01	62406	1234	5034	63868	819	892	674.057	13.6667	50.9513	725.776	11.6449	12.5832	0	-1.01e-198	0	0	0.275651	0	-3.92e-20	0.0120268	-1.83e-212	0	-0.191918	0	0	0	7.04e-225	170
chr18.gff3_MRNA_VIT_18s0001g09910.t01	2928	6079	1787	2259	3605	43	31.6258	67.3255	18.087	25.6706	51.2573	0.60659	-6.37e-116	3.97e-239	2.16e-36	-3.26e-61	-3.8e-296	-5.9e-181	1.24e-07	1.79e-19	-4.9e-140	-1.71e-236	0	-2.81e-35	3.98e-163	-6.13e-14	-4.84e-108	171
chr4.gff3_MRNA_VIT_04s0008g00670.t01	7271	114	8	7656	106	16	78.5352	1.26256	0.0809714	87.0004	1.50715	0.225708	0	3.46e-10	0	0	-6.08e-08	0	-1.05e-05	-0.385643	0.0879001	0	-7.6e-08	0	0	0	-7.91e-10	172
chr8.gff3_MRNA_VIT_08s0007g06250.t01	5817	169	78	6278	87	43	62.8304	1.87169	0.789471	71.3412	1.237	0.60659	0	1.09e-05	0	0	-0.00570953	0	-9.02e-07	0.0243778	-0.35758	0	-2.82e-07	0	0	0	-0.043844	173
chr2.gff3_MRNA_VIT_02s0025g04270.t01	334	664	455	547	25	70	3.60759	7.35386	4.60525	6.21594	0.35546	0.987473	-2.1e-13	1.14e-07	-0.0161522	6.49e-42	0.00120053	-4.35e-32	-5.09e-08	1.49e-51	-3.11e-23	-6.48e-15	-3.79e-41	7.71e-24	0.0395817	-0.000914961	1.71e-33	174
chr5.gff3_MRNA_VIT_05s0049g00730.t01	150	417	541	882	92	147	1.62017	4.61831	5.47569	10.0228	1.30809	2.07369	-2.05e-14	-0.0650974	-1.78e-21	1.77e-54	0.0132835	-5.37e-44	-5.23e-50	1.19e-17	-6.83e-16	0.136725	-3.7e-10	0.269839	-3.04e-19	-9.91e-14	2.14e-25	175
chr13.gff3_MRNA_VIT_13s0074g00690.t01	188	6076	685	131	5567	428	2.03062	67.2922	6.93318	1.48864	79.1538	6.03769	0	0	-6.81e-27	0	0	4.42e-20	0.0531084	-4.59e-09	-0.114519	2.05e-15	0	0	0	6.84e-34	0	176
chr16.gff3_MRNA_VIT_16s0100g00750.t01	13	98	12219	3	27	897	0.140415	1.08536	123.674	0.0340911	0.383897	12.6538	-7.96e-08	0	0	-0.0013028	4.36e-72	2.54e-77	0.0912419	0.000229254	0	1.06e-75	2.02e-62	-0.0323118	1.1e-09	0	0	177
chr11.gff3_MRNA_VIT_11s0065g00130.t01	501	27882	2069	851	29062	903	5.41138	308.796	20.9412	9.6705	413.215	12.7384	0	0	-1.12e-85	0	0	7.89e-05	-1.36e-12	-1.09e-112	-8.48e-19	2.04e-22	0	0	0	3.13e-42	0	178
chr14.gff3_MRNA_VIT_14s0066g01210.t01	40718	525	1929	33923	790	829	439.802	5.81442	19.5242	385.49	11.2325	11.6945	0	-1.12e-70	0	0	0.66642	0	5.75e-37	-4.98e-14	-1.49e-18	0	7.44e-16	0	0	0	7.35e-21	179
chr8.gff3_MRNA_VIT_08s0040g00920.t01	203	1706	456	192	183	11	2.19264	18.8941	4.61537	2.18183	2.60197	0.155174	-2.17e-107	3.39e-74	-2.57e-10	-0.240652	-2.48e-15	-1.48e-15	1.31209	3.75e-101	-1.84e-37	-2.4e-16	-8e-143	-0.247903	1.47e-107	2.26e-10	1.99e-06	180
chr3.gff3_MRNA_VIT_03s0017g01300.t01	92	133	1241	118	83	0	0.993707	1.47299	12.5607	1.34091	1.18013	0	-0.0392376	-1.65e-78	-5.48e-87	0.617572	-4.56e-09	-4.49e-12	-0.130827	0.280865	-8.98e-107	-7.65e-10	-2.34e-13	-0.469333	0.715013	8.83e-81	1.3e-83	181.5
chr4.gff3_MRNA_VIT_04s0008g04920.t01	805	5382	227	677	728	249	8.69494	59.6061	2.29756	7.69321	10.351	3.51258	-1.53e-306	0	4.33e-34	-0.000142687	-1.37e-24	-2.8e-15	0.0990836	5.47e-283	0.00173622	-1.56e-21	0	-0.0172013	1.89227e-307	-3.88e-26	-3.85e-35	181.5
chr12.gff3_MRNA_VIT_12s0059g02350.t01	7	4	1210	1	2	0	0.0756081	0.0443003	12.2469	0.0113637	0.0284368	0	0.683062	-3.23e-103	-1.5e-102	-0.83116	-0.537807	-0.49731	0.165214	0.903833	-3.62e-104	-0.0981404	-0.287293	0.468039	0.470826	6.36e-104	1.48e-103	183
chr15.gff3_MRNA_VIT_15s0021g00060.t01	634	536	42	574	9	38	6.84794	5.93625	0.4251	6.52275	0.127966	0.536057	0.0866486	1.25e-39	1.28e-47	3.05e-48	0.00280623	-3.85e-41	0.644434	5.57e-45	0.520927	-1.14e-45	-9.22e-38	3.6e-53	-0.286961	-5.51e-43	0.0102324	184
chr13.gff3_MRNA_VIT_13s0047g00500.t01	531	787	503	49	112	194	5.73542	8.71609	5.09108	0.556821	1.59246	2.73671	-1.66e-07	1.31e-10	0.183641	-3.54e-05	0.00108541	2.41e-11	8.92e-37	2.66e-42	-8.08e-08	-4.76e-11	-1.22e-28	2.69e-22	2.74e-58	7.51e-34	7.15e-19	185
chr12.gff3_MRNA_VIT_12s0142g00040.t01	4590	233	7	1100	49	6	49.5773	2.5805	0.07085	12.5001	0.696701	0.0846405	0	1.74e-20	0	2.84e-82	-7.29e-05	-2.63e-93	7.54e-191	4.48e-11	1.06908	0	-3.16e-20	0	-2.16e-54	-1.44e-93	-4.72e-05	186
chr16.gff3_MRNA_VIT_16s0100g00910.t01	5	66	6609	16	14	500	0.0540058	0.730956	66.8925	0.181819	0.199057	7.05338	-1.5e-06	0	0	-1.13067	2.04e-41	1.14e-41	-0.0770649	0.000421005	0	1.37e-43	3.6e-34	-0.0636385	0.000149985	0	0	187
chr10.gff3_MRNA_VIT_10s0042g00870.t01	18	19	6035	38	2	459	0.194421	0.210427	61.0828	0.43182	0.0284368	6.475	-1.14789	0	0	0.00015312	1.6e-40	1.11e-34	-0.0433948	0.0177402	0	4.95e-38	8.47e-38	0.0255178	-0.0655794	0	0	188
chr14.gff3_MRNA_VIT_14s0030g00670.t01	151	948	1462	97	73	434	1.63098	10.4992	14.7975	1.10228	1.03794	6.12233	-1.57e-54	-4.09e-09	-7.45e-94	1.00281	3.63e-25	1.84e-24	0.0319079	1.37e-63	-1.21e-34	3.28e-19	-1.39e-11	0.0225596	1.48e-62	2.59e-103	1.64e-104	189
chr5.gff3_MRNA_VIT_05s0049g00520.t01	327	4588	1266088	79	1164	1406091	3.53198	50.8125	12814.6	0.897731	16.5502	19835.4	0	0	0	-2.92e-87	0	0	1.76e-15	3.18e-150	0	0	0	-2.86e-56	0	0	0	190
chr4.gff3_MRNA_VIT_04s0044g01740.t01	336	14046	823	304	10489	341	3.62919	155.561	8.32993	3.45456	149.137	4.8104	0	0	-8.01e-20	0	0	0.00350823	0.801674	0.0213734	-8.02e-10	0.0106931	0	0	0	2.35e-21	0	191
chr18.gff3_MRNA_VIT_18s0001g09540.t01	0	4	1175	1	2	1	0	0.0443003	11.8927	0.0113637	0.0284368	0.0141068	-0.191792	-2.83e-100	-3.17e-101	-0.83116	-0.799391	0.628412	-0.620575	0.903833	-6.38e-101	0.747555	-0.626734	-0.395828	0.470826	5.57e-101	1.29e-100	192
chr2.gff3_MRNA_VIT_02s0025g01730.t01	26740	494	3	25711	493	15	288.823	5.47109	0.0303643	292.172	7.00967	0.211601	0	2.57e-43	0	0	-1.14e-40	0	-0.385416	-0.00674116	0.0173913	0	-6.89e-40	0	0	0	-2.3e-43	193
chr12.gff3_MRNA_VIT_12s0028g03480.t01	4874	368	97	5485	106	50	52.6449	4.07563	0.981778	62.3298	1.50715	0.705338	0	7.92e-18	0	0	-0.0013759	0	-1.86e-09	4.43e-12	-0.184723	0	-1.88e-21	0	0	0	-0.0332613	194
chr19.gff3_MRNA_VIT_19s0014g01920.t01	920	158	91	161	151	62	9.93707	1.74986	0.92105	1.82955	2.14698	0.874619	5.32e-50	0.000574209	8.41e-63	-0.343969	-1.91e-05	-0.000250617	7.02e-49	-0.213421	-1.07333	-1.39e-63	-0.00063199	1.35e-44	-0.987629	-0.000249302	-3.6e-05	195
chr6.gff3_MRNA_VIT_06s0004g02060.t01	4239	232	1415	5052	98	1317	45.7861	2.56942	14.3218	57.4093	1.3934	18.5786	0	-5.82e-75	3.96e-145	0	3.52e-93	-2.42e-166	-4.33e-14	0.000197883	6.96e-06	-1.21e-104	1.68e-78	0	0	-1.47e-211	3.76e-94	196
chr5.gff3_MRNA_VIT_05s0077g01900.t01	19	631	0	11	29	0	0.205222	6.98838	0	0.125001	0.412333	0	-1.59e-51	1.85e-55	0.00200389	-0.0142281	-0.00024307	-0.0230287	0.398174	8.8e-48	NA	-0.00265799	-1.85e-55	-0.0934372	4.91e-53	-0.0131318	-0.000242621	197
chr13.gff3_MRNA_VIT_13s0158g00080.t01	184	7893	56	253	8268	14	1.98741	87.4157	0.5668	2.87501	117.558	0.197495	0	0	8.45e-09	0	0	-5.69e-20	-0.00688627	-1.47e-34	-0.00648985	-5.12e-14	0	0	0	-1.91e-14	0	198.5
chr3.gff3_MRNA_VIT_03s0088g00810.t01	3159	9900	782	4160	1474	40	34.1209	109.643	7.91495	47.2729	20.9579	0.56427	0	0	1.4e-140	5.47e-89	-6.08e-118	0	-1.93e-21	0	-7.92e-57	-1.08e-256	0	2.71e-28	9.15e-219	-2.59e-223	-8.52e-42	198.5
chr5.gff3_MRNA_VIT_05s0077g01150.t01	62	4001	1854	72	1144	3072	0.669672	44.3114	18.7651	0.818185	16.2658	43.3359	0	1.62e-92	-2.2e-144	-1.09e-86	2.11e-85	3.45e-248	-0.464876	8.03e-114	5.2e-69	2.12e-250	-0.58939	-9.13e-89	0	1.96e-141	0.00755597	200
chr8.gff3_MRNA_VIT_08s0007g06420.t01	24	50	1126	10	4	1	0.259228	0.553754	11.3967	0.113637	0.0568736	0.0141068	-0.0267782	-9.64e-86	-1.2e-91	0.484744	-0.448789	-0.0908771	0.114747	4.64e-05	-8.4e-97	-0.00206537	-6.58e-06	0.0225356	0.000362502	1.11e-94	6.91e-96	201
chr16.gff3_MRNA_VIT_16s0100g00770.t01	6	37	4257	15	11	292	0.064807	0.409778	43.0869	0.170455	0.156402	4.11917	-0.000827456	0	0	1.1132	1.66e-24	2.64e-24	-0.150939	0.035329	-1.58e-279	7.31e-26	4.71e-21	-0.224604	0.0355888	0	0	202
chr12.gff3_MRNA_VIT_12s0028g03450.t01	724	18	5	110	9	6	7.82004	0.199352	0.0506071	1.25001	0.127966	0.0846405	2.33e-59	0.0389206	2.84e-62	4.31e-09	-0.716912	-8.08e-10	1.18e-41	0.519871	0.65405	-1.35e-61	-0.199775	9.6e-61	-5.39e-08	-2e-10	-0.246173	203
chr19.gff3_MRNA_VIT_19s0015g00510.t01	10949	242	6	11360	232	17	118.262	2.68017	0.0607285	129.091	3.29867	0.239815	0	1.93e-21	0	0	-2.63e-18	0	-4.01e-06	-0.113183	0.0334509	0	-3.04e-18	0	0	0	-7.52e-21	204
chr12.gff3_MRNA_VIT_12s0142g00240.t01	31053	5068	57	39151	809	31	335.408	56.1285	0.576921	444.9	11.5027	0.437309	0	0	0	0	-5.59e-64	0	-5.37e-143	3.92e-243	-0.425552	0	0	0	0	0	-5.13e-62	205
chr3.gff3_MRNA_VIT_03s0038g04390.t01	18	31	6799	19	12	554	0.194421	0.343328	68.8156	0.21591	0.170621	7.81514	-0.179241	0	0	0.817167	2.21e-46	1.03e-45	-1.07164	0.1423	0	4.96e-46	7.11e-44	1.06532	0.279216	0	0	206
chr18.gff3_MRNA_VIT_18s0089g00180.t01	432	1	33	28	2	343	4.6661	0.0110751	0.334007	0.318183	0.0284368	4.83862	1.84e-38	-0.00019471	2.29e-32	0.00154593	9.92e-31	1.59e-26	1.2e-32	-0.809571	2.62e-26	0.891873	5.35e-31	4.12e-38	-0.000514199	1.19951	0.000728536	207
chr7.gff3_MRNA_VIT_07s0005g05680.t01	1625	15	344	356	15	3	17.5519	0.166126	3.48177	4.04547	0.213276	0.0423203	1e-135	-8.17e-28	3.72e-81	2.35e-28	-0.0426129	-1.85e-31	8.54e-74	-0.75727	-2.39e-30	-3.42e-138	-0.097417	8.51e-135	-3.47e-29	-0.166981	6.77e-27	208
chr12.gff3_MRNA_VIT_12s0028g01180.t01	1	59	1176	8	35	8	0.0108012	0.65343	11.9028	0.0909095	0.497644	0.112854	-9.13e-07	-5.51e-88	-4.46e-101	-0.0014674	-0.00330472	0.973665	-0.0927689	0.408833	-6.67e-99	0.0579102	-7.25e-05	-0.000106512	2.58e-05	2.29e-99	4.96e-91	209
chr4.gff3_MRNA_VIT_04s0044g00210.t01	124	10	1087	95	0	2	1.33934	0.110751	11.002	1.07955	0	0.0282135	1.82e-10	-1.82e-91	-3.18e-68	4.22e-10	0.546982	-1.49e-09	0.282729	0.0343506	-3.21e-93	-5.15e-12	-0.197045	1.38e-12	-4.21e-08	1.03e-72	7.94e-94	210.5
chr7.gff3_MRNA_VIT_07s0005g01130.t01	0	1138	582	8	113	42	0	12.6034	5.89067	0.0909095	1.60668	0.592484	-4.09e-98	1.2e-23	-2.49e-51	-2.76e-10	-6.28e-05	0.000361223	-0.036578	3.32e-70	-9.89e-40	1.69e-05	-5.49e-87	-1.2e-11	2.44e-96	2.14e-49	1.43e-24	210.5
chrUn.gff3_MRNA_VIT_00s0541g00010.t01	5197	169	147	6095	135	14	56.1336	1.87169	1.48785	69.2617	1.91948	0.197495	0	0.155534	0	0	-1.03e-10	0	-9.88e-15	-1.15031	-1.03e-10	0	-7.6e-13	0	0	0	-0.134665	212
chr2.gff3_MRNA_VIT_02s0025g00810.t01	14595	413	3989	14569	337	2349	157.643	4.57401	40.3744	165.558	4.7916	33.1368	0	-1.18e-249	0	0	1.04e-135	0	-0.00312471	-0.788277	-1.74e-07	0	3.1e-138	0	0	0	5.96e-246	213
chr2.gff3_MRNA_VIT_02s0154g00320.t01	2517	97837	36	2782	76519	5	27.1865	1083.55	0.364371	31.6138	1087.98	0.0705338	0	0	1.01e-206	0	0	-7.22e-235	-0.000110053	-0.640921	-0.00355861	-1.51e-212	0	0	0	-2.54e-229	0	214
chr4.gff3_MRNA_VIT_04s0023g01330.t01	175	8567	251	191	3414	123	1.8902	94.8803	2.54048	2.17046	48.5416	1.73513	0	0	-0.033	-1.57e-257	-1.13e-263	-0.177296	-0.385085	1.56e-131	-0.013137	-0.726548	0	-1.8e-261	0	0.26282	-2.15e-252	215
chr6.gff3_MRNA_VIT_06s0004g04000.t01	8328	416	172	8000	192	157	89.9521	4.60724	1.74089	90.9095	2.72993	2.21476	0	3.21e-13	0	0	-0.176449	0	-0.760129	1.34e-05	0.126615	0	-5.82e-09	0	0	0	-0.00354191	216
chr9.gff3_MRNA_VIT_09s0002g04460.t01	4961	122	18	3543	87	18	53.5846	1.35116	0.182186	40.2615	1.237	0.253922	0	3.58e-09	0	3.75e-277	-4.62e-06	-2.81e-295	3.12e-20	0.801189	0.545836	0	-4.29e-08	0	-4.19e-275	-1.23e-296	-7.01e-07	217
chr6.gff3_MRNA_VIT_06s0080g00360.t01	5766	257	1292	5035	126	479	62.2795	2.8463	13.0769	57.2162	1.79152	6.75713	0	-1.96e-61	4.04e-272	0	4.53e-21	-2.92618e-296	0.00186645	0.00212958	-1.92e-19	0	5.93e-13	0	0	-6.38e-225	2.47e-77	218
chr3.gff3_MRNA_VIT_03s0063g00740.t01	6	725	19	7	50	31	0.064807	8.02944	0.192307	0.0795458	0.71092	0.437309	-4.17e-62	1.14e-59	-0.0853235	-5.06e-05	-0.13424	0.00247738	-1.05403	1.59e-50	0.0456314	0.00155151	-3.34e-55	-3.19e-05	8.05e-62	0.152762	-0.00102681	219
chrUn.gff3_MRNA_VIT_00s1203g00010.t01	920	727	191	169	93	22	9.93707	8.05159	1.93319	1.92046	1.32231	0.310349	0.00264212	2.72e-33	1.89e-47	0.0390015	-5.95e-06	-3.18e-11	1.26e-47	2.58e-41	-1.84e-12	-1.05e-73	-1.19e-57	2.47e-56	1.91e-33	1.3077	0.0316394	220
chr3.gff3_MRNA_VIT_03s0038g04230.t01	1301	5	1	278	1	1	14.0523	0.0553754	0.0101214	3.1591	0.0142184	0.0141068	1.05e-110	0.265255	1.3e-111	2.13e-25	-0.613725	-2.12e-25	1.5e-60	0.458356	0.648683	-1.56e-111	-0.453122	1.57e-111	-1.28e-24	-1.77e-25	-0.65039	221
chr17.gff3_MRNA_VIT_17s0000g09570.t01	43	111	2090	40	40	117	0.46445	1.22933	21.1538	0.454547	0.568736	1.65049	-9.23e-05	-3.73e-153	-2.46e-168	-0.54474	2.26e-05	2.17e-06	1.22973	0.0018707	-2.98e-145	2.67e-06	0.118963	-0.590102	7.74e-05	1.54e-168	3.35e-166	222
chr5.gff3_MRNA_VIT_05s0102g00170.t01	395	592	21	319	33	12	4.26646	6.55645	0.21255	3.62502	0.469207	0.169281	-3.15e-06	4.13e-48	1.88e-31	3.92e-21	-0.0249327	-5.17e-26	0.129559	1.53e-43	-0.826834	-2.95e-32	-6.46e-49	5.31e-27	1.54e-09	-2.93e-25	-0.044845	223
chr14.gff3_MRNA_VIT_14s0066g01730.t01	7676	425	47	7485	198	44	82.9097	4.70691	0.475707	85.0572	2.81524	0.620697	0	1.46e-29	0	0	-4.76e-11	0	-0.28493	1.48e-05	0.403	0	-2.75e-27	0	0	0	-1.38e-12	224
chr10.gff3_MRNA_VIT_10s0003g03030.t01	2	588	37	5	33	40	0.0216023	6.51215	0.374493	0.0568184	0.469207	0.56427	-2.07e-51	7.51e-45	-0.00014479	-0.00078676	0.690874	0.000189686	-0.499101	3.31e-43	0.211396	5.7e-05	-1.32e-41	-0.000239047	1e-50	0.000850988	-0.57529	225
chr9.gff3_MRNA_VIT_09s0002g02210.t01	9574	1395	5	10179	273	6	103.41	15.4497	0.0506071	115.671	3.88162	0.0846405	0	1e-118	0	0	-5.75e-24	0	-3.16e-08	8.26e-60	0.65405	0	-4.62e-118	0	0	0	-1.78e-24	226
chr6.gff3_MRNA_VIT_06s0080g00150.t01	117	4994	2025	130	3636	397	1.26374	55.309	20.4959	1.47728	51.6981	5.60038	0	9.97e-140	-4.39e-147	-5.84e-286	-6.21e-231	7.09e-18	-0.429731	0.0290078	-4.17e-80	6.62e-20	0	-4.68e-289	0	4.56e-143	-3.02e-93	227
chr16.gff3_MRNA_VIT_16s0100g00900.t01	2	36	8331	39	11	744	0.0216023	0.398703	84.3216	0.443184	0.156402	10.4954	-0.000160775	0	0	0.0204957	1.38e-62	2.15e-58	-8.44e-05	0.042565	0	1.22e-64	4.97e-59	-0.0384218	-0.941058	0	0	228
chr18.gff3_MRNA_VIT_18s0089g00170.t01	1124	10	33	231	0	498	12.1405	0.110751	0.334007	2.62501	0	7.02516	1.01e-94	-0.0207925	2.22e-90	1.08e-21	2.99e-44	1.17e-15	5.74e-54	0.0343506	2.63e-39	-1.79e-13	1.47e-42	6.15e-97	-1.26e-19	-5.98e-16	0.000114317	229
chr14.gff3_MRNA_VIT_14s0083g00980.t01	6640	2254	9	1691	1119	16	71.7197	24.9632	0.0910928	19.216	15.9104	0.225708	2.71e-200	4.28e-190	0	0.000541931	-4.17e-93	-2.58e-140	1.48e-261	1.4e-18	0.119663	0	-1.75e-187	6.35e-302	8.26e-09	-7.5e-143	-3.96e-95	230.5
chr1.gff3_MRNA_VIT_01s0011g05110.t01	28	398	199274	0	1	124853	0.302433	4.40788	2016.94	0	0.0142184	1761.27	-3.24e-30	0	0	-0.720141	0	0	0.000300077	1.56e-35	-5.06e-139	0	0	0.000785579	8.15e-36	0	0	230.5
chr11.gff3_MRNA_VIT_11s0016g04920.t01	54	401	159218	18	2	91021	0.583263	4.44111	1611.51	0.204546	0.0284368	1284.01	-6.68e-26	0	0	0.0210936	0	0	0.00393616	1.65e-35	-1.42e-299	0	0	5.86e-06	3.38e-32	0	0	232
chr14.gff3_MRNA_VIT_14s0066g02180.t01	5794	192	330	6658	184	124	62.5819	2.12642	3.34007	75.6594	2.61618	1.74924	0	-0.000352088	0	0	-0.0136319	0	-1.82e-13	-0.160981	-6.44e-06	0	-0.244214	0	0	0	0.0598482	233
chr8.gff3_MRNA_VIT_08s0007g05100.t01	5612	133	941	2299	123	191	60.6161	1.47299	9.52426	26.1251	1.74886	2.69439	0	-3.01e-54	0	2.54e-164	0.00763746	-4.74e-149	3.86e-125	-0.359842	-2.73e-37	0	0.000286778	0	-5.45e-169	-5.69e-67	5.15e-50	234
chr16.gff3_MRNA_VIT_16s0100g00950.t01	2	24	2678	4	2	185	0.0216023	0.265802	27.1052	0.0454547	0.0284368	2.60975	-0.00211923	-7.94e-222	-5.11e-227	0.915703	2.41e-17	4.39e-17	-0.705443	0.00471466	-1.78e-176	1.89e-17	5.34e-14	-0.823973	0.00752325	1.66e-226	7.16e-227	235.5
chr5.gff3_MRNA_VIT_05s0077g01950.t01	1849	571	6	1995	32	11	19.9713	6.32387	0.0607285	22.6706	0.454988	0.155174	8.2e-64	3.24e-49	1.22e-156	1.38e-161	-0.0217298	-3.57e-167	-0.00553135	4.93e-42	0.190741	-9.28e-155	-2.05e-47	6.71e-149	-1.51e-77	-5.77e-169	-0.00108656	235.5
chr3.gff3_MRNA_VIT_03s0063g01210.t01	49	18	1073	10	4	15	0.529257	0.199352	10.8603	0.113637	0.0568736	0.211601	0.00860377	-1.96e-88	-8.67e-82	0.484744	0.0771648	0.301387	0.0005079	0.0840688	-3.52e-88	-0.0196158	1.16237	6.38e-05	0.34557	3.15e-90	1.97e-91	237
chr16.gff3_MRNA_VIT_16s0013g00880.t01	6	2	1084	14	0	17	0.064807	0.0221502	10.9716	0.159092	0	0.239815	0.406873	-4.25e-93	-3.46e-92	0.00945853	0.0032244	0.474901	-0.194155	0.697857	-1.6e-88	0.0414854	0.00782234	0.1421	-0.0289704	3.38e-90	1.42e-93	238.5
chr3.gff3_MRNA_VIT_03s0038g04340.t01	19	627	7	24	42	12	0.205222	6.94408	0.07085	0.272728	0.597172	0.169281	-3.45e-51	9.74e-54	0.0769626	-0.0291266	-0.00356603	-0.380143	-0.600506	2.72e-44	0.196643	-0.91266	-7.33e-52	-0.00653482	6.04e-50	-0.0177893	-0.000193413	238.5
chr16.gff3_MRNA_VIT_16s0100g01200.t01	5	40	5934	8	16	545	0.0540058	0.443003	60.0605	0.0909095	0.227494	7.68818	-0.000283426	0	0	-0.129327	8.69e-45	8.06e-47	-0.630351	0.105364	0	2.21e-47	1.01e-41	-0.0358093	0.00128069	0	0	240
chr6.gff3_MRNA_VIT_06s0004g01250.t01	2313	493	351	1892	125	2614	24.9831	5.46002	3.55262	21.5001	1.7773	36.875	7.48e-108	1.79e-05	1.43e-134	4.22e-130	5.49e-196	5.3e-31	0.000598851	4.88e-18	2.72e-172	1.09e-18	2.86e-149	1.82e-163	-1.24e-79	-1.47e-103	8.98e-07	241
chr17.gff3_MRNA_VIT_17s0000g03560.t01	426	415	1255	408	168	37	4.60129	4.59616	12.7024	4.63638	2.38869	0.52195	1.33506	-6.66e-38	-7.5e-38	9.44e-08	-1.05e-09	-1.24e-27	-1.26637	1.32e-07	-3.65e-97	-1.08e-28	-5.33e-28	1.13e-07	-1.25058	1.7e-37	4.09e-65	242
chr11.gff3_MRNA_VIT_11s0016g01020.t01	729	12873	294	769	16416	139	7.87405	142.57	2.9757	8.73867	233.409	1.96084	0	0	1.06e-21	0	0	-9.69e-37	-0.160248	-3.58e-158	-0.00364514	-1.64e-32	0	0	0	-9.25e-26	0	243
chr11.gff3_MRNA_VIT_11s0016g00540.t01	11920	1495	959	16644	500	361	128.75	16.5573	9.70645	189.137	7.1092	5.09254	0	2.65e-18	0	0	-0.000609536	0	-8.66e-106	4.59e-35	-2.43e-14	0	-1.41e-53	0	0	0	7.02e-05	244
chr13.gff3_MRNA_VIT_13s0084g00130.t01	3750	2236	1233	4679	2992	36	40.5044	24.7639	12.4797	53.1707	42.5414	0.507843	1.03e-37	2.8e-38	1.11e-130	2.83e-11	-3.57e-246	0	-9.07e-18	-2.38e-35	-1.33e-95	-2.18e-307	-1.36e-180	-0.162697	-3.07e-91	-2.74e-205	-6.44e-110	245
chr6.gff3_MRNA_VIT_06s0004g01020.t01	102	120	20982	73	14	1979	1.10172	1.32901	212.368	0.829549	0.199057	27.9173	-0.35482	0	0	7.8e-05	9.85e-166	2.33e-156	0.199515	9.63e-09	0	1.93e-152	3.16e-149	3.79e-07	0.0231925	0	0	246
chr5.gff3_MRNA_VIT_05s0077g01570.t01	476	1914	51213	833	796	4834	5.14135	21.1977	518.349	9.46595	11.3178	68.192	-2.12e-83	0	0	-0.011602	3.56e-260	3.61e-281	-3.03e-13	1.01e-27	0	0	3.14e-166	-5.54e-18	1.28e-41	0	0	247
chr16.gff3_MRNA_VIT_16s0100g00830.t01	5	29	3689	0	8	299	0.0540058	0.321178	37.3379	0	0.113747	4.21792	-0.00311006	-1.6e-305	-3.34397e-297	-0.0283228	1.01e-25	1.89e-27	0.140431	0.0503983	-2.79e-231	1.28e-26	8.46e-23	-0.394147	0.000243349	2.32278e-298	6.33334e-296	248
chr9.gff3_MRNA_VIT_09s0002g08650.t01	73	610	6	72	42	8	0.788485	6.7558	0.0607285	0.818185	0.597172	0.112854	-8.36e-40	1.68e-52	5.23e-07	0.268471	-0.000717615	-4.26e-06	-1.1532	6.98e-43	0.470384	-4.58e-06	-1.69e-51	0.338304	2.42e-39	-5.62e-07	-0.000140941	249
chr9.gff3_MRNA_VIT_09s0002g05360.t01	498	44	14	65	1	0	5.37898	0.487304	0.1417	0.738639	0.0142184	0	3.26e-35	0.00292933	1.87e-41	3.16e-07	-0.598492	-1.65e-07	3.75e-31	2.26e-05	-0.012344	-2.99e-44	-1.13e-05	5.79e-44	-0.134249	-4.19e-05	0.0401579	250
chr6.gff3_MRNA_VIT_06s0004g01030.t01	28	78	6689	30	18	647	0.302433	0.863857	67.7022	0.340911	0.255931	9.12707	-0.000495303	0	0	0.584683	5.97e-53	1.02e-51	-0.943704	0.000242987	0	2.84e-52	1.3e-44	0.878561	0.00144291	0	0	251
chr16.gff3_MRNA_VIT_16s0022g02030.t01	11552	802	6	13297	432	16	124.775	8.88222	0.0607285	151.103	6.14234	0.225708	0	1.15e-68	0	0	-2.49e-35	0	-1.89e-25	1.03e-05	0.0440415	0	-1.62e-65	0	0	0	-9.3e-38	252
chr7.gff3_MRNA_VIT_07s0141g00030.t01	8	1936	0	6	279	0	0.0864093	21.4414	0	0.0681821	3.96693	0	-1.77e-163	3.61e-165	0.0356948	-1.02e-24	-9.3e-26	-0.127537	0.997777	4.67e-100	NA	-0.0694852	-3.61e-165	-1.9e-24	7.81e-164	-0.0691416	-9.3e-26	253
chr2.gff3_MRNA_VIT_02s0025g02540.t01	1557	355	28	365	300	11	16.8174	3.93166	0.2834	4.14774	4.26552	0.155174	4.18e-70	6.01e-27	1.03e-127	-1.01723	-3.23e-25	-3.86e-30	1.97e-67	-0.522089	-0.242753	-3.13e-130	-3.18e-29	5.26e-66	-0.7307	-6.58e-28	-2e-23	254
chr18.gff3_MRNA_VIT_18s0001g02230.t01	2527	16	51	2649	2	21	27.2945	0.177201	0.516193	30.1024	0.0284368	0.296242	2.94e-211	-0.00483546	1.33e-204	1.67e-224	0.00466212	-1.96e-219	-0.0128577	0.0398616	-0.127108	-6.67e-209	0.291253	3.13e-214	-1.12e-221	-2.46e-215	1.25e-05	255
chr18.gff3_MRNA_VIT_18s0001g14740.t01	3064	7	51	2763	6	16	33.0948	0.0775256	0.516193	31.3979	0.0853103	0.225708	2.47e-258	-0.000104853	1.16e-249	5.43e-233	0.143199	-2.48e-230	0.162334	-1.03473	-0.0318691	-2.23e-255	0.0865163	3.53e-258	-3.86e-233	-6.68e-225	0.00024508	256
chr11.gff3_MRNA_VIT_11s0016g01530.t01	45	228	826	49	82	0	0.486052	2.52512	8.3603	0.556821	1.16591	0	-2.27e-13	-4.23e-31	-5.59e-62	-0.00427206	-5.56e-09	-4.1e-06	-0.777917	7.3e-06	-7.12e-72	-9.24e-06	-1.95e-21	-0.00128937	1.97e-12	1.24e-60	6.21e-50	257
chr1.gff3_MRNA_VIT_01s0010g03590.t01	5628	209	62	4681	158	52	60.7889	2.31469	0.627528	53.1934	2.24651	0.733551	0	4.04e-10	0	0	-5.14e-07	0	1.75e-06	1.09615	0.645206	0	-7.63e-09	0	0	0	-6.27e-08	258
chr10.gff3_MRNA_VIT_10s0003g01410.t01	462	609	1602	522	45	2612	4.99014	6.74473	16.2145	5.93184	0.639828	36.8468	-0.000545808	-1.92e-39	-3.23e-57	3.47e-35	3.02e-212	8.83e-144	-0.0562874	4.25e-42	1.94e-57	1.47e-154	6.4e-135	9.21e-30	0.13189	3.92e-47	7.07e-124	259
chr4.gff3_MRNA_VIT_04s0023g03810.t01	303	5007	28	263	4883	4	3.27275	55.453	0.2834	2.98865	69.4284	0.056427	0	0	1.75e-22	0	0	-2.5e-23	0.505687	-1.51e-13	-0.0116222	-1.17e-26	0	0	0	-2.17e-19	0	260
chrUn.gff3_MRNA_VIT_00s0304g00040.t01	4	0	814	4	0	0	0.0432046	0	8.23884	0.0454547	0	0	0.207472	-7.29e-71	-6.15e-70	0.28	NA	-0.276819	-0.930365	NA	-7.29e-71	-0.297748	NA	0.301091	-0.191586	6.87e-70	7.29e-71	261
chr13.gff3_MRNA_VIT_13s0064g00480.t01	344	250	837	23	156	339	3.7156	2.76877	8.47163	0.261365	2.21807	4.78219	0.0119229	-4.11e-29	-6.47e-20	-1.16e-11	1.94e-08	5.65e-27	2.71e-26	0.12664	-1.36e-10	0.0211023	1.21e-05	0.000106858	1.49e-18	2.46e-67	1.29e-35	262
chr7.gff3_MRNA_VIT_07s0031g00350.t01	14026	4314	18476	4146	2990	9727	151.497	47.7779	187.003	47.1138	42.513	137.216	0	0	-1.13e-40	0.00256747	0	4.35e-297	0	0.000581155	-2e-64	-2.4e-07	4.1e-292	0	0.784788	0	0	263
chr11.gff3_MRNA_VIT_11s0016g00310.t01	7	521	0	15	31	0	0.0756081	5.77012	0	0.170455	0.44077	0	-1.02e-44	3.44e-46	0.0512643	-0.0297134	-0.00016072	-0.0069995	-0.214862	4.13e-38	NA	-0.0981404	-3.44e-46	-0.00212166	6.41e-43	-0.00483929	-0.000160556	264
chr15.gff3_MRNA_VIT_15s0045g01490.t01	238	4388	6	158	1724	0	2.57068	48.5975	0.0607285	1.79546	24.5125	0	0	0	4.51e-21	-8.6e-122	-2.32e-147	-1.73e-15	0.012671	7.06e-71	-0.157604	-2.76e-22	0	-7.36e-112	0	-2.44e-14	-1.96e-146	265
chr1.gff3_MRNA_VIT_01s0011g01560.t01	18	1279	7	33	171	5	0.194421	14.165	0.07085	0.375002	2.43134	0.0705338	-3.4e-106	1.4e-108	0.098637	-1.54e-11	-1.59e-15	-0.00358454	-0.110615	1.69e-69	0.996862	-0.144308	-1.38e-108	-8.75e-14	8.78e-103	-0.00219488	-1.61e-15	266
chr6.gff3_MRNA_VIT_06s0004g06480.t01	373	5808	661	348	6031	323	4.02883	64.3241	6.69026	3.95456	85.7511	4.55648	0	0	-2.07e-08	0	0	0.20394	1.12549	-1.69e-24	-5.79e-05	0.267422	0	0	0	9.67e-09	0	267
chr13.gff3_MRNA_VIT_13s0064g00760.t01	0	1156	0	0	146	0	0	12.8028	0	0	2.07588	0	-1.25e-99	1.25e-99	NA	-1.82e-14	-1.82e-14	NA	NA	9.53e-65	NA	NA	-1.25e-99	-1.82e-14	1.25e-99	NA	-1.82e-14	268
chr11.gff3_MRNA_VIT_11s0016g04590.t01	101	197	5152	10	16	477	1.09092	2.18179	52.1456	0.113637	0.227494	6.72892	-5.56e-05	0	0	-0.232118	4.58e-39	9.56e-41	1.82e-08	1.08e-14	-7.57e-308	5.24e-28	1.34e-17	1.29e-06	1.2e-16	0	0	269
chr4.gff3_MRNA_VIT_04s0079g00790.t01	1266	471	1686	1277	267	99	13.6743	5.21637	17.0647	14.5114	3.79631	1.39657	1.01e-35	-1.66e-60	-2.33e-05	3.14e-53	-2.03e-09	-1.92e-85	-0.312508	0.00309531	-1.85e-116	-2.14e-83	-1.35e-20	3.05e-50	-7.68e-39	0.00195877	2.45e-78	270
chr16.gff3_MRNA_VIT_16s0050g00430.t01	58	268	4278	10	89	387	0.626467	2.96812	43.2995	0.113637	1.26544	5.45931	-1.22e-14	-3.08e-302	0	-6.38e-08	3.99e-19	3.72e-33	8.11e-05	1.42e-07	-3.38e-258	3.58e-26	4.34e-07	-0.00404726	1.2e-22	0	0	271
chr5.gff3_MRNA_VIT_05s0051g00400.t01	884	8	10	188	4	19	9.54823	0.0886007	0.101214	2.13637	0.0568736	0.268028	5.57e-75	-1.08115	9.9e-75	5.83e-17	0.0259879	-2.09e-13	5.48e-42	0.789486	0.0734575	-1.73e-71	0.0553007	1.3e-75	-2.21e-16	-3.72e-16	0.609387	272
chr2.gff3_MRNA_VIT_02s0154g00310.t01	15281	20193	10	11293	3872	8	165.053	223.639	0.101214	128.33	55.0536	0.112854	-5.37e-85	0	0	2.66e-251	0	0	1.07e-46	0	1.10133	0	0	0	1.35e-235	0	0	273
chr5.gff3_MRNA_VIT_05s0029g00370.t01	1143	10	308	2683	11	0	12.3457	0.110751	3.1174	30.4888	0.156402	0	2.55e-96	-6.9e-26	3.2e-49	6.34e-225	-0.0149693	-6.67e-228	-2.76e-67	-0.687154	-3.27e-28	-1.55e-98	-0.0337203	2.03e-95	-8.63e-226	-6.01e-174	5.63e-25	274
chr11.gff3_MRNA_VIT_11s0052g00790.t01	3495	424	2	3358	35	7	37.7501	4.69584	0.0202428	38.1593	0.497644	0.0987473	2.06e-212	1.3e-37	1.14e-295	3.55e-275	-0.00212987	-1.09e-282	-0.943638	3.97e-29	0.137397	-4.3e-294	-4.27e-36	3.44e-286	-6.03e-205	-3.46e-284	-0.000150622	275.5
chr19.gff3_MRNA_VIT_19s0090g00950.t01	39	10	27	369	18	27	0.421245	0.110751	0.273278	4.1932	0.255931	0.380882	0.00376351	-0.0740383	0.233608	1.04e-28	0.396085	-1.24e-26	-5.47e-26	-0.130254	0.426104	-1.00067	0.0151341	0.226134	-2.78e-31	-2.05e-28	1.16665	275.5
chr14.gff3_MRNA_VIT_14s0066g02050.t01	3520	25	2	2720	24	0	38.0201	0.276877	0.0202428	30.9092	0.341241	0	1.22e-292	0.0015352	9.12e-298	1.5e-224	-0.000691455	-5.22e-231	8.6e-09	-0.719118	-0.753094	-3.57e-298	-0.000611354	2.29e-291	-9.31e-226	-1.27e-230	-0.00149384	277
chr4.gff3_MRNA_VIT_04s0008g01260.t01	4909	10588	4502	5015	2068	2521	53.0229	117.263	45.5667	56.9889	29.4036	35.5631	-4.71e-215	8.1e-275	2.61e-07	4.62e-78	5.69e-06	-1.03e-43	-0.0111458	0	-7.79e-12	-1.52e-30	0	1.01e-59	6.6e-187	-9.32e-14	7.03e-31	278
chr5.gff3_MRNA_VIT_05s0062g01100.t01	10561	492	3	11825	568	8	114.071	5.44894	0.0303643	134.376	8.07605	0.112854	0	3.78e-43	0	0	-1.94e-48	0	-1.63e-17	-1.79e-05	0.157143	0	-1.47e-41	0	0	0	-1.1e-49	279
chr9.gff3_MRNA_VIT_09s0002g02970.t01	107	320	1746	106	106	110	1.15572	3.54403	17.672	1.20455	1.50715	1.55174	-2.25e-12	-1.8e-86	-6.54e-126	-0.263622	1.16192	0.196425	-1.07546	8.1e-09	-1.33e-118	0.128409	-1.87e-08	-0.177032	7e-12	5.43e-125	2.07e-119	280
chr8.gff3_MRNA_VIT_08s0007g00330.t01	330276	214592	2628	294829	224788	208	3567.36	2376.63	26.5991	3350.34	3196.12	2.9342	0	0	0	3.12e-30	0	0	2.54e-68	0	-1.04e-166	0	0	1.34e-161	0	0	0	281
chr8.gff3_MRNA_VIT_08s0007g02000.t01	19059	817	74	19482	1010	41	205.859	9.04835	0.748985	221.387	14.3606	0.578377	0	1.64e-57	0	0	-7.87e-79	0	-4.93e-07	-1.42e-10	-0.383905	0	-2.04e-60	0	0	0	-1.91e-76	282
chr5.gff3_MRNA_VIT_05s0077g01530.t01	52	131	4586	75	18	427	0.56166	1.45084	46.4169	0.852276	0.255931	6.02358	-3.27e-05	0	0	0.000326443	1.89e-34	1.02e-26	-0.102864	8.41e-09	-9.37e-274	2.69e-30	2.29e-20	0.0338394	0.00835367	0	0	283
chr7.gff3_MRNA_VIT_07s0141g00090.t01	7232	1037	265	7484	301	199	78.114	11.4849	2.68218	85.0458	4.27974	2.80724	0	1.77e-47	0	0	-0.00102333	0	-0.000273261	1.53e-30	0.902649	0	-5.8e-46	0	0	0	-0.000233872	284
chr18.gff3_MRNA_VIT_18s0001g15680.t01	2645	9	0	2046	2	1	28.5691	0.0996758	0	23.2501	0.0284368	0.0141068	1.04e-222	0.024537	1.04e-224	7.27e-174	-0.799391	-3.87e-174	6.83e-07	0.262352	0.783967	-1.99e-224	-0.1312	3.86e-224	-1.65e-172	-2.08e-174	-0.365304	285
chr12.gff3_MRNA_VIT_12s0059g00990.t01	1741	1646	909	1785	877	18	18.8048	18.2296	9.20037	20.2842	12.4695	0.253922	0.606242	1.23e-28	3.77e-32	1.77e-17	-2.4e-72	-1.11e-147	-0.115117	1.11e-10	-1.56e-73	-9.69e-144	-6.93e-136	1.93e-12	-0.0272665	-6.41e-38	-2.19e-05	286
chr16.gff3_MRNA_VIT_16s0050g00410.t01	56	218	1812	67	133	122	0.604865	2.41437	18.34	0.761367	1.89105	1.72102	-4.58e-11	-4.1e-109	-3.63e-142	-4.37e-05	-0.708332	0.000252459	-0.40886	0.118008	-5.2e-121	1.82e-05	-0.0326968	-2.74e-06	2.73e-09	4.83e-139	5.23e-118	287
chr18.gff3_MRNA_VIT_18s0001g03470.t01	21897	835	2623	18878	1310	2248	236.513	9.2477	26.5485	214.524	18.6261	31.712	0	-1.72e-80	0	0	2.17e-26	0	3.58e-12	-5.46e-24	3.46e-05	0	1.23e-83	0	0	0	3.17e-13	288
chr7.gff3_MRNA_VIT_07s0151g00630.t01	146	21	808	117	9	6	1.57697	0.232577	8.17811	1.32955	0.127966	0.0846405	2.71e-10	-1.75e-65	-3.79e-42	1.1e-09	-0.716912	-2.04e-10	0.362435	0.315457	-1.49e-68	-8.3e-13	-0.107774	5.05e-12	-4.29e-08	6.99e-46	1.21e-67	289.5
chrUn.gff3_MRNA_VIT_00s0623g00010.t01	2	393	0	3	15	1	0.0216023	4.35251	0	0.0340911	0.213276	0.0141068	-5.74e-35	2.15e-35	0.50528	-0.0222683	-0.0110975	-0.855315	-0.910216	2.28e-31	0.783967	-0.709724	-4.09e-35	-0.0122617	1.01e-34	-0.273213	-0.00464553	289.5
chr8.gff3_MRNA_VIT_08s0007g05860.t01	5193	2033	33	4142	328	19	56.0904	22.5157	0.334007	47.0684	4.66363	0.268028	9.36e-130	7.51e-167	0	1.81e-269	-5.5e-26	0	2.38e-09	2.28e-98	-0.715983	0	-4.11e-168	0	-6.02e-77	0	-4.34e-25	291
chr19.gff3_MRNA_VIT_19s0090g01370.t01	132	1679	565589	16	257	505488	1.42575	18.5951	5724.57	0.181819	3.65413	7130.79	-1.34e-117	0	0	-3.29e-21	0	0	6.14e-10	3.13e-84	0	0	0	-1.49e-08	4.84e-140	0	0	292
chr11.gff3_MRNA_VIT_11s0016g05880.t01	4413	162	278	3253	151	111	47.6655	1.79416	2.81376	36.9661	2.14698	1.56585	0	-0.00107782	9.9821e-306	5.63e-237	-0.0744149	-4.93e-247	5.78e-15	-0.278311	-0.000140069	0	-0.491819	0	-4.81e-243	-8.05e-226	0.0575704	293.5
chr1_random.gff3_MRNA_VIT_01s0011g00560.t01	528	8430	17458	474	7052	19642	5.70301	93.363	176.7	5.38639	100.268	277.085	0	-5.78e-254	0	0	0	0	0.607333	-0.00208491	3.34e-162	0	0	0	0	0	7.51e-181	293.5
chr12.gff3_MRNA_VIT_12s0059g00780.t01	15257	563	3	12040	575	14	164.793	6.23527	0.0303643	136.819	8.17557	0.197495	0	3.92e-49	0	0	-8.92e-48	0	2.65e-27	-0.0016155	0.0228174	0	-5.97e-46	0	0	0	-2.82e-50	295
chr17.gff3_MRNA_VIT_17s0000g09770.t01	88	2899	200	151	3984	456	0.950502	32.1067	2.02428	1.71592	56.6461	6.43268	-6.45e-228	1.07e-208	-1.74e-05	-1.13233e-297	-3.67e-249	4.62e-20	-0.00169918	-5.64e-50	2.08e-17	6.4e-28	-4.56e-142	0	4.39e-214	0.29997	-2.93e-307	296
chr16.gff3_MRNA_VIT_16s0100g01030.t01	3	32	9588	10	2	1023	0.0324035	0.354403	97.0442	0.113637	0.0284368	14.4312	-0.000605796	0	0	0.188896	5.25e-88	1.06e-86	-0.164815	0.00064415	0	6.04e-88	4.23e-83	0.821426	0.017974	0	0	297
chr18.gff3_MRNA_VIT_18s0001g14260.t01	5	39	1463	9	51	85	0.0540058	0.431928	14.8076	0.102273	0.725138	1.19907	-0.000348947	-2.1e-116	-2.84e-124	-8.17e-05	0.0425498	1.01e-07	-0.488158	-0.0856291	-1.3e-101	2.08e-08	0.000322555	-1.84e-05	0.00247264	3.02e-123	1.44e-110	298
chrUn.gff3_MRNA_VIT_00s0873g00010.t01	2356	2029	7701	646	912	4890	25.4475	22.4714	77.9451	7.34094	12.9672	68.982	0.00364925	-1.11e-283	-8.27e-250	-5.42e-13	8.54e-247	2.58538e-297	1.98e-88	1.64e-23	-4.65e-06	1.1e-137	6.27e-160	4.11e-37	1.59e-67	0	0	299
chr10.gff3_MRNA_VIT_10s0597g00010.t01	58	62	805	33	20	8	0.626467	0.686655	8.14775	0.375002	0.284368	0.112854	-0.900726	-1.77e-56	-1.39e-57	0.574553	-0.1097	-0.0182587	0.0943843	0.0101305	-1.05e-67	-0.000107569	-3.83e-05	0.0241132	0.0436682	2.22e-62	3.49e-64	300.5
chr9.gff3_MRNA_VIT_09s0054g01040.t01	15	16	767	36	5	4	0.162017	0.177201	7.76313	0.409093	0.071092	0.056427	-1.1424	-3.58e-63	-1.74e-63	0.00183837	-0.986683	-0.000919073	-0.027344	0.208836	-1.06e-65	-0.176748	-0.130298	0.27635	-0.0427549	1.56e-58	2.17e-65	300.5
chr3.gff3_MRNA_VIT_03s0038g02050.t01	8947	578	20	7796	350	29	96.638	6.4014	0.202428	88.5913	4.97644	0.409096	0	4.03e-47	0	0	-6.26e-26	0	7.17e-05	0.00826542	0.0864388	0	-2.07e-43	0	0	0	-9.31e-29	302
chr10.gff3_MRNA_VIT_10s0003g04290.t01	110	455	10	116	26	9	1.18813	5.03916	0.101214	1.31819	0.369678	0.126961	-7e-22	1.16e-38	1.91e-09	3.76e-06	-0.0398925	-1.29e-09	-0.687652	8.05e-34	0.906915	-5.33e-09	-3.55e-38	2.48e-05	2.53e-20	-4.8e-10	-0.0129836	303
chr3_random.gff3_MRNA_VIT_03s0038g01350.t01	197	4419	392	195	3240	158	2.12783	48.9408	3.9676	2.21592	46.0676	2.22887	0	9.28e-302	-2.87e-07	-2.31e-242	-3.5e-242	1.31181	-0.983387	0.065392	-8.51e-06	0.948705	0	-1.37e-243	0	1.42e-06	-6.17e-219	304
chr17.gff3_MRNA_VIT_17s0000g04570.t01	3	507	1	10	37	0	0.0324035	5.61507	0.0101214	0.113637	0.52608	0	-2.25e-44	8.24e-45	0.624732	-0.00185132	-4.69e-05	-0.0317649	-0.164815	1.59e-35	-0.453279	-0.449316	-5.2e-45	-0.00015332	8.27e-43	-0.0398761	-6.89e-05	305
chr10.gff3_MRNA_VIT_10s0003g00470.t01	33	3010	1544	22	928	102	0.356438	33.336	15.6275	0.250001	13.1947	1.43889	-1.96e-248	8.98e-59	-4.6e-103	-1.08e-76	-1.28e-60	2.62e-07	0.404252	9.01e-78	-5.76e-104	3.55e-06	-2.72e-228	-3.93e-75	1.74e-250	6.05e-127	0.0042133	306
chr15.gff3_MRNA_VIT_15s0046g02380.t01	3334	514	137	1000	630	92	36.0111	5.69259	1.38664	11.3637	8.95759	1.29782	2.32e-184	6.54e-24	1.08e-255	0.000911992	-4.76e-38	-3.03e-64	1.3e-113	-4.48e-07	-0.911876	-2.36e-257	-5.3e-25	8.92e-141	-1.89e-18	-6.71e-63	-4.88e-37	307
chr4.gff3_MRNA_VIT_04s0079g00690.t01	7	25	22846	1	0	9958	0.0756081	0.276877	231.234	0.0113637	0	140.475	-0.0207129	0	0	0.494147	0	0	0.165214	0.000615736	-5.62e-189	0	0	0.0997071	0.00102247	0	0	308
chr13.gff3_MRNA_VIT_13s0067g02300.t01	13	100	12790	32	0	7545	0.140415	1.10751	129.453	0.363638	0	106.435	-5.41e-08	0	0	0.000133472	0	0	-0.0338424	1.57e-10	-6.14e-20	0	0	0.0143217	5.25e-05	0	0	309
chr17.gff3_MRNA_VIT_17s0000g02680.t01	18151	2646	2180	14873	1841	172	196.052	29.3047	22.0647	169.012	26.1761	2.42636	0	1.48e-11	0	0	-2.74e-123	0	1.9e-21	0.00872244	-7.57e-139	0	-6.96e-181	0	0	0	-0.000265586	310
chr7.gff3_MRNA_VIT_07s0104g01830.t01	2395	13726	12	1869	13459	1	25.8688	152.017	0.121457	21.2387	191.365	0.0141068	0	0	2.77e-201	0	0	-2.85e-159	5.79e-06	-1.91e-35	-0.0687488	-1.96e-203	0	0	0	-3.15e-157	0	311
chr19.gff3_MRNA_VIT_19s0014g04900.t01	1252	10932	1	1307	6474	0	13.5231	121.073	0.0101214	14.8523	92.0499	0	0	0	1.71e-107	0	0	-2.54e-112	-0.0958516	8e-34	-0.453279	-1.07e-107	0	0	0	-3.98e-112	0	312
chr9.gff3_MRNA_VIT_09s0002g05560.t01	958	1066	5874	838	776	651	10.3475	11.806	59.4532	9.52277	11.0335	9.1835	-0.0364565	-8.82e-287	-2.87e-308	-0.0377838	-0.0145289	-0.747197	0.226635	0.336187	0	-0.0983148	-0.000347672	-0.378342	0.000961238	6.56613e-307	5.01e-298	313
chr14.gff3_MRNA_VIT_14s0219g00240.t01	11	388	6	0	17	7	0.118813	4.29713	0.0607285	0	0.241713	0.0987473	-1.11e-32	8.74e-34	0.392924	-0.00303092	-0.154508	0.0401611	0.016429	1.93e-30	0.633581	-1.05412	-4.65e-33	-0.198602	5.69e-35	0.105698	-0.0326277	314.5
chr9.gff3_MRNA_VIT_09s0018g01490.t01	0	18	6575	0	0	6076	0	0.199352	66.5484	0	0	85.7126	-0.00252758	0	0	NA	0	0	NA	0.00333226	5.9e-20	0	0	NA	0.00258446	0	0	314.5
chr6.gff3_MRNA_VIT_06s0009g03120.t01	0	13	5635	0	0	5746	0	0.143976	57.0342	0	0	81.0574	-0.00840128	0	0	NA	0	0	NA	0.013472	1.07e-32	0	0	NA	0.00890036	0	0	316
chr14.gff3_MRNA_VIT_14s0066g00700.t01	22	22	9071	12	0	5091	0.237626	0.243652	91.8114	0.136364	0	71.8175	-1.17544	0	0	0.0171692	0	0	0.295835	0.00123296	-1.08e-21	0	0	0.00127784	0.269938	0	0	317
chr2.gff3_MRNA_VIT_02s0025g01240.t01	13194	1022	81	16384	757	40	142.511	11.3187	0.819835	186.183	10.7633	0.56427	0	2.47e-73	0	0	-7.69e-58	0	-1.67e-55	0.5192	-0.175866	0	-8.68e-78	0	0	0	-2.18e-54	318
chr2.gff3_MRNA_VIT_02s0033g00390.t01	7	14	4794	6	0	4879	0.0756081	0.155051	48.5221	0.0681821	0	68.8268	-0.293557	0	0	0.129415	0	0	1.02175	0.0100284	8.13e-28	0	0	0.0997071	0.244536	0	0	319
chr6.gff3_MRNA_VIT_06s0061g00730.t01	37584	80161	30	37266	80058	16	405.951	887.79	0.303643	423.479	1138.3	0.225708	0	0	0	0	0	0	-4.46e-05	-3.1e-230	-0.588759	0	0	0	0	0	0	320
chr19.gff3_MRNA_VIT_19s0027g01890.t01	2175	4512	41	1890	4661	0	23.4925	49.9708	0.414978	21.4774	66.2719	0	-1.67e-86	0	4.97e-177	-2.02e-153	0	-2.64e-161	0.0440733	-8.32e-19	-2.12e-05	-3.05e-185	0	-3.32e-138	1.53e-101	-1.65e-153	0	321
chrUn.gff3_MRNA_VIT_00s0267g00030.t01	389	4944	1	399	3908	0	4.20165	54.7552	0.0101214	4.53411	55.5655	0	0	0	7.52e-35	-8.65e-267	0	-6.71e-36	-0.509565	-0.749855	-0.453279	-4.69e-35	0	-3.93e-271	0	-1.05e-35	0	322
chr18.gff3_MRNA_VIT_18s0122g00980.t01	4637	24384	13	4486	21572	5	50.085	270.055	0.131579	50.9775	306.719	0.0705338	0	0	0	0	0	0	-0.644241	-1.54e-19	-0.473245	0	0	0	0	0	0	323
chr6.gff3_MRNA_VIT_06s0004g06570.t01	8252	16868	96	11703	13996	3	89.1312	186.815	0.971657	132.989	199.001	0.0423203	-1.09e-307	0	0	-1.09e-96	0	0	-3.06e-80	-0.00013742	-2.79e-09	0	0	-2.05e-288	1.09e-86	0	0	324
chr14.gff3_MRNA_VIT_14s0081g00570.t01	13	382	6	11	17	0	0.140415	4.23068	0.0607285	0.125001	0.241713	0	-9e-32	2.81e-33	0.239087	-0.238012	-0.00319711	-0.0230287	1.12013	6.16e-30	-0.157604	-0.014045	-1.83e-34	-0.318578	4.65e-32	-0.345562	-0.0326277	325
chr18.gff3_MRNA_VIT_18s0001g07340.t01	47412	81859	26	47298	52395	15	512.105	906.596	0.263157	537.48	744.973	0.211601	0	0	0	-2.08e-246	0	0	-1.56e-07	1.69e-127	-0.787975	0	0	-1.0071e-299	0	0	0	326
chr7.gff3_MRNA_VIT_07s0005g05520.t01	20471	2133	256	22186	1043	119	221.111	23.6232	2.59108	252.115	14.8298	1.6787	0	5.18e-136	0	0	-4.32e-67	0	-4.08e-21	1.13e-18	-0.0049212	0	-5.67e-151	0	0	0	-1.33e-56	327
chr17.gff3_MRNA_VIT_17s0000g02470.t01	19976	38159	47	19150	38633	12	215.764	422.614	0.475707	217.615	549.299	0.169281	0	0	0	0	0	0	-0.643549	-1.52e-123	-0.0144093	0	0	0	0	0	0	328.5
chrUn.gff3_MRNA_VIT_00s0226g00100.t01	2173	286	2357	617	233	408	23.4709	3.16747	23.8562	7.01139	3.31288	5.75555	3.61e-129	-9.45e-141	-0.859793	3.66e-13	1.79e-06	-0.0283735	4.33e-79	-0.886653	-1.47e-102	-1.35e-93	3.36e-07	5.99e-127	-1.68e-14	6.18e-87	2.26e-138	328.5
chr12.gff3_MRNA_VIT_12s0134g00160.t01	33289	76018	93	33554	44124	14	359.56	841.906	0.941292	381.297	627.372	0.197495	0	0	0	0	0	0	-9e-08	1.46e-254	-4.24e-06	0	0	0	0	0	0	330
chr15.gff3_MRNA_VIT_15s0107g00550.t01	15945	1782	2151	9833	1880	175	172.225	19.7358	21.7712	111.739	26.7306	2.46868	0	-0.030335	0	0	-5.78e-126	0	9.35e-124	-1.28e-09	-9.45e-136	0	-2.59e-109	0	0	0	-1.54e-05	331
chr5.gff3_MRNA_VIT_05s0020g04220.t01	39631	55039	87	38478	58075	24	428.061	609.562	0.880564	437.252	825.733	0.338562	-1.97e-297	0	0	0	0	0	-0.0361465	-7.33e-240	-0.00152537	0	0	0	8.45e-267	0	0	332
chr16.gff3_MRNA_VIT_16s0100g01010.t01	0	11	1847	3	1	139	0	0.121826	18.6943	0.0340911	0.0142184	1.96084	-0.01461	-4.32e-155	-1.08e-157	0.862232	1.2e-13	2.44e-13	-0.299025	0.0733357	-1.17e-119	7.2e-14	4.71e-12	-0.752723	0.150303	5.82e-157	2.18e-157	334
chr17.gff3_MRNA_VIT_17s0000g00750.t01	1	509	17	3	40	0	0.0108012	5.63722	0.172064	0.0340911	0.568736	0	-5.76e-45	7.03e-42	-0.00752834	-8.79e-05	-2.54e-05	-0.422712	-0.635587	5.39e-35	-0.00525529	-0.477372	-3.53e-45	-3.82e-05	1.65e-44	0.0373219	-0.00432302	334
chr3.gff3_MRNA_VIT_03s0091g00040.t01	13332	35393	187	10969	19924	8	144.001	391.981	1.89271	124.648	283.287	0.112854	0	0	0	0	0	0	2.12e-15	6.19e-144	-1.27e-15	0	0	-4.71722e-303	0	0	0	334
chr2.gff3_MRNA_VIT_02s0025g01300.t01	3953	10261	2	2265	8517	3	42.697	113.641	0.0202428	25.7387	121.098	0.0423203	-3.06e-279	0	0	0	0	-5.42e-192	1.88e-41	-0.00251722	0.719626	0	0	-3.49e-252	0	-2.05e-192	0	336
chr11.gff3_MRNA_VIT_11s0016g05540.t01	2510	147	4691	2861	33	612	27.1109	1.62804	47.4796	32.5115	0.469207	8.63333	1.75e-182	0	-2.83e-57	5.36e-234	5.74e-47	-5.77e-115	-2.99e-06	3.28e-07	-3.64e-241	-2.69e-85	7.73e-33	4.35e-204	-3.35e-213	2.42e-30	0	337
chr15.gff3_MRNA_VIT_15s0048g00500.t01	46	112	44548	20	18	39541	0.496853	1.24041	450.889	0.227274	0.255931	557.795	-0.000164961	0	0	-1.01722	0	0	0.0331823	3.11e-07	8.98e-87	0	0	0.0847072	1.12e-07	0	0	338
chr16.gff3_MRNA_VIT_16s0100g01170.t01	4	39	2440	14	13	211	0.0432046	0.431928	24.6963	0.159092	0.184839	2.97652	-0.000222563	-2.24e-198	-1.43e-206	-0.999891	2.88e-17	1.26e-17	-0.0839336	0.0502474	-1.16e-150	2.51e-19	4.2e-14	-0.0559041	0.0171983	4.23e-204	1.49e-203	340
chr5.gff3_MRNA_VIT_05s0049g01960.t01	219	1167	340	243	174	56	2.36545	12.9246	3.44128	2.76138	2.474	0.789978	-1.37e-61	3.81e-48	-0.00199753	0.490023	-1.07e-07	-5.5e-11	-0.255708	3.99e-60	-3.89e-17	-1.13e-08	-6.4e-86	-0.942093	2.28e-56	0.0639496	0.011604	340
chr5.gff3_MRNA_VIT_05s0062g01260.t01	3649	8893	23	2424	3987	1	39.4134	98.4908	0.232793	27.5456	56.6887	0.0141068	-1.71e-221	0	2.4e-304	-7.34e-72	0	-6.96e-206	3.9e-22	2.56e-97	-0.00335852	0	0	-1.36e-24	0	-9.79e-202	0	340
chr6.gff3_MRNA_VIT_06s0061g01380.t01	3705	11331	9	2969	7567	3	40.0183	125.492	0.0910928	33.7388	107.591	0.0423203	0	0	7.10492e-298	-1.93e-256	0	-4.16e-251	8.94e-07	9.78e-13	-0.503987	-7.46824e-299	0	-2.04e-209	0	-3.54e-250	0	342
chr11.gff3_MRNA_VIT_11s0016g00290.t01	26092	30067	33	27074	19987	10	281.824	332.995	0.334007	307.66	284.183	0.141068	-6.13e-43	0	0	4.37e-09	0	0	-1.32e-12	1.79e-32	-0.0787339	0	0	-0.613182	2.33e-11	0	0	343
chr16.gff3_MRNA_VIT_16s0148g00060.t01	1080	426	2636	981	153	238	11.6653	4.71799	26.6801	11.1478	2.17541	3.35741	2.06e-28	-1.3e-138	-1.4e-58	2.31e-50	0.00281184	-1.23e-36	0.532071	7.76e-10	-3.49e-160	-7.73e-42	-0.00267013	1.32e-56	-2.56e-24	4.73e-63	8.01e-181	344.5
chr6.gff3_MRNA_VIT_06s0004g02560.t01	127	913	315984	24	199	362887	1.37175	10.1116	3198.21	0.272728	2.82946	5119.16	-1.58e-55	0	0	-4.17e-15	0	0	3.72e-08	1.36e-36	0	0	0	-2.54e-05	5.78e-74	0	0	344.5
chr5.gff3_MRNA_VIT_05s0077g01860.t01	7243	436	539	6692	330	140	78.2328	4.82874	5.45545	76.0458	4.69207	1.97495	0	-0.188721	0	0	-1.67e-09	0	0.252232	0.991979	-6.96e-17	0	-2.97e-12	0	0	0	0.129937	346
chr12.gff3_MRNA_VIT_12s0059g02420.t01	2188	8182	5	2459	10440	5	23.6329	90.6164	0.0506071	27.9433	148.44	0.0705338	0	0	2.56e-185	0	0	-9.55e-208	-5.88e-05	-1.23e-101	0.898765	-6.43e-185	0	0	6.04e-282	-3.98e-208	0	347
chr19.gff3_MRNA_VIT_19s0015g00490.t01	9572	25870	14	7507	13822	7	103.389	286.513	0.1417	85.3072	196.527	0.0987473	0	0	0	-5.73e-301	0	0	9.12e-19	2.73e-139	-0.727104	0	0	-1e-203	0	0	0	348
chr10.gff3_MRNA_VIT_10s0003g04160.t01	684	1	0	139	0	3	7.38799	0.0110751	0	1.57955	0	0.0423203	1.07e-59	0.641646	6.38e-60	7.2e-14	0.323787	-4.65e-13	6.21e-34	0.483998	0.19984	-4.53e-59	0.497903	6.38e-60	-1.18e-13	-7.2e-14	NA	349.5
chr5.gff3_MRNA_VIT_05s0020g03530.t01	69	58	2203	46	58	185	0.74528	0.642355	22.2975	0.522729	0.824667	2.60975	0.654759	-3.54e-174	-4.25e-172	-0.103867	3.84e-08	5.41e-11	0.195701	-0.371254	-1.39e-137	7.9e-09	8.78e-10	-0.837255	0.527399	1.28e-176	1.65e-170	349.5
chr1.gff3_MRNA_VIT_01s0011g04080.t01	2781	19083	60	2071	18227	10	30.038	211.346	0.607285	23.5342	259.159	0.141068	0	0	3.79e-224	0	0	-8e-174	2.36e-09	-3.52e-38	-0.000404741	-2.65e-233	0	0	0	-3.55e-165	0	351
chr1.gff3_MRNA_VIT_01s0010g00380.t01	4707	451	31	4880	244	12	50.8411	4.99486	0.313764	55.4548	3.46929	0.169281	1.43e-306	1.88e-34	0	0	-2.74e-20	0	-0.00267088	0.0010357	-0.204273	0	-4.75e-37	0	0	0	-2.47e-18	352
chr18.gff3_MRNA_VIT_18s0001g10070.t01	3177	7036	17	3024	6384	3	34.3153	77.9243	0.172064	34.3638	90.7702	0.0423203	-1.21e-150	0	6.23e-266	-6.99e-173	0	-1e-255	-1.32439	-3.29e-09	-0.0808123	-1.58e-268	0	-3.23e-173	2.83e-150	-2.94e-253	0	353
chr18_random.gff3_MRNA_VIT_18s0001g02840.t01	0	4	667	2	0	0	0	0.0443003	6.75099	0.0227274	0	0	-0.191792	-1.53e-57	-1.72e-58	0.68096	NA	-0.675822	-0.513279	0.290556	-1.72e-58	NA	-0.287293	NA	0.779991	5.31e-58	1.72e-58	354.5
chr8.gff3_MRNA_VIT_08s0040g01200.t01	27	95	43819	5	19	31039	0.291631	1.05213	443.511	0.0568184	0.270149	437.859	-1.76e-05	0	0	-0.0186644	0	0	0.00679117	1.36e-05	-0.232603	0	0	1.14495	5.33e-09	0	0	354.5
chr3.gff3_MRNA_VIT_03s0038g02900.t01	721	5	2	155	1	6	7.78764	0.0553754	0.0202428	1.76137	0.0142184	0.0846405	6.33e-62	0.468425	1.25e-62	5.88e-15	0.216807	-1.19e-13	2.11e-34	0.458356	0.203789	-2.41e-61	0.767918	9.48e-63	-3.51e-14	-7.67e-15	0.696954	356.5
chr5.gff3_MRNA_VIT_05s0049g00740.t01	78	263	1067	450	54	1154	0.842491	2.91275	10.7996	5.11366	0.767793	16.2792	-1.19e-11	-9.61e-44	-2.42e-75	2.09e-27	3.85e-88	5.47e-41	-2.36e-26	1.72e-12	5.5e-10	4.28e-87	1.21e-61	0.887782	-3.53e-07	8.88e-22	9.94e-77	356.5
chr1.gff3_MRNA_VIT_01s0026g00620.t01	82	11	728	88	3	7	0.885695	0.121826	7.3684	1	0.0426552	0.0987473	1e-06	-4.85e-61	-1.23e-46	1.11e-08	0.457792	-1.06e-07	-0.681231	0.266109	-1.59e-61	-4.25e-07	-1.0058	4.01e-08	-2.48e-07	1e-44	1.04e-62	358
chr4.gff3_MRNA_VIT_04s0008g04160.t01	5851	10733	4	5900	10062	6	63.1976	118.869	0.0404857	67.0457	143.065	0.0846405	-1.02e-154	0	0	-3.48e-191	0	0	-0.0236722	-1.15e-18	0.47837	0	0	-3.2e-213	1.24e-132	0	0	359
chr15.gff3_MRNA_VIT_15s0046g01450.t01	3037	7014	8	2822	6894	4	32.8031	77.6807	0.0809714	32.0683	98.0216	0.056427	-3.81e-161	0	5.34e-256	-2.18e-223	0	-1.7e-238	0.629653	-1.93e-19	-0.902134	-1.72e-256	0	-9.74e-218	4.48e-167	-5e-238	0	361
chr15.gff3_MRNA_VIT_15s0048g00510.t01	838	15397	430	773	5267	168	9.05137	170.523	4.35221	8.78413	74.8883	2.36993	0	0	4.79e-17	0	0	-2.83e-32	0.817891	0	-1.08e-06	-1.17e-35	0	-6.0276e-308	0	-5.18e-15	0	361
chr16.gff3_MRNA_VIT_16s0100g00990.t01	7	27	2301	14	3	199	0.0756081	0.299027	23.2894	0.159092	0.0426552	2.80724	-0.012731	-1.77e-189	-3.32e-194	0.118428	2.57e-18	1.3e-16	-0.272187	0.00479246	-3.24e-142	8.06e-18	9.68e-15	0.723461	0.178837	1.99e-192	6.56e-195	361
chr13.gff3_MRNA_VIT_13s0084g00820.t01	41564	102905	88	44629	78018	56	448.939	1139.68	0.890685	507.15	1109.29	0.789978	0	0	0	0	0	0	-1.9e-35	7.84e-05	-0.749018	0	0	0	0	0	0	363.5
chr6.gff3_MRNA_VIT_06s0004g06830.t01	3813	53279	2539	2697	17932	746	41.1848	590.07	25.6983	30.6479	254.964	10.5236	0	0	7.85e-36	0	0	-4.09e-84	7.89e-17	0	-6.98e-60	-2.73e-157	0	0	0	-8.97e-06	0	363.5
chr18.gff3_MRNA_VIT_18s0001g10040.t01	8419	14358	9	10570	11973	8	90.935	159.016	0.0910928	120.114	170.237	0.112854	-6.93e-170	0	0	-5.57e-65	0	0	-3.63e-39	-0.000144626	0.953617	0	0	-2.5e-170	3.37e-53	0	0	365
chr8.gff3_MRNA_VIT_08s0040g01130.t01	8604	11979	26	8090	7788	5	92.9332	132.668	0.263157	91.9322	110.733	0.0705338	-2.53e-67	0	0	-5.68e-15	0	0	0.743559	1.33e-17	-0.0336197	0	0	-1.44e-13	7.63e-71	0	0	366
chr10.gff3_MRNA_VIT_10s0003g02900.t01	108496	59440	14	90618	57923	48	1171.88	658.303	0.1417	1029.75	823.572	0.677124	0	0	0	9.35e-185	0	0	4.72e-92	-1.89e-138	0.000447147	0	0	0	0	0	0	368.5
chr11.gff3_MRNA_VIT_11s0016g00660.t01	529	452	4	291	1641	7	5.71381	5.00594	0.0404857	3.30683	23.3324	0.0987473	0.149465	1.41e-39	4.74e-46	-2.63e-96	-6.98e-139	-6.46e-25	8.5e-08	-3.99e-78	0.339275	-6.73e-45	-1.86e-38	-2.52e-71	8.43e-05	-5.34e-26	-9.06e-140	368.5
chr7.gff3_MRNA_VIT_07s0005g03060.t01	817	820	143	608	102	20	8.82455	9.08157	1.44736	6.90912	1.45028	0.282135	-0.833147	6.05e-47	3.5e-46	9.75e-31	-5.67e-07	-2.61e-48	0.00117222	6.66e-47	-5.69e-09	-1.36e-65	-5.6e-66	3.85e-46	0.000285785	-8.95e-31	-1.29312	368.5
chrUn.gff3_MRNA_VIT_00s0259g00170.t01	923	368	25	216	360	11	9.96947	4.07563	0.253036	2.45456	5.11862	0.155174	3.32e-24	1.46e-28	4.72e-75	-2.09e-08	-2.79e-30	-1.4e-17	6.2e-41	-0.031086	-0.379195	-5.99e-77	-2.55e-30	2.58e-15	2.4e-05	-5.8e-16	-6.95e-29	368.5
chr8.gff3_MRNA_VIT_08s0007g04820.t01	7609	8603	2	6580	5777	4	82.186	95.279	0.0202428	74.773	82.1396	0.056427	-3.9e-11	0	0	-0.000304197	0	0	7.07e-05	1.68e-09	0.466454	0	0	1.3508	1.77e-25	0	0	371
chr2.gff3_MRNA_VIT_02s0154g00260.t01	3021	14752	6	3091	4569	3	32.6303	163.38	0.0607285	35.1251	64.9638	0.0423203	0	0	4.63e-255	-1.81e-64	0	-2.38e-261	-0.0421931	0	-0.974206	-1.98e-255	0	-1.68e-76	0	-5.34e-261	0	372
chr12.gff3_MRNA_VIT_12s0059g01830.t01	65972	55831	44	79645	59140	52	712.574	618.333	0.445343	905.061	840.876	0.733551	5.77e-68	0	0	2.43e-20	0	0	-1.8e-213	-8.46e-250	0.0864793	0	0	-2.86e-81	0	0	0	373
chr16.gff3_MRNA_VIT_16s0100g01000.t01	12	68	12074	41	10	1394	0.129614	0.753106	122.206	0.465911	0.142184	19.6648	-1.78e-05	0	0	0.00890914	1.87e-117	1.31e-112	-0.00343691	3.5e-05	0	1.21e-117	1.93e-108	-1.12306	0.0844951	0	0	374
chr15.gff3_MRNA_VIT_15s0021g02300.t01	18761	11320	7	18148	9654	8	202.641	125.37	0.07085	206.228	137.264	0.112854	9.29e-173	0	0	4.69e-116	0	0	-0.247978	-7.9e-06	0.614027	0	0	2.9e-105	-2.24e-177	0	0	375
chr3.gff3_MRNA_VIT_03s0091g01290.t01	15336	75558	357	13811	55681	51	165.647	836.811	3.61335	156.944	791.694	0.719444	0	0	0	0	0	0	0.00113887	1.37e-11	-1.84e-19	0	0	0	0	0	0	376
chr14.gff3_MRNA_VIT_14s0060g01960.t01	2079	857	199	619	778	65	22.4556	9.49135	2.01416	7.03412	11.0619	0.916939	2.68e-49	3.68e-42	4.89e-140	-2.54e-08	-7.36e-55	-6.46e-39	2.85e-72	-0.0300221	-3.65e-05	-1.92e-159	-4.72e-58	9.6e-36	5.46e-05	-5.43e-25	-6.45e-42	377.5
chr1.gff3_MRNA_VIT_01s0026g02600.t01	6318	701	0	6170	326	0	68.2417	7.76364	0	70.1139	4.6352	0	0	2.36e-61	0	0	-9.84e-30	0	-0.307298	2.5e-08	NA	0	-2.36e-61	0	0	0	-9.84e-30	377.5
chr11.gff3_MRNA_VIT_11s0052g01650.t01	10136	8734	21	7980	4247	3	109.481	96.7298	0.21255	90.6822	60.3855	0.0423203	1.92e-09	0	0	4.23e-52	0	0	4.3e-19	3.99e-72	-0.0311364	0	0	4.9e-123	0.0031882	0	0	379
chr14.gff3_MRNA_VIT_14s0108g00440.t01	62250	71019	36	60468	37128	34	672.372	786.542	0.364371	687.139	527.9	0.47963	-6.72e-88	0	0	1.92e-169	0	0	-0.0071584	0	0.460636	0	0	4.93e-141	1.05e-66	0	0	380
chr16.gff3_MRNA_VIT_16s0022g01020.t01	2417	36	14	1477	8	3	26.1064	0.398703	0.1417	16.7842	0.113747	0.0423203	1.17e-197	0.0158186	9.97e-203	1.92e-124	-0.331355	-8.47e-126	3.46e-21	0.0117722	-0.162384	-1.03e-204	-0.000516256	2.76e-203	-3.74e-99	-6.47e-124	0.950051	381
chr4.gff3_MRNA_VIT_04s0023g01600.t01	1692	4655	6	2331	3909	3	18.2756	51.5545	0.0607285	26.4887	55.5797	0.0423203	-5e-138	0	1.88e-143	-2.8e-73	0	-1.55e-197	-1.14e-15	-0.0151122	-0.974206	-8.04e-144	0	-5.17e-127	4.37e-74	-3.48e-197	0	382
chr16.gff3_MRNA_VIT_16s0039g02230.t01	128	14	5402	156	5	5912	1.38255	0.155051	54.6759	1.77273	0.071092	83.3991	4.82e-10	0	0	5.59e-14	0	0	-0.144964	0.317324	1.98e-45	0	0	1.58e-11	-1.58e-12	0	0	383
chr14.gff3_MRNA_VIT_14s0066g02040.t01	1100	1693	1762	896	1118	136	11.8813	18.7501	17.834	10.1819	15.8962	1.91852	-3.52e-16	0.322271	-5.29e-14	-6.22e-11	-2.65e-70	-4.39e-47	0.0151523	0.00250462	-1.97e-113	-7.73e-62	-1.18e-110	-4.66e-06	6.02e-25	8.66e-23	0.0339448	384
chr6.gff3_MRNA_VIT_06s0080g00760.t01	30963	24168	2	37069	23534	24	334.436	267.663	0.0202428	421.24	334.616	0.338562	2.87e-74	0	0	2.77e-81	0	0	-2.53e-94	-3.25e-57	0.00150295	0	0	-1.31669	-4.49e-308	0	0	385
chr4.gff3_MRNA_VIT_04s0008g06670.t01	7817	15259	4	5935	6772	6	84.4327	168.995	0.0404857	67.4435	96.2869	0.0846405	-6.49e-253	0	0	-5.37e-39	0	0	2.09e-20	7.33e-171	0.47837	0	0	-1.1e-07	0	0	0	386
chr6.gff3_MRNA_VIT_06s0004g07680.t01	5211	63602	72	5337	62783	65	56.2849	704.398	0.728743	60.648	892.673	0.916939	0	0	0	0	0	0	-0.0067601	-6.31e-166	0.370066	0	0	0	0	0	0	387
chr6.gff3_MRNA_VIT_06s0061g00260.t01	3604	193	0	4232	130	8	38.9274	2.13749	0	48.0911	1.84839	0.112854	1.76e-264	1.82e-18	3.17e-305	4.94065645841247e-324	-2e-11	0	-7.48e-11	0.403567	0.0253936	-5.83e-303	-2.54e-16	9.83e-270	-8.04625e-305	0	-4.23e-13	388
chrUn.gff3_MRNA_VIT_00s0218g00100.t01	36101	6268	0	35509	5057	25	389.933	69.4186	0	403.513	71.9024	0.352669	0	0	0	0	0	0	-0.0012108	-0.196981	0.000556679	0	0	0	0	0	0	389
chr18.gff3_MRNA_VIT_18s0001g04400.t01	2677	44	7	2026	18	10	28.9147	0.487304	0.07085	23.0228	0.255931	0.141068	9.47e-218	0.000239709	5.64e-226	6.98e-168	-0.30993	-4.81e-170	3.92e-08	0.0979577	0.348922	-1.43e-224	-0.00541845	2.73e-222	-1.36e-163	-2.24e-171	-0.0355657	390
chrUn.gff3_MRNA_VIT_00s0225g00230.t01	1	10	8123	0	0	2671	0.0108012	0.110751	82.2163	0	0	37.6791	-0.0493616	0	0	NA	6.77e-227	6.77e-227	0.569784	0.0343506	-2.56e-149	9.93e-227	3.41e-225	0.474366	0.0214696	0	0	391
chr10.gff3_MRNA_VIT_10s0003g02440.t01	67	3013	63	41	1342	1	0.723678	33.3692	0.63765	0.465911	19.0811	0.0141068	-1.05e-241	2.51e-243	0.730196	-2.69e-108	-4.78e-115	-4.08e-05	0.116798	5.47e-35	-5.09e-07	-2.18e-07	-2.47e-255	-1.38e-104	1.37e-246	0.289322	-8.18e-106	392
chr18.gff3_MRNA_VIT_18s0001g06690.t01	18608	21825	2	18078	12127	21	200.988	241.714	0.0202428	205.433	172.426	0.296242	-6.39e-38	0	0	8.38e-25	0	0	-0.143571	2.52e-96	0.00285939	0	0	3.49e-19	2.96e-30	0	0	393.5
chr18.gff3_MRNA_VIT_18s0001g15330.t01	4892	325	1015	4232	214	265	52.8393	3.5994	10.2732	48.0911	3.04274	3.73829	0	-2.86e-32	3.09e-242	2.84e-303	0.11592	-1.02e-291	0.00150254	0.18422	-3.34e-30	0	0.92999	0	-5.33e-294	-3.2e-198	2.08e-38	393.5
chr14.gff3_MRNA_VIT_14s0083g00260.t01	34706	47053	59	29061	28712	30	374.865	521.116	0.597164	330.24	408.238	0.423203	-5.02e-225	0	0	-3.31e-63	0	0	1.47e-29	1.07e-111	-0.298778	0	0	-1.05e-12	0	0	0	395
chrUn.gff3_MRNA_VIT_00s0261g00040.t01	3037	6729	31	2741	4627	4	32.8031	74.5243	0.313764	31.1479	65.7885	0.056427	-2.73e-144	0	2.28e-251	-1.9e-87	0	-1.08e-231	0.171705	5.61e-06	-0.00573391	-1.72e-256	0	-1.13e-78	2.78e-157	-7.92e-227	0	396
chr18.gff3_MRNA_VIT_18s0001g09920.t01	7576	13208	3	8157	9895	10	81.8296	146.28	0.0303643	92.6936	140.691	0.141068	-2.13e-166	0	0	-3.95e-73	0	0	-4.01e-08	0.0389908	0.078184	0	0	-3.59e-112	2.05e-112	0	0	397
chr10.gff3_MRNA_VIT_10s0003g02890.t01	185719	118915	66	162866	123059	138	2005.98	1316.99	0.668014	1850.76	1749.7	1.94673	0	0	0	5e-24	0	0	6.02e-63	0	4.34e-06	0	0	1.92e-139	0	0	0	398
chr8.gff3_MRNA_VIT_08s0007g01300.t01	7415	9749	24	7180	9720	10	80.0906	107.971	0.242914	81.5913	138.203	0.141068	-5.95e-41	0	0	-2.14e-105	0	0	-0.481298	-1.8e-29	-0.338245	0	0	-2.06e-111	1.08e-36	0	0	399
chr16.gff3_MRNA_VIT_16s0050g01620.t01	15807	17465	74	13500	11345	12	170.734	193.426	0.748985	153.41	161.308	0.169281	-1.39e-15	0	0	-0.005747	0	0	1.03e-10	5.01e-25	-6.81e-05	0	0	0.00127332	6.23e-46	0	0	400
chr14.gff3_MRNA_VIT_14s0083g01100.t01	5796	6496	8	5395	5156	5	62.6035	71.9438	0.0809714	61.3071	73.31	0.0705338	-5.76e-08	0	0	-6.97e-10	0	0	0.489383	-0.540319	-1.00473	0	0	-3.61e-08	7.73e-10	0	0	401
chr6.gff3_MRNA_VIT_06s0004g00990.t01	4410	8085	4467	3411	6120	480	47.6331	89.5421	45.2124	38.7615	87.0165	6.77124	-5.75e-117	4.71e-132	0.0840883	-9.85e-129	0	-9.44e-180	1.41e-10	0.245847	-4.61e-252	-2.56e-254	0	-6e-83	6.69e-178	1.67e-06	-3.13e-94	403
chr8.gff3_MRNA_VIT_08s0007g04680.t01	251	716	417	196	87	131	2.71109	7.92976	4.22063	2.22728	1.237	1.84798	-5.08e-24	3.64e-12	-7.2e-05	0.000860084	0.0389602	-0.257415	0.149676	1.17e-41	-4.96e-10	-0.0108411	-1.67e-33	2.28e-06	4.62e-29	8.03e-08	5.41e-17	403
chrUn.gff3_MRNA_VIT_00s0499g00020.t01	11744	21485	24	9228	11092	12	126.849	237.948	0.242914	104.864	157.71	0.169281	-3.26e-305	0	0	-1.01e-78	0	0	2.87e-22	4.17e-136	-0.55402	0	0	-7.14e-27	0	0	0	403
chr13.gff3_MRNA_VIT_13s0106g00250.t01	25322	39538	15	22908	35697	41	273.507	437.887	0.151821	260.319	507.554	0.578377	0	0	0	0	0	0	0.000126826	-1.46e-40	0.00224864	0	0	0	0	0	0	405.5
chr15.gff3_MRNA_VIT_15s0046g00710.t01	22	1612	30	3	282	44	0.237626	17.853	0.303643	0.0340911	4.00959	0.620697	-2.43e-133	4.4e-132	-0.636084	-1.73e-25	-9.9e-18	3.92e-05	0.00765664	1.58e-74	0.0337598	0.00950489	-3.65e-126	-1.54e-22	2.78e-137	0.00132751	-1.21e-21	405.5
chr8.gff3_MRNA_VIT_08s0007g08330.t01	4	104	7962	1	5	5108	0.0432046	1.15181	80.5868	0.0113637	0.071092	72.0573	-5.01e-10	0	0	-0.208231	0	0	0.487646	1.64e-09	-1.81e-05	0	0	-0.741717	1.21e-10	0	0	407.5
chr18.gff3_MRNA_VIT_18s0001g11500.t01	0	2	619	0	0	0	0	0.0221502	6.26516	0	0	0	-0.527916	-5.69e-54	-1.9e-54	NA	NA	NA	NA	0.697857	-1.9e-54	NA	-0.692659	NA	0.557467	1.9e-54	1.9e-54	407.5
chr3.gff3_MRNA_VIT_03s0180g00320.t01	6550	29456	562	5434	18347	21	70.7476	326.228	5.68824	61.7503	260.865	0.296242	0	0	0	0	0	0	1.51e-07	4.47e-60	-1.45e-43	0	0	0	0	0	0	409
chr16.gff3_MRNA_VIT_16s0022g01430.t01	11147	27364	201	12031	31664	37	120.401	303.059	2.03441	136.716	450.211	0.52195	0	0	0	0	0	0	-1.28e-11	-3.22e-209	-4.87e-10	0	0	0	0	0	0	410
chr11.gff3_MRNA_VIT_11s0016g05840.t01	108503	100291	53	100276	76754	92	1171.96	1110.73	0.536436	1139.5	1091.32	1.29782	4.38e-18	0	0	6.36e-10	0	0	5.84e-06	0.00978054	0.000648235	0	0	2.35e-24	-5.13e-05	0	0	411
chr1.gff3_MRNA_VIT_01s0011g01980.t01	8527	476	234	7990	451	177	92.1015	5.27174	2.36841	90.7958	6.41249	2.49689	0	1.03e-11	0	0	-1.17e-13	0	0.597762	-0.0364203	0.865726	0	-2.41e-10	0	0	0	-1.47e-14	412
chr11.gff3_MRNA_VIT_11s0016g03640.t01	8356	16392	9	7183	11957	14	90.2545	181.543	0.0910928	81.6253	170.009	0.197495	-1.9e-274	0	0	-4.42e-216	0	0	9.83e-06	0.000144247	0.203763	0	0	-1.03e-172	0	0	0	413.5
chr18_random.gff3_MRNA_VIT_18s0122g00690.t01	4	44	725	0	7	12	0.0432046	0.487304	7.33803	0	0.0995287	0.169281	-7.97e-05	-1.59e-53	-1.9e-62	-0.0397169	0.501049	0.00944926	0.215926	0.00116048	-8.36e-60	0.0778597	-0.0130976	-0.383639	1.13e-05	2.25e-63	2.96e-61	413.5
chr18.gff3_MRNA_VIT_18s0089g00160.t01	368	16	1158	50	0	983	3.97483	0.177201	11.7206	0.568184	0	13.8669	7.78e-30	-4.88e-96	-6.61e-38	3.35e-06	4.42e-85	1.2e-76	3.15e-23	0.00569355	0.00731622	2.05e-38	2.24e-82	2.78e-33	-0.00250957	3.89e-88	8.52e-100	415
chr4.gff3_MRNA_VIT_04s0008g03090.t01	142	785	18	182	103	34	1.53376	8.69394	0.182186	2.06819	1.46449	0.47963	-5.96e-43	6.6e-65	9.14e-11	0.0460715	-3.91e-05	-5.28e-10	-0.0591681	6.45e-44	0.0192131	-1.69e-06	-1.8e-59	1.02932	5.21e-36	-2.89e-14	-3.2e-08	416
chr1.gff3_MRNA_VIT_01s0011g06640.t01	3043	44	155	2860	50	129	32.8679	0.487304	1.56882	32.5001	0.71092	1.81977	1.84e-248	-3.4e-07	5.25e-228	1.88e-229	4.31e-05	-8.09e-210	0.956241	-0.204391	0.413993	-1.9e-223	5.39e-07	4.02e-244	-1.41e-233	-3.81e-214	0.000264984	417
chrUn.gff3_MRNA_VIT_00s0179g00340.t01	9738	7831	1	8316	3965	15	105.182	86.729	0.0101214	94.5004	56.3759	0.211601	2.61e-19	0	0	5.1e-83	0	0	3.83e-07	2.57e-55	0.00726668	0	0	1.93e-128	-0.000117673	0	0	418
chr4.gff3_MRNA_VIT_04s0008g01970.t01	39641	33992	14	44984	25108	32	428.169	376.464	0.1417	511.184	356.995	0.451416	7.59e-35	0	0	2.2e-225	0	0	-1.5e-70	1.01e-05	0.0108031	0	0	3.95e-53	-7e-189	0	0	419
chr11.gff3_MRNA_VIT_11s0016g05830.t01	33874	28299	9	25199	19512	33	365.879	313.414	0.0910928	286.353	277.429	0.465523	5.61e-42	0	0	0.0193342	0	0	3.06e-96	3.76e-19	0.00222531	0	0	7.05e-100	1.6e-13	0	0	420
chr5.gff3_MRNA_VIT_05s0049g00510.t01	87	1257	218270	60	217	166894	0.939701	13.9214	2209.2	0.681821	3.08539	2354.33	-7.96e-91	0	0	-6.54e-12	0	0	0.183514	3.91e-59	1.78e-37	0	0	-1.56e-09	2.43e-95	0	0	421
chr4.gff3_MRNA_VIT_04s0023g01110.t01	18207	2428	44494	9743	848	26458	196.657	26.8903	450.343	110.716	12.0572	373.236	0	0	0	0	0	0	1.82e-224	1.13e-51	-1.03e-59	0	0	0	0	0	0	422
chr6.gff3_MRNA_VIT_06s0004g03260.t01	15	17	763	13	16	19	0.162017	0.188276	7.72265	0.147728	0.227494	0.268028	-0.980441	-1.31e-62	-3.77e-63	-0.464948	0.929853	0.254465	1.13798	-0.864822	-5.49e-61	0.325321	0.5156	-0.580907	0.793518	1.91e-63	8.31e-62	423
chr16.gff3_MRNA_VIT_16s0100g01190.t01	9	27	2048	10	4	180	0.0972105	0.299027	20.7287	0.113637	0.0568736	2.53922	-0.0291126	-3.07e-168	-1.7e-172	0.484744	1.74e-16	1.19e-15	-1.06643	0.00964769	-3.63e-126	6.88e-16	3.67e-13	0.664991	0.0541798	3.8e-172	2.34e-173	424.5
chr4.gff3_MRNA_VIT_04s0008g01520.t01	47	59	18724	42	9	7509	0.507655	0.65343	189.514	0.477275	0.127966	105.928	-0.400137	0	0	0.0044732	0	0	1.09336	0.000135502	-1.18e-204	0	0	0.00222789	0.29198	0	0	424.5
chr16.gff3_MRNA_VIT_16s0039g01170.t01	11	27	1960	13	11	168	0.118813	0.299027	19.838	0.147728	0.156402	2.36993	-0.0593161	-7.49e-161	-1.2e-164	-1.1178	4.98e-14	3.77e-14	-0.893339	0.205539	-7.26e-122	1.47e-14	3.63e-12	-0.789105	0.137638	4.94e-164	7.54e-164	426
chr8.gff3_MRNA_VIT_08s0007g04240.t01	2	41	9816	3	2	2221	0.0216023	0.454079	99.3519	0.0340911	0.0284368	31.3311	-5.75e-05	0	0	0.825891	1.14e-188	1.4e-188	-0.910216	8.47e-05	0	8.96e-189	3.32e-182	-0.823973	0.000100324	0	0	427
chr9.gff3_MRNA_VIT_09s0054g01220.t01	1150	13335	2321	1666	14098	344	12.4213	147.686	23.4918	18.9319	200.451	4.85272	0	0	-1.23e-35	0	0	-6.92e-70	-3.63e-14	-1.37e-60	-3.78e-112	-1.49e-31	0	0	0	1.82e-06	0	428
chrUn.gff3_MRNA_VIT_00s0253g00030.t01	0	12	611	5	1	1	0	0.132901	6.18419	0.0568184	0.0142184	0.0141068	-0.0109978	-5.78e-51	-8.96e-54	0.441402	-0.613725	-0.43628	-0.117722	0.0544886	-1.8e-53	0.747555	-0.0532798	-0.752723	0.275768	1.47e-52	1.81e-53	429
chr1.gff3_MRNA_VIT_01s0026g00570.t01	128882	34066	21	121986	34113	110	1392.08	377.284	0.21255	1386.21	485.032	1.55174	0	0	0	0	0	0	0.515558	-2.61e-101	2.06e-08	0	0	0	0	0	0	430
chr16.gff3_MRNA_VIT_16s0050g00120.t01	17	40	597	3	4	0	0.18362	0.443003	6.04249	0.0340911	0.0568736	0	-0.026118	-1.08e-43	-9.55e-49	-0.8148	-0.197049	-0.422712	0.0295548	0.000426841	-1.35e-52	-0.0044991	-2.56e-05	0.11545	0.000123306	7.31e-52	2.23e-51	431.5
chr6.gff3_MRNA_VIT_06s0004g07550.t01	4	89	7399	0	10	7991	0.0432046	0.985683	74.8884	0	0.142184	112.727	-9.76e-09	0	0	-0.0157105	0	0	0.215926	5.02e-07	1.57e-57	0	0	-0.14379	1.39e-09	0	0	431.5
chr10.gff3_MRNA_VIT_10s0116g01580.t01	25390	5645	2	18931	4582	20	274.242	62.5189	0.0202428	215.126	65.1487	0.282135	0	0	0	0	0	0	1.76e-71	-0.14776	0.00355627	0	0	0	0	0	0	433
chr2.gff3_MRNA_VIT_02s0025g00580.t01	117	682	0	107	83	0	1.26374	7.55321	0	1.21591	1.18013	0	-1.45e-38	9.4e-60	5.47e-12	1.17718	-4.56e-09	-3.94e-11	1.09062	9.33e-40	NA	-5.47e-12	-9.4e-60	0.924529	3.04e-39	-3.94e-11	-4.56e-09	434
chr15.gff3_MRNA_VIT_15s0021g02700.t01	31	672	108941	0	138	98979	0.334836	7.44246	1102.64	0	1.96214	1396.27	-1.36e-52	0	0	-8.77e-14	0	0	0.000160955	7.37e-29	9.39e-259	0	0	-2.61e-09	6.53e-59	0	0	435
chr12.gff3_MRNA_VIT_12s0035g01910.t01	261	128	30167	322	21	15604	2.8191	1.41761	305.333	3.65911	0.298586	220.122	5.01e-06	0	0	4.63e-24	0	0	-0.026734	6.03e-08	-4.41e-115	0	0	9.81e-19	-2.4e-10	0	0	436
chr11.gff3_MRNA_VIT_11s0016g01650.t01	60	172	678	55	78	9	0.64807	1.90492	6.86233	0.625003	1.10903	0.126961	-3.25e-07	-6.61e-28	-1.15e-46	-0.0217228	-8.28e-07	-0.000248714	1.186	0.00399878	-1e-56	-0.000125315	-2.71e-14	-0.0280897	1.9e-07	4.42e-47	5.87e-39	437
chr14.gff3_MRNA_VIT_14s0083g00460.t01	591	770	2371	645	544	228	6.38349	8.52782	23.9979	7.32958	7.7348	3.21634	-0.000180123	-3.08e-71	-1.51e-95	-0.590088	-1.01e-14	-1.17e-15	-0.0879004	0.229535	-4.45e-141	-7.62e-11	-7.69e-23	-0.0237201	0.0450786	3.14e-84	1.21e-79	438.5
chr15.gff3_MRNA_VIT_15s0046g02000.t01	24244	29947	41	19739	20060	28	261.863	331.666	0.414978	224.308	285.221	0.394989	-5.9e-80	0	0	-6.94e-56	0	0	2.42e-30	1.46e-29	-1.1936	0	0	-1.98e-09	5.45e-194	0	0	438.5
chr14.gff3_MRNA_VIT_14s0068g01620.t01	2330	4155	10	2147	4145	5	25.1667	46.017	0.101214	24.3978	58.9352	0.0705338	-3.67e-57	0	3.14e-196	-2.8e-99	0	-1.52e-181	0.527169	-1.05e-13	-0.832944	-7.64e-197	0	-1.79e-94	1.05e-61	-5.82e-181	0	440
chrUn.gff3_MRNA_VIT_00s0333g00050.t01	23474	16146	5	19208	8444	32	253.546	178.818	0.0506071	218.274	120.06	0.451416	1.64e-125	0	0	4.41e-245	0	0	9.95e-28	4.94e-97	0.000799142	0	0	0	-1.51e-38	0	0	441
chr10.gff3_MRNA_VIT_10s0092g00370.t01	6496	6621	3	6988	5548	10	70.1643	73.3282	0.0303643	79.4094	78.8836	0.141068	-0.0755261	0	0	1.0108	0	0	-4.36e-07	-0.00507369	0.078184	0	0	-1.36e-05	-0.00102482	0	0	442
chr12.gff3_MRNA_VIT_12s0057g00310.t01	30	36	8786	36	9	6850	0.324035	0.398703	88.9268	0.409093	0.127966	96.6312	-0.653939	0	0	0.0160534	0	0	-0.586981	0.0188325	0.000432539	0	0	0.0700911	-1.22163	0	0	443
chrUn.gff3_MRNA_VIT_00s0324g00050.t01	38	143	17339	47	13	9554	0.410444	1.58374	175.495	0.534093	0.184839	134.776	-1.01e-07	0	0	0.00961836	0	0	-0.440266	7.02e-11	-2.67e-45	0	0	0.0689088	2.51e-06	0	0	444
chr4.gff3_MRNA_VIT_04s0008g00880.t01	4652	373	39	4047	223	13	50.247	4.13101	0.394736	45.9888	3.1707	0.183388	1.51242e-302	1.41e-26	0	9.3e-286	-2.55e-18	0	0.00355724	0.0262962	-0.0805312	0	-3.17e-30	0	-4.36e-270	0	-1.43e-15	445
chr14.gff3_MRNA_VIT_14s0108g00930.t01	69	97	2832	87	34	289	0.74528	1.07428	28.6639	0.988641	0.483425	4.07685	-0.101551	-3.56e-218	-8.27e-225	0.00918065	7.03e-20	2.33e-14	-0.227043	0.00280565	-3.4e-164	7.59e-17	1.48e-13	0.145202	0.851122	6.91e-220	3.37e-230	446
chr1.gff3_MRNA_VIT_01s0011g02930.t01	6615	11458	6	6946	8729	14	71.4497	126.898	0.0607285	78.9322	124.112	0.197495	-4.07e-142	0	0	-4.37e-74	0	0	-4.34e-05	0.287597	0.0780231	0	0	-3.08e-102	1.78e-104	0	0	447
chrUn.gff3_MRNA_VIT_00s0256g00030.t01	42038	60025	522	41255	43145	69	454.059	664.782	5.28338	468.809	613.452	0.973366	0	0	0	-4.24e-144	0	0	-0.00111693	5.12e-18	-1.16e-28	0	0	-5.02e-176	1.94688e-303	0	0	448
chr10.gff3_MRNA_VIT_10s0042g00820.t01	109	900	2	84	131	0	1.17733	9.96758	0.0202428	0.954549	1.86261	0	-1.92e-57	1.06e-77	6.89e-11	-0.00100285	-3.47e-13	-3.74e-09	0.33409	1.71e-47	-0.753094	-2.65e-11	-4.24e-78	-0.0136852	5.5e-61	-9.31e-09	-7.17e-13	449.5
chr7.gff3_MRNA_VIT_07s0130g00030.t01	29855	24181	13	21452	11618	18	322.469	267.807	0.131579	243.774	165.189	0.253922	1.01e-51	0	0	5.78e-126	0	0	1.04e-107	5.51e-205	0.206686	0	0	0	1.29e-12	0	0	449.5
chr10.gff3_MRNA_VIT_10s0003g00020.t01	2	1	606	0	1	2	0.0216023	0.0110751	6.13358	0	0.0142184	0.0282135	0.785015	-4.1e-53	-6.89e-53	-0.720141	0.792378	0.424768	0.572363	-0.633382	-9.55e-53	0.821522	0.816162	0.708128	0.581837	2.36e-53	4.79e-53	451.5
chr9.gff3_MRNA_VIT_09s0002g03460.t01	2140	1032	1125	742	1146	68	23.1145	11.4295	11.3866	8.43185	16.2943	0.959259	3.3e-38	1.28976	1.68e-38	-1.67e-19	-6.46e-85	-2.58e-48	1.9e-62	-4.41e-08	-5.2e-78	-9.24e-164	-8.13e-72	1.77e-11	7.21e-06	5.83e-06	-3.34e-08	451.5
chr16.gff3_MRNA_VIT_16s0013g00950.t01	171	465	211	97	1556	31	1.847	5.14992	2.13562	1.10228	22.1238	0.437309	-1.82e-15	6.6e-13	-0.347328	-3.52e-117	-1.11e-126	-0.000702336	0.00351743	-2.83e-70	-4.2e-12	-2.3e-09	-1.64e-33	-3.38e-107	1e-23	8.33e-05	-1.66e-103	453.5
chr4.gff3_MRNA_VIT_04s0008g05640.t01	19491	20115	60	22108	27757	45	210.525	222.775	0.607285	251.228	394.66	0.634804	-6.99e-05	0	0	-9.27e-230	0	0	-1.44e-35	0	1.14038	0	0	0	-4.73e-18	0	0	453.5
chr5.gff3_MRNA_VIT_05s0020g00800.t01	4	377	0	14	23	1	0.0432046	4.17531	0	0.159092	0.327023	0.0141068	-3.4e-33	4.83e-34	0.180022	-0.131923	-0.00154122	-0.027288	-0.0839336	4.85e-28	0.783967	-0.646283	-9.18e-34	-0.00421683	5.25e-31	-0.00611988	-0.000845609	455
chr8.gff3_MRNA_VIT_08s0040g01040.t01	7215	10337	6	7789	7732	17	77.9304	114.483	0.0607285	88.5117	109.937	0.239815	-1.5e-66	0	0	-3.6e-19	0	0	-4.36e-08	0.0576572	0.0334509	0	0	-9.17e-42	1.65e-33	0	0	456.5
chr9.gff3_MRNA_VIT_09s0018g01800.t01	466	4812	2	823	2301	0	5.03334	53.2933	0.0202428	9.35231	32.7165	0	-1.26384e-302	0	3.82e-41	-3.81e-87	-7.96e-196	-1.27e-71	-2.23e-13	3.38e-43	-0.753094	-1.49e-41	0	-1.48e-129	6.02e-252	-3.11e-71	-1.62e-195	456.5
chr3.gff3_MRNA_VIT_03s0038g03130.t01	161	240	27091	131	34	21124	1.73899	2.65802	274.2	1.48864	0.483425	297.991	-0.00305713	0	0	5.76e-06	0	0	0.385989	2.33e-14	1.97e-09	0	0	6.05e-08	0.000129318	0	0	458.5
chr8.gff3_MRNA_VIT_08s0007g06160.t01	3185	185	993	2593	51	70	34.4017	2.04889	10.0506	29.466	0.725138	0.987473	3.63e-231	-1.09e-49	2.62e-117	8.39e-207	0.250429	-4.59e-202	3.33e-05	3.99e-07	-1.32e-66	-9.88e-251	-0.000112787	9.33e-256	-9.81e-184	-1.36e-81	2.26e-71	458.5
chr11.gff3_MRNA_VIT_11s0103g00190.t01	5075	4518	15	4028	2829	0	54.8159	50.0372	0.151821	45.7729	40.2238	0	0.00160261	0	0	0.000215872	-3.66e-240	0	1.36e-09	2.38e-10	-0.00923207	0	0	4.22e-20	0.00363412	0	-7.54e-238	460.5
chr3.gff3_MRNA_VIT_03s0038g00150.t01	5979	8665	3	5981	4353	7	64.5801	95.9656	0.0303643	67.9662	61.8927	0.0987473	-5.76e-59	0	0	0.000965535	0	0	-0.048784	5.48e-63	0.22603	0	0	0.135287	9.4e-47	0	0	460.5
chr3.gff3_MRNA_VIT_03s0110g00360.t01	1106	4517	6	1784	3759	0	11.9461	50.0262	0.0607285	20.2728	53.4469	0	-8.62e-196	0	3.32e-94	-1.63e-102	-3.06697e-304	-2.12e-152	-3.7e-21	-0.0352342	-0.157604	-2.01e-95	0	-3.67e-171	1.42e-111	-3.06e-151	-2.59496e-303	462
chr10.gff3_MRNA_VIT_10s0116g01650.t01	45479	2774	8873	34092	2275	1793	491.226	30.7223	89.8074	387.411	32.3468	25.2934	0	-2.05e-272	0	0	-3.91e-08	0	2.7e-121	-0.207069	0	0	-6.8e-06	0	0	0	4.89e-252	463
chr16.gff3_MRNA_VIT_16s0100g00880.t01	2	12	1720	5	2	145	0.0216023	0.132901	17.4089	0.0568184	0.0284368	2.04548	-0.0534778	-3.45e-144	-1.47e-146	0.746152	6.15e-14	1.66e-13	-0.499101	0.117351	-8.02e-108	4.82e-14	2.08e-12	-0.823973	0.275768	8.32e-146	2.05e-146	464
chr3.gff3_MRNA_VIT_03s0038g03850.t01	43	21	1677	36	14	139	0.46445	0.232577	16.9736	0.409093	0.199057	1.96084	0.0611865	-1.77e-138	-1.08e-133	0.0987813	5.2e-11	1.5e-08	0.857138	0.969419	-9.3e-106	5.53e-08	1.39e-10	0.0412595	-0.14734	7e-94	3.51e-139	465
chr13.gff3_MRNA_VIT_13s0073g00050.t01	5743	679	248	6103	374	325	62.0311	7.51998	2.51011	69.3526	5.31768	4.58469	0	1.75e-23	0	0	-0.173792	0	-1.89e-05	0.000123971	3.85e-06	0	-1.13e-07	0	0	0	-6.88e-09	466
chr3.gff3_MRNA_VIT_03s0063g00700.t01	1000	24	34	253	19	0	10.8012	0.265802	0.344128	2.87501	0.270149	0	2.83e-81	-0.575939	8.83e-80	9.04e-19	-0.00203377	-1.48e-23	1.4e-41	-1.17395	-9.17e-05	-1.64e-86	-0.000766868	3.43e-81	-7.69e-19	-1.32e-17	0.659842	467
chr3.gff3_MRNA_VIT_03s0180g00150.t01	2860	3844	10	2558	2527	0	30.8913	42.5726	0.101214	29.0683	35.9299	0	-1.94e-19	0	9.86e-241	-3.3e-07	-8.36e-215	-2.09e-217	0.117259	3.75e-06	-0.041849	-9.18e-243	0	-0.000156347	1.02e-25	-1.78e-215	-2.93e-213	468
chr12.gff3_MRNA_VIT_12s0028g02400.t01	1917	5683	14	855	4018	6	20.7058	62.9397	0.1417	9.71595	57.1295	0.0846405	-1.92e-183	0	9.74e-161	-3.86e-214	0	-1.06e-72	3.8e-38	0.000986583	-0.545715	-7.1e-162	0	-3.46e-116	8.80709e-302	-1.24e-71	0	469
chr1.gff3_MRNA_VIT_01s0026g00350.t01	20420	10585	7	16973	7848	25	220.56	117.23	0.07085	192.876	111.586	0.352669	2.37e-292	0	0	2.3e-185	0	0	5.79e-20	0.0196609	0.00667689	0	0	1.19666e-297	-3.73e-166	0	0	470
chr19.gff3_MRNA_VIT_19s0014g00090.t01	1818	5934	4	1451	3267	1	19.6365	65.7196	0.0404857	16.4887	46.4515	0.0141068	-8.83e-212	0	1.92e-154	-2.03e-97	-1.01e-276	-3.75e-124	0.000433095	5.56e-29	-0.698369	-5.67e-155	0	-3.51e-76	6.05e-247	-1.2e-123	-2.56e-276	471
chr14.gff3_MRNA_VIT_14s0083g01210.t01	5298	5075	82	5305	4426	7	57.2246	56.2061	0.829957	60.2843	62.9306	0.0987473	0.5995	0	0	-0.140178	0	0	-0.0587941	-0.000156891	-5.89e-07	0	0	-0.00124409	-0.0116894	0	0	472.5
chr5.gff3_MRNA_VIT_05s0077g01540.t01	12	84	3331	39	4	360	0.129614	0.930307	33.7145	0.443184	0.0568736	5.07843	-8.05e-07	-7.28e-263	-1.56e-279	0.000474842	9.89e-32	2.85e-26	-0.00527863	4.72e-08	-3.77e-188	1.22e-30	1.81e-20	0.349381	0.00538126	6.54e-273	4.36e-281	472.5
chr14.gff3_MRNA_VIT_14s0066g02520.t01	3276	147	4	2989	74	3	35.3846	1.62804	0.0404857	33.9661	1.05216	0.0423203	2.22e-246	9.34e-14	7.09e-277	4.51e-234	-1.23e-07	-8.71e-253	0.270125	0.0278791	0.905231	-7.72e-277	-1.01e-13	3.97e-257	-6.89e-224	-8.04e-253	-1.16e-07	474
chr2.gff3_MRNA_VIT_02s0025g01220.t01	14529	11520	6	10624	5943	25	156.93	127.585	0.0607285	120.728	84.4999	0.352669	1.24e-31	0	0	2.94e-54	0	0	7.86e-48	3.24e-74	0.00484242	0	0	4.39e-188	0.00367403	0	0	475
chr1.gff3_MRNA_VIT_01s0011g04710.t01	25139	12083	7	22845	6714	12	271.53	133.82	0.07085	259.603	95.4623	0.169281	0	0	0	0	0	0	0.000510637	2.93e-54	0.196643	0	0	0	0	0	0	476.5
chr3.gff3_MRNA_VIT_03s0038g01510.t01	912	14841	4278	1059	6874	2683	9.85066	164.365	43.2995	12.0341	97.7372	37.8484	0	0	-4.23e-192	0	-3.51e-180	3.65e-91	-0.00174577	2.07e-144	-0.000153288	9.2e-110	0	0	0	4.25e-164	-1.07e-145	476.5
chr6.gff3_MRNA_VIT_06s0004g04640.t01	36365	51744	607	31339	25244	45	392.784	573.069	6.1437	356.127	358.929	0.634804	-5.15704e-300	0	0	-0.589375	0	0	2.4e-19	0	-4.8e-41	0	0	8.18e-14	0	0	0	478
chr13.gff3_MRNA_VIT_13s0019g02530.t01	1055	4391	2	1316	2698	1	11.3952	48.6307	0.0202428	14.9546	38.3612	0.0141068	-4.88e-193	0	9.96e-91	-1.77e-71	-6.01e-229	-8.3e-113	-3.84e-06	1.46e-11	-0.698122	-7.5e-91	0	-3.62e-98	6.66e-153	-1.09e-112	-7.46e-229	479.5
chr18.gff3_MRNA_VIT_18s0001g06150.t01	11184	19941	3205	8709	22635	12923	120.8	220.848	32.4392	98.9663	321.833	182.302	-1.78e-265	0	0	0	-9.51e-274	2.58e-176	4.37e-23	-5.92e-138	0	1.21e-92	-1.74e-31	0	0	-6.29e-281	0	479.5
chr14.gff3_MRNA_VIT_14s0081g00190.t01	35	100	1127	16	100	72	0.378041	1.10751	11.4068	0.181819	1.42184	1.01569	-7.26e-05	-1.64e-75	-2.59e-89	-5.65e-08	-0.126281	1.28e-05	0.0803666	-0.221813	-3.74e-77	0.00103484	-0.856607	-7.69e-06	2.35e-07	2.45e-93	4.33e-70	481
chr14.gff3_MRNA_VIT_14s0081g00030.t01	151	2729	145759	117	547	66256	1.63098	30.2239	1475.29	1.32955	7.77746	934.657	-2.1e-201	0	0	-4.77e-31	0	0	0.256492	1.25e-112	0	0	0	-6.99e-28	9e-207	0	0	482
chr3.gff3_MRNA_VIT_03s0091g00160.t01	1111	1193	24427	1230	445	3124	12.0001	13.2126	247.236	13.9773	6.32718	44.0695	-0.105211	0	0	9.01e-27	3.5e-180	4.85e-106	-0.00921375	4.7e-23	0	1.15e-122	2.8e-112	5.63e-17	-0.357661	0	0	483
chr12.gff3_MRNA_VIT_12s0059g00190.t01	9682	7509	14	9127	6493	11	104.577	83.1628	0.1417	103.716	92.32	0.155174	8e-26	0	0	6.1e-07	0	0	0.844464	-2.47e-05	1.14508	0	0	8.8e-08	-5.35e-23	0	0	484
chr6.gff3_MRNA_VIT_06s0061g00550.t01	474	809	117645	287	247	134248	5.11975	8.95975	1190.73	3.26138	3.51194	1893.8	-1.82e-11	0	0	-0.63481	0	0	1.62e-05	1.09e-22	0	0	0	0.000592102	5.4e-25	0	0	485
chr2.gff3_MRNA_VIT_02s0033g01020.t01	11077	8102	8	11792	6890	15	119.644	89.7304	0.0809714	134.001	97.9647	0.211601	2.33e-43	0	0	2.15e-47	0	0	-1.82e-09	-0.000219321	0.115664	0	0	4.04e-19	-3.93e-81	0	0	486
chr14.gff3_MRNA_VIT_14s0068g01400.t01	6	14	5442	29	10	5869	0.064807	0.155051	55.0808	0.329547	0.142184	82.7925	-0.210085	0	0	0.0948228	0	0	-0.00450712	1.10053	1.42e-42	0	0	-0.300175	-0.0963838	0	0	487.5
chr18.gff3_MRNA_VIT_18s0166g00080.t01	3743	151	0	3326	97	0	40.4287	1.67234	0	37.7956	1.37918	0	1.37e-284	6.82e-15	6.79911e-303	1.93e-256	-2.84e-10	-6.9e-282	0.0460982	0.318978	NA	-6.79911e-303	-6.82e-15	4.62e-290	-2.89e-251	-6.9e-282	-2.84e-10	487.5
chr17.gff3_MRNA_VIT_17s0000g03370.t01	247	165	1301	259	66	95	2.66789	1.82739	13.168	2.94319	0.938414	1.34014	0.00730952	-1.79e-77	-1.23e-64	1.53e-10	0.117529	-9.65e-07	-0.49056	0.000751846	-1.02e-85	-2.45e-05	-0.0881452	4.88e-09	-0.000670517	8.73e-61	5.43e-93	489.5
chr7.gff3_MRNA_VIT_07s0104g00410.t01	17527	33376	59	13425	27805	52	189.312	369.642	0.597164	152.557	395.342	0.733551	0	0	0	0	0	0	1.38e-40	-2.09e-08	0.49576	0	0	0	0	0	0	489.5
chr11.gff3_MRNA_VIT_11s0037g00320.t01	4911	1365	4	5097	1122	0	53.0445	15.1175	0.0404857	57.9207	15.953	0	8.87e-184	2.11e-116	0	1.31e-196	-9.06e-97	0	-0.00189429	-0.376339	-0.326057	0	-3.4e-117	1.42e-174	-7.79e-206	0	-3.77e-96	491
chr3.gff3_MRNA_VIT_03s0038g03210.t01	3288	5290	14	2670	3768	2	35.5142	58.5872	0.1417	30.341	53.5749	0.0282135	-8.54e-54	0	7.41e-276	-1.73e-47	-1.45318e-304	-2.85e-226	1.84e-05	0.00319806	-0.0881946	-3.95e-278	0	-1.82e-28	2.21e-82	-4.12e-224	-7.79676e-303	492.5
chrUn.gff3_MRNA_VIT_00s0225g00070.t01	4207	2941	5	4932	2681	0	45.4405	32.5718	0.0506071	56.0457	38.1195	0	2.09e-22	1.42e-248	0	5.16e-30	-9.79e-228	0	-3.24e-12	-5.67e-05	-0.224859	0	-1.45e-249	7.96e-07	-3.65e-57	0	-5.81e-227	492.5
chr18_random.gff3_MRNA_VIT_18s0001g01380.t01	5	14	4224	0	2	2473	0.0540058	0.155051	42.7529	0	0.0284368	34.886	-0.142878	0	0	-0.420802	7.85e-210	2.86e-210	0.140431	0.0684464	-3.44e-08	1.94e-209	6.87e-208	0.797741	0.00682349	0	0	494
chr14.gff3_MRNA_VIT_14s0128g00780.t01	1116	2150	5161	1158	1221	622	12.0541	23.8114	52.2367	13.1591	17.3607	8.7744	-1.56e-36	-1.65e-104	-6.21e-229	-4.81e-06	-1.07e-21	-5.19e-09	-0.144267	5.18e-10	-5.46e-276	-6.97e-06	-6.37e-62	-7.6e-09	8.23e-30	2.01e-214	6.71e-165	495.5
chr16.gff3_MRNA_VIT_16s0100g00570.t01	4812	697	7629	1465	285	6732	51.9752	7.71934	77.2163	16.6478	4.05224	94.9666	2.7e-272	0	-4.03e-52	3.3e-64	0	0	2.45e-160	1.48e-11	1.1e-15	4.64e-91	0	0	-2.72e-30	0	0	495.5
chr10.gff3_MRNA_VIT_10s0116g00960.t01	1135	647	2725	1083	443	281	12.2593	7.16558	27.5809	12.3069	6.29875	3.964	1.84e-14	-1.33e-111	-8.3e-59	1.65e-18	-1.67e-05	-1.27e-37	-1.28592	0.143339	-2.01e-157	-3.64e-39	-1.34e-09	1.98e-18	-4.96e-14	2.05e-58	6.19e-123	497.5
chr5.gff3_MRNA_VIT_05s0077g01280.t01	1574	8544	51	1264	3099	4	17.001	94.6255	0.516193	14.3637	44.0628	0.056427	0	0	1.16e-124	-3.72e-102	-5.71e-262	-1.25e-107	0.00155718	3.45e-164	-5.44e-05	-1.26e-133	0	-5.92e-83	0	-3.7e-99	-4.97e-255	497.5
chr16.gff3_MRNA_VIT_16s0022g02200.t01	33840	28214	48	38594	19033	37	365.511	312.473	0.485828	438.57	270.619	0.52195	6.3e-43	0	0	0	0	0	-5.46e-64	1.21e-25	1.04139	0	0	2.21e-116	-1.52e-194	0	0	499.5
chr19.gff3_MRNA_VIT_19s0014g05030.t01	2308	39	28	1419	16	18	24.9291	0.431928	0.2834	16.1251	0.227494	0.253922	7.31e-188	0.241953	9.06e-191	1.96e-117	1.07554	-6.07e-117	6.93e-20	0.122685	-1.04465	-2.38e-191	-0.192561	7.15e-192	-1.13e-113	-2.14e-116	0.765099	499.5
chr12.gff3_MRNA_VIT_12s0028g03350.t01	6395	6326	7	5323	5268	11	69.0734	70.061	0.07085	60.4889	74.9025	0.155174	-0.672755	0	0	-2.41e-13	0	0	4.04e-07	-0.0120563	0.262113	0	0	-0.00249824	2.23e-08	0	0	501.5
chr2.gff3_MRNA_VIT_02s0025g03610.t01	10645	2265	24	11977	775	24	114.978	25.0851	0.242914	136.103	11.0193	0.338562	0	4.47e-188	0	0	-1.53e-62	0	-1.29e-18	3.78e-50	0.460862	0	-3.06e-186	0	0	0	-6.2e-64	501.5
chr5.gff3_MRNA_VIT_05s0094g00340.t01	744	11517	688189	829	2562	523638	8.03606	127.552	6965.45	9.42049	36.4275	7386.83	0	0	0	-1.83e-105	0	0	-0.0261844	0	1.92e-97	0	0	-1.8e-118	0	0	0	503
chr2.gff3_MRNA_VIT_02s0087g00330.t01	3207	183	3562	4069	159	3100	34.6393	2.02674	36.0525	46.2388	2.26072	43.7309	2.15e-233	-1.59e-260	-0.261758	4.62e-303	8.25e-230	-0.100333	-2.81e-17	-0.539677	2.2e-07	9.07e-10	4.43e-233	3.11e-229	-3.84e-307	-1.31e-13	4.62e-256	504
chr4.gff3_MRNA_VIT_04s0023g03720.t01	3553	4427	2	2907	2379	2	38.3765	49.0294	0.0202428	33.0342	33.8255	0.0282135	-2.9e-14	0	1.55e-300	-0.63341	-6.05e-202	-3.59e-246	2.16e-05	8e-25	0.843989	-2.24e-300	0	0.000843172	5.4e-31	-2.53e-246	-4.57e-202	505
chr9.gff3_MRNA_VIT_09s0002g05270.t01	739	538	4	1073	60	0	7.98206	5.9584	0.0404857	12.1932	0.853103	0	0.000246969	7.9e-47	9.74e-64	2.24e-77	-4.48e-07	-1.19e-92	-7.88e-10	5.83e-33	-0.326057	-1.49e-64	-1.27e-47	5.08e-49	-1.23e-20	-7.1e-92	-1.91e-06	506
chr1.gff3_MRNA_VIT_01s0011g05200.t01	28938	5314	0	25596	3748	20	312.564	58.853	0	290.865	53.2905	0.282135	0	0	0	0	-5.02273e-299	0	3.03e-09	0.00109695	0.00159041	0	0	0	0	0	-2.5711e-303	507
chr18.gff3_MRNA_VIT_18s0086g00220.t01	10106	4457	0	12191	3688	4	109.157	49.3617	0	138.535	52.4374	0.056427	2.42e-205	0	0	0	-2.03575e-298	0	-2.68e-34	-0.0562369	0.117642	0	0	2.92e-176	0	0	-2.7985e-298	508
chr16.gff3_MRNA_VIT_16s0022g01620.t01	4143	4146	0	4144	1782	2	44.7492	45.9173	0	47.0911	25.3372	0.0282135	-0.45482	0	0	5.07e-58	-8.4e-152	0	-0.103252	9.67e-53	0.368918	0	0	1.12e-47	-0.466933	0	-3.11e-152	509
chr10.gff3_MRNA_VIT_10s0003g00620.t01	9681	14847	66	11937	15328	32	104.566	164.432	0.668014	135.648	217.939	0.451416	-1.88e-124	0	0	-1.13e-138	0	0	-3.75e-39	-4.65e-57	-0.205638	0	0	-1.1e-276	2.13e-28	0	0	510
chr7.gff3_MRNA_VIT_07s0005g05180.t01	23805	5766	1	25017	1651	10	257.122	63.859	0.0101214	284.285	23.4746	0.141068	0	0	0	0	-4.42e-139	0	-8.2e-15	1.14e-162	0.0265277	0	0	0	0	0	-4.5e-141	511.5
chr8.gff3_MRNA_VIT_08s0007g08800.t01	5476	2439	12	4973	1159	1	59.1472	27.0121	0.121457	56.5116	16.4791	0.0141068	2.3e-110	4.87e-205	0	4.06e-182	-1.15e-99	0	0.102375	2.56e-23	-0.0687488	0	-3.89e-207	6.81e-209	-4.56e-92	0	-4.94e-98	511.5
chr2.gff3_MRNA_VIT_02s0012g00500.t01	18	168	14390	10	175	17621	0.194421	1.86061	145.647	0.113637	2.48822	248.575	-8.2e-13	0	0	-3.07e-15	0	0	0.374022	-0.0586339	1.42e-193	0	0	-4.03e-14	3.43e-14	0	0	513
chr4.gff3_MRNA_VIT_04s0023g01290.t01	309	631	1234	161	445	5158	3.33756	6.98838	12.4898	1.82955	6.32718	72.7626	-1.83e-13	-2.1e-17	-1.24e-50	-2.21e-18	0	0	8.73e-06	0.27308	6.59e-273	0	0	-2.19e-08	2.25e-27	4.76e-72	2.09e-19	514
chr16.gff3_MRNA_VIT_16s0013g01990.t01	6396	9573	54	6671	8536	18	69.0842	106.022	0.546557	75.8071	121.368	0.253922	-5.75e-74	0	0	-2.71e-77	0	0	-0.000180566	-1.14e-09	-0.0376993	0	0	-2.67e-103	4.81e-49	0	0	515
chr12.gff3_MRNA_VIT_12s0034g01900.t01	4	43	3851	2	17	4671	0.0432046	0.476229	38.9776	0.0227274	0.241713	65.8926	-9.78e-05	-7.43203e-302	0	-0.00803432	0	0	0.805237	0.0873305	1.69e-51	0	0	-0.017901	4.02e-05	0	8.43864e-307	516
chr14.gff3_MRNA_VIT_14s0068g00270.t01	2186	5576	1	2040	3043	5	23.6113	61.7547	0.0101214	23.1819	43.2666	0.0705338	-2.93e-149	0	5.8e-186	-1.23e-44	-4.71e-257	-1.47e-172	0.821196	1.43e-28	0.170263	-9.47e-185	0	-1.14e-42	4.64e-153	-1.04e-173	-5.64e-258	518
chr18.gff3_MRNA_VIT_18s0001g13460.t01	9919	1247	0	7424	559	6	107.137	13.8106	0	84.364	7.94808	0.0846405	0	2.81e-107	0	0	-4.18e-48	0	2.5e-28	3.19e-15	0.0494801	0	-1.27e-105	0	0	0	-2.15e-49	518
chr2.gff3_MRNA_VIT_02s0154g00070.t01	8066	4493	12	9298	2826	3	87.1222	49.7604	0.121457	105.66	40.1812	0.0423203	8.41e-97	0	0	4.23e-249	-2.9e-239	0	-1.32e-18	5.8e-10	-0.2564	0	0	1.01e-154	-3.67e-175	0	-4.65e-238	518
chr12.gff3_MRNA_VIT_12s0028g00270.t01	83	2579	1266	115	2842	536	0.896496	28.5627	12.8137	1.30682	40.4087	7.56122	-4.18e-202	6.94e-55	-7.25e-91	-6.72e-222	-7.48e-145	2.61e-30	-0.0639745	-8.23e-17	-2.33e-13	4.54e-35	-3.88e-104	-7.66e-228	1.21e-194	1.99e-83	-1.06e-96	520.5
chr5.gff3_MRNA_VIT_05s0020g03880.t01	7074	11988	43	6080	8482	18	76.4074	132.768	0.435221	69.0912	120.6	0.253922	-1.14e-139	0	0	-8.35e-101	0	0	4.62e-05	2.69e-06	-0.177071	0	0	-4.75e-73	1.18e-181	0	0	520.5
chr13.gff3_MRNA_VIT_13s0019g04140.t01	47314	27542	54	45451	31435	138	511.046	305.03	0.546557	516.491	446.955	1.94673	0	0	0	1.56e-41	0	0	-0.271306	-1.71e-195	3.98e-07	0	0	1.03e-35	0	0	0	522.5
chr18.gff3_MRNA_VIT_18s0001g00510.t01	7251	25424	5302	7410	5458	2353	78.3192	281.573	53.6638	84.2049	77.604	33.1932	0	0	5.45e-46	0.00130733	-2.53e-123	-3.96e-189	-0.00194582	0	-1.22e-42	-1.64e-165	0	0.886596	0	-9.53e-63	-9.67e-34	522.5
chr13.gff3_MRNA_VIT_13s0320g00060.t01	8721	12052	39	8121	11529	25	94.1969	133.477	0.394736	92.2845	163.924	0.352669	-2.51e-65	0	0	-4.86e-143	0	0	0.380985	-3.33e-25	-0.969594	0	0	-5.38e-135	5.24e-72	0	0	524.5
chr16.gff3_MRNA_VIT_16s0039g01120.t01	7	32	2461	19	10	254	0.0756081	0.354403	24.9088	0.21591	0.142184	3.58311	-0.00390545	-9.43e-202	-1.22e-207	0.527747	1.67e-21	1.85e-20	-0.0813846	0.0618203	-2.32e-142	1.75e-22	1.32e-18	-0.404025	0.238915	1.16e-204	3.19e-206	524.5
chr2.gff3_MRNA_VIT_02s0012g01350.t01	68552	7002	13	42627	4713	18	740.441	77.5478	0.131579	484.4	67.0113	0.253922	0	0	0	0	0	0	0	7.78e-08	0.206686	0	0	0	0	0	0	526
chr11.gff3_MRNA_VIT_11s0016g04160.t01	14	644	14608	32	85	5859	0.151216	7.13236	147.854	0.363638	1.20856	82.6515	-1.24e-53	0	0	-7.91e-05	0	0	-0.0461238	2.54e-36	-4.18e-160	0	0	-4.3e-07	9.89e-50	0	0	527
chr13.gff3_MRNA_VIT_13s0175g00140.t01	1548	4	23	1716	1	27	16.7202	0.0443003	0.232793	19.5001	0.0142184	0.380882	1.11e-131	-0.0125956	6.03e-128	2.04e-146	0.000651773	-1.56e-139	-0.00194345	0.632855	0.228463	-4.55e-125	0.00186512	2.75e-132	-7.67e-146	-2.78e-142	0.00346144	528
chr18.gff3_MRNA_VIT_18s0001g14130.t01	3725	7722	28	3726	7312	16	40.2343	85.5218	0.2834	42.3411	103.965	0.225708	-3.52e-146	0	0	-9e-178	0	-3.58037e-297	-0.12302	-2.45e-15	-0.746362	-7.25623e-297	0	-1.12e-191	9.67e-132	-4.40945e-296	0	529
chr11.gff3_MRNA_VIT_11s0052g01260.t01	1946	2035	970	1438	2795	4136	21.0191	22.5378	9.81778	16.341	39.7404	58.3455	-0.12342	5.29e-46	5.06e-39	-2.14e-68	8.3e-28	1.2e-157	2.69e-07	-1.23e-35	1.67e-221	1.88e-120	9.36e-110	-1.86e-42	4.04e-11	-1.69e-16	-4.94e-119	530.5
chr1.gff3_MRNA_VIT_01s0182g00130.t01	5537	4738	626	6321	4565	13	59.806	52.4738	6.33601	71.8298	64.907	0.183388	2.88e-06	5.72e-290	0	0.000254149	0	0	-3.72e-12	-1.04e-11	-3.44e-51	0	0	-0.00437068	-1.24e-29	0	-6.46e-298	530.5
chr5.gff3_MRNA_VIT_05s0020g00420.t01	7533	3420	44	5910	1271	2	81.3652	37.8768	0.445343	67.1594	18.0716	0.0282135	1.35e-145	3.87e-281	0	3.15e-232	-7.29e-109	0	4.74e-15	1.93e-63	-5.51e-05	0	-3.17e-289	0	-4.43e-74	0	-1.23e-102	532
chrUn.gff3_MRNA_VIT_00s0480g00070.t01	7901	65271	241	4688	33655	114	85.34	722.882	2.43926	53.273	478.52	1.60817	0	0	0	0	0	0	7.51e-72	0	-0.00851108	0	0	0	0	0	0	533
chr11.gff3_MRNA_VIT_11s0016g05330.t01	1467	1429	6376	1563	2442	825	15.8453	15.8263	64.5342	17.7614	34.7213	11.6381	1.35056	-7.19e-270	-1.27e-269	-2.75e-40	-1.57e-78	-1.91e-12	-0.026579	-1.22e-50	0	-5.6e-07	-6.45e-07	-1.57e-50	-0.0259614	1.82e-245	8.67e-79	534.5
chr19.gff3_MRNA_VIT_19s0014g02350.t01	4881	1152	0	3852	672	1	52.7205	12.7585	0	43.7729	9.55476	0.0141068	2.79e-209	2.72e-99	0	3.94e-178	-1.08e-58	0	9.26e-10	2.45e-05	0.783967	0	-5.15e-99	2.86e-251	-1.11e-141	0	-6.53e-59	534.5
chr10.gff3_MRNA_VIT_10s0116g01610.t01	4058	4485	6	4064	2740	3	43.8311	49.6718	0.0607285	46.182	38.9584	0.0423203	-4.53e-05	0	0	1.46e-06	-4.82e-232	0	-0.0983425	3.04e-12	-0.974206	0	0	0.000846648	0.01741	0	-9.21e-232	536.5
chr1.gff3_MRNA_VIT_01s0011g05150.t01	1314	36	3889	1056	3	1704	14.1927	0.398703	39.3622	12.0001	0.0426552	24.0379	4.33e-105	-1.1324e-306	-2.84e-113	2.1e-90	5.04e-145	2.98e-30	0.00400265	0.00053367	-2.94e-33	3.49e-20	1.25e-139	4.73e-112	-8.06e-84	6.82e-137	0	536.5
chr18.gff3_MRNA_VIT_18s0001g06060.t01	328	62	18489	338	34	14877	3.54278	0.686655	187.135	3.84093	0.483425	209.866	2.65e-18	0	0	1.78e-22	0	0	-0.524139	0.260597	8.2e-12	0	0	2.78e-21	-1.43e-19	0	0	538
chr13.gff3_MRNA_VIT_13s0019g02490.t01	1586	4417	5	1982	3718	3	17.1306	48.9187	0.0506071	22.5228	52.864	0.0423203	-4.48e-133	0	9.49e-135	-2.7e-85	-3.75869e-300	-3.18e-168	-1.38e-08	-0.0145665	-0.91663	-6.47e-135	0	-6.98e-123	3.85e-88	-4.57e-168	-5.02936e-300	539
chr1.gff3_MRNA_VIT_01s0127g00850.t01	4603	6470	11	4279	5408	12	49.7177	71.6558	0.111336	48.6252	76.8931	0.169281	-5.14e-39	0	0	-1.12e-47	0	0	0.521941	-0.00740587	0.544557	0	0	-5.5e-44	5.01e-43	0	0	540
chr11.gff3_MRNA_VIT_11s0016g05590.t01	2191	11	0	2069	35	3	23.6653	0.121826	0	23.5115	0.497644	0.0423203	3.81e-184	0.0134859	1.38e-186	1.54e-139	-0.000330435	-1.57e-175	1.1607	-0.00346617	0.19984	-9.79e-186	-0.261171	7.29e-141	-5.09e-174	-2.43e-176	-7.06e-05	541
chr12.gff3_MRNA_VIT_12s0028g03190.t01	6091	10181	37	4877	5699	13	65.7899	112.755	0.374493	55.4207	81.0306	0.183388	-2.91e-114	0	0	-6.96e-37	0	0	2.46e-10	3.04e-44	-0.109933	0	0	-1.03e-13	1.28e-175	0	0	542
chr2.gff3_MRNA_VIT_02s0033g00700.t01	0	14	5625	2	5	1654	0	0.155051	56.933	0.0227274	0.071092	23.3326	-0.00649745	0	0	-0.372845	2.19e-140	3.95e-141	-0.513279	0.317324	-5.33e-130	1.76e-141	4.2e-139	-0.0808586	0.033782	0	0	543
chr3.gff3_MRNA_VIT_03s0088g00490.t01	5745	5288	2	5614	2557	6	62.0527	58.5651	0.0202428	63.7957	36.3564	0.0846405	0.0320503	0	0	8.79e-66	-4.95e-216	0	-0.320896	2.13e-45	0.203789	0	0	1.22e-58	-0.00160175	0	-5.16e-217	544
chr10.gff3_MRNA_VIT_10s0003g00220.t01	4690	6056	115	5850	5566	13	50.6574	67.0707	1.16396	66.4776	79.1396	0.183388	-1.27e-23	0	0	-4.02e-10	0	0	-1.07e-21	-2.47e-09	-2.87e-08	0	0	-6.42e-47	0.911286	0	0	546
chr8.gff3_MRNA_VIT_08s0007g00920.t01	3693	123	29	3547	244	68	39.8887	1.36224	0.293521	40.307	3.46929	0.959259	3.4e-286	1.19e-07	7.83e-307	1.81e-239	-2.47e-11	-1.61e-282	-0.94573	-3.76e-08	0.000378919	-7.58e-294	-0.100291	1.31e-248	-3.06e-275	-7.25e-295	-1.34e-18	546
chr18.gff3_MRNA_VIT_18s0166g00160.t01	0	1360	1	0	258	0	0	15.0621	0.0101214	0	3.66834	0	-8.94e-117	1.41e-116	-0.563069	-5.58e-24	-5.58e-24	NA	NA	9.62e-60	-0.453279	NA	-8.94e-117	-5.58e-24	8.94e-117	0.539876	-8e-24	546
chr19.gff3_MRNA_VIT_19s0014g03660.t01	50961	37917	95	46034	38665	97	550.438	419.934	0.961535	523.116	549.754	1.36835	1.05e-171	0	0	-7.94e-07	0	0	2.18e-08	-9e-130	0.0862588	0	0	1.18795	-1.11e-106	0	0	548
chr5.gff3_MRNA_VIT_05s0062g00250.t01	446	6317	35	596	3347	10	4.81732	69.9613	0.35425	6.77276	47.589	0.141068	0	0	3.52e-33	-1.51e-193	-1.68e-281	-7.49e-50	-0.000124962	5.7e-37	-0.0556123	-4.37e-37	0	-5.69e-217	0	-4.88e-46	-2.82e-278	549.5
chr7.gff3_MRNA_VIT_07s0031g01680.t01	7191	686	2	7945	1219	4	77.6712	7.59751	0.0202428	90.2845	17.3322	0.056427	0	1.08e-59	0	0	-4.61e-104	0	-9.59e-11	-4.1e-28	0.466454	0	-5.51e-59	0	0	0	-1.29e-104	549.5
chr18.gff3_MRNA_VIT_18s0001g07330.t01	31	446	0	19	44	0	0.334836	4.93949	0	0.21591	0.625609	0	-1.14e-33	7.25e-40	0.000160621	-0.00584434	-1.13e-05	-0.0024392	0.311471	6.35e-29	NA	-0.000167567	-7.25e-40	-0.0593787	8.95e-36	-0.00198767	-1.13e-05	551
chr13.gff3_MRNA_VIT_13s0064g01660.t01	11812	12279	144	11362	12465	31	127.583	135.991	1.45749	129.114	177.232	0.437309	-0.000465182	0	0	-2.74e-57	0	0	-0.60334	-4.66e-42	-1.18e-06	0	0	-4.8e-61	0.00481314	0	0	552
chr7.gff3_MRNA_VIT_07s0005g02220.t01	55791	15873	38	54384	17840	52	602.608	175.795	0.384614	618.003	253.656	0.733551	0	0	0	0	0	0	-0.00308831	-2.39e-104	0.0338382	0	0	0	0	0	0	553
chrUn.gff3_MRNA_VIT_00s0480g00030.t01	997	2523	11946	1040	625	1573	10.7688	27.9424	120.911	11.8182	8.88649	22.1899	-4.56e-68	0	0	6.33e-05	5.24e-41	2.1e-24	-0.142821	7.6e-86	0	1.02e-29	-4.76e-07	0.00774499	2.7e-59	0	0	554
chr2.gff3_MRNA_VIT_02s0025g04300.t01	246	1425	185257	210	282	97233	2.65709	15.782	1875.06	2.38637	4.00959	1371.64	-6.87e-78	0	0	-0.000112111	0	0	0.470744	1.59e-60	0	0	0	-0.00127135	9.46e-82	0	0	555
chrUn.gff3_MRNA_VIT_00s0181g00180.t01	12285	1828	1	10478	2034	6	132.692	20.2453	0.0101214	119.069	28.9202	0.0846405	0	6.73e-156	0	0	-4.14e-172	0	8.06e-09	-4.32e-13	0.1106	0	-1.93e-154	0	0	0	-3.02e-173	556
chr2.gff3_MRNA_VIT_02s0025g04000.t01	3765	6074	5	3588	3400	5	40.6664	67.2701	0.0506071	40.7729	48.3425	0.0705338	-5.53e-62	0	1.00672e-303	-1.33e-06	-5.03e-287	-1.55e-302	-1.26356	3.51e-27	0.898765	-2.52788e-303	0	-9.33e-07	1.81e-61	-6.47e-303	-2.5e-287	557
chr14.gff3_MRNA_VIT_14s0060g00810.t01	226	758	958	179	114	217	2.44106	8.39492	9.69632	2.0341	1.6209	3.06117	-9.94e-30	-0.0360317	-1.05e-41	0.1875	8.28e-05	0.00480999	0.207558	1.2e-39	-3.81e-34	0.0946646	-1.75e-23	0.0105016	2.14e-34	3.35e-47	2.7e-53	558
chr10.gff3_MRNA_VIT_10s0003g01050.t01	7345	6891	9	6777	4446	11	79.3345	76.3184	0.0910928	77.0117	63.215	0.155174	0.104873	0	0	1.14e-12	0	0	0.224264	1.24e-11	0.447184	0	0	1.74e-16	-0.874745	0	0	559
chr14.gff3_MRNA_VIT_14s0060g02000.t01	123	53	8282	36	19	7532	1.32854	0.58698	83.8256	0.409093	0.270149	106.252	0.000300418	0	0	0.328717	0	0	4.21e-06	0.0324215	9.45e-22	0	0	7.97e-08	0.252145	0	0	560
chr1.gff3_MRNA_VIT_01s0011g00100.t01	8176	1372	173	7070	855	4	88.3103	15.195	1.75101	80.3412	12.1567	0.056427	0	4.99e-87	0	0	-1.88e-73	0	3.77e-05	0.000300141	-1.45e-15	0	-1.12e-116	0	0	0	-5.78e-51	561
chr18_random.gff3_MRNA_VIT_18s0001g02410.t01	1831	21	0	1919	13	0	19.7769	0.232577	0	21.8069	0.184839	0	1.02e-151	0.00129735	2.38e-156	3.13e-160	-0.00855458	-9.66e-164	-0.0347608	0.806236	NA	-2.38e-156	-0.00155011	1.17e-152	-2.46e-159	-9.66e-164	-0.00723376	562
chr11.gff3_MRNA_VIT_11s0016g02900.t01	4948	9367	48	4664	8140	21	53.4441	103.74	0.485828	53.0002	115.738	0.296242	-7.67e-146	0	0	-4.42e-162	0	0	0.976623	-9.54e-07	-0.185135	0	0	-1.44e-159	1.2e-148	0	0	563
chr3.gff3_MRNA_VIT_03s0088g00710.t01	78	449	60351	72	80	8077	0.842491	4.97271	610.838	0.818185	1.13747	113.94	-5.69e-26	0	0	-0.156336	0	0	1.19976	4.71e-22	0	0	0	-0.189232	2.57e-26	0	0	564
chr12.gff3_MRNA_VIT_12s0059g00440.t01	2169	188	14	1341	18	0	23.4277	2.08212	0.1417	15.2387	0.255931	0	2.57e-146	2.19e-15	6.67e-182	2.35e-110	-0.00254428	-3.53e-115	1.98e-18	1.73e-13	-0.012344	-9.72e-185	-4.84e-18	1.22e-179	-2.93e-80	-1.73e-112	-0.250975	565
chr8.gff3_MRNA_VIT_08s0040g00930.t01	12869	9685	10	12199	4720	17	139	107.262	0.101214	138.626	67.1108	0.239815	9.43e-42	0	0	1.07e-216	0	0	1.15968	4.48e-79	0.122886	0	0	3.33e-221	-5.64e-39	0	0	566
chr18.gff3_MRNA_VIT_18s0001g08650.t01	3626	5491	23	3585	5094	13	39.165	60.8133	0.232793	40.7388	72.4285	0.183388	-2.73e-45	0	2.05e-302	-1.25e-64	0	-3.87e-300	-0.25204	-1.9e-09	-0.779612	-2.13e-303	0	-1.33e-71	7.32e-39	-3.34e-299	0	567
chr1.gff3_MRNA_VIT_01s0127g00400.t01	6471	4680	3	6082	2247	4	69.8943	51.8314	0.0303643	69.1139	31.9487	0.056427	6.65e-28	0	0	1.38e-119	-1.98e-190	0	0.796012	1.86e-41	0.697355	0	0	5.41e-127	-1.01e-24	0	-7.94e-191	568
chr5.gff3_MRNA_VIT_05s0020g00840.t01	171	179	3640	142	91	439	1.847	1.98244	36.842	1.61364	1.29387	6.19286	-0.772229	-7.06e-268	-1.69e-270	0.260554	7.77e-23	9.74e-20	0.447828	0.0172761	-2.42e-195	1.11e-17	1.47e-16	0.0504823	0.205091	4.61e-275	2.07e-281	569
chr14.gff3_MRNA_VIT_14s0066g01790.t01	1970	21806	84	2150	18916	110	21.2783	241.503	0.8502	24.4319	268.955	1.55174	0	0	1.46e-151	0	0	-3.04e-155	-0.00175221	-4.41e-13	0.00459779	-6.18e-139	0	0	0	-2.03e-167	0	570
chr18.gff3_MRNA_VIT_18s0001g11300.t01	5340	2908	18	5304	1845	3	57.6782	32.2064	0.182186	60.273	26.2329	0.0423203	5.53e-69	3.09e-243	0	1.83e-116	-7.04e-157	0	-0.111512	1.41e-06	-0.0638189	0	-5.78e-246	2.67e-106	-1.1e-76	0	-9.33e-155	571
chr15.gff3_MRNA_VIT_15s0048g00830.t01	252	53	10496	290	25	9486	2.72189	0.58698	106.234	3.29547	0.35546	133.817	1.03e-13	0	0	1.73e-20	0	0	-0.11954	0.14402	1.09e-25	0	0	4.51e-17	-4.16e-17	0	0	572
chr17.gff3_MRNA_VIT_17s0000g06350.t01	70730	30223	82	64820	33317	210	763.966	334.722	0.829957	736.594	473.714	2.96242	0	0	0	0	0	0	2.1e-06	-1.57e-175	6.44e-10	0	0	0	0	0	0	573
chr7.gff3_MRNA_VIT_07s0005g03340.t01	97	151	2200	60	62	227	1.04771	1.67234	22.2671	0.681821	0.88154	3.20223	-0.010394	-5.78e-154	-7.54e-166	-0.341347	1.04e-10	1.24e-12	0.0628068	0.00183772	-1.54e-127	2.74e-09	3.49e-05	0.516758	2.01e-05	3.98e-173	4e-169	574
chr9.gff3_MRNA_VIT_09s0018g00520.t01	2259	5426	15	2031	3727	5	24.3998	60.0934	0.151821	23.0796	52.9919	0.0705338	-3.73e-133	0	2.94e-189	-1.96e-82	-1.7781e-300	-8.4e-172	0.208807	3.7e-05	-0.322367	-7.01e-191	0	-1.01e-74	2.1e-144	-2.92e-170	-3.07306e-299	575
chr16.gff3_MRNA_VIT_16s0013g01000.t01	240	439	67	178	1353	23	2.59228	4.86196	0.678135	2.02274	19.2375	0.324455	-4.15e-08	1.48e-27	1.22e-11	-3.06e-88	-2.67e-111	-9.39e-12	0.0766228	-8.18e-58	-0.0243671	-1.4e-16	-2.91e-33	-2.23e-81	3.1e-12	-1.66e-07	-3.71e-106	576
chr14.gff3_MRNA_VIT_14s0006g02590.t01	2716	188	535	2006	51	169	29.336	2.08212	5.41496	22.7956	0.725138	2.38404	1.37e-191	-4.24e-16	1.44e-139	1.35e-157	7.85e-08	-7.4e-130	1.16e-09	2.38e-07	-2.48e-12	-2.28e-186	0.401607	1.99e-216	-1.31e-134	-1.23e-88	1.3e-33	577
chr4.gff3_MRNA_VIT_04s0069g00990.t01	4738	4376	8	4342	2367	4	51.1759	48.4646	0.0809714	49.3411	33.6549	0.056427	0.0674324	0	0	2.61e-26	-1.66e-200	0	0.232016	8.1e-24	-0.902134	0	0	6.83e-32	-0.648704	0	-3.93e-200	578
chr4.gff3_MRNA_VIT_04s0008g05830.t01	9438	15854	182	7967	14874	42	101.941	175.584	1.8421	90.5345	211.484	0.592484	-3e-179	0	0	0	0	0	3.33e-08	-7.32e-27	-1.57e-07	0	0	-4.94e-266	1.15e-244	0	0	579
chr2.gff3_MRNA_VIT_02s0025g00350.t01	55	193	834	70	84	45	0.594064	2.13749	8.44127	0.795458	1.19434	0.634804	-2.56e-09	-1.99e-36	-1.35e-60	-0.0768762	-0.0137659	-0.455032	-0.269036	0.00115473	-7.73e-60	1.04257	-8.83e-09	-0.00532523	3.32e-07	6.51e-57	4.08e-50	580
chr4.gff3_MRNA_VIT_04s0008g04200.t01	3950	4322	3	3781	2764	4	42.6646	47.8665	0.0303643	42.9661	39.2996	0.056427	-0.000221291	0	0	0.011936	-7.65e-234	-5.2495e-305	-1.06656	1.74e-08	0.697355	0	0	0.019597	0.000596856	-1.6694e-305	-3.06e-234	581.5
chr6.gff3_MRNA_VIT_06s0061g00120.t01	229	466	13072	268	256	1786	2.47347	5.16099	132.307	3.04547	3.63991	25.1947	-2.31e-10	0	0	-0.154431	8.36e-104	7.84e-111	-0.104382	0.00134114	0	6.41e-118	2.73e-87	-0.00343155	9.61e-07	0	0	581.5
chr2.gff3_MRNA_VIT_02s0012g01380.t01	166	3664	1712	144	1667	497	1.79299	40.5791	17.3279	1.63637	23.7021	7.01106	-1.41e-276	8.83e-84	-1.61e-111	-3.59e-119	-8.81e-62	7.13e-24	0.67366	2.03e-39	-7.02e-42	2.17e-22	-5.7e-194	-4.27e-117	2.11e-279	2.77e-114	-3.86e-09	583
chr16.gff3_MRNA_VIT_16s0022g02170.t01	4214	2772	0	3189	2040	1	45.5161	30.7001	0	36.2388	29.0055	0.0141068	1.81e-29	2.25e-235	0	3.6e-08	-1.09e-173	-4.07e-270	5.42e-12	0.175358	0.783967	0	-4.25e-235	2.17e-32	-6.54e-06	-2.19e-270	-6.63e-174	584
chr16.gff3_MRNA_VIT_16s0022g02190.t01	1298	35	0	1596	0	1	14.0199	0.387628	0	18.1364	0	0.0141068	5.85e-104	7.06e-05	1.45e-111	1.32e-136	0.590609	-2.45e-136	-1.34e-06	7.18e-05	0.783967	-2.79e-111	-0.000149404	1.45e-111	-2.48e-129	-1.32e-136	NA	585
chr1.gff3_MRNA_VIT_01s0011g05190.t01	1203	6533	10	1106	4258	16	12.9938	72.3535	0.101214	12.5682	60.5419	0.225708	0	0	1.49e-101	-4.61e-203	0	-3.58e-91	0.674013	3.7e-10	0.159027	-4.19e-99	0	-8.01e-199	0	-1.69e-93	0	586
chr15.gff3_MRNA_VIT_15s0048g01590.t01	2309	13654	274	1622	14120	82	24.9399	151.219	2.77327	18.4319	200.764	1.15675	0	0	2.02e-146	0	0	-5.79e-118	3.31e-11	-2.82e-53	-1.29e-07	-3.02e-174	0	0	0	-6.41e-93	0	587.5
chr4.gff3_MRNA_VIT_04s0023g03360.t01	12086	13751	17	9806	6948	30	130.543	152.294	0.172064	111.432	98.7894	0.423203	-4.66e-18	0	0	9.61e-08	0	0	1.5e-16	2.17e-96	0.035434	0	0	1.96e-37	1.76e-61	0	0	587.5
chr18.gff3_MRNA_VIT_18s0072g00360.t01	6222	5925	7	6148	3324	6	67.2048	65.6199	0.07085	69.8639	47.2619	0.0846405	0.387812	0	0	7.39e-38	-1.98e-280	0	-0.131236	3.01e-26	1.06908	0	0	2.35e-30	-0.0149863	0	-1.22e-280	589
chr5.gff3_MRNA_VIT_05s0077g01340.t01	2043	24	9	1591	13	14	22.0668	0.265802	0.0910928	18.0796	0.184839	0.197495	7.25e-169	0.0432043	2.5e-172	1.11e-132	1.12729	-1.92e-132	2.35e-05	0.532825	0.203763	-3.26e-170	-0.638311	1.83e-170	-3.61e-131	-1.89e-134	-0.259054	590
chr16.gff3_MRNA_VIT_16s0098g00600.t01	8873	640	2447	5117	572	749	95.8387	7.08806	24.7671	58.148	8.13292	10.566	0	-1.98e-92	0	1.37e-296	0.000828187	-6.28e-263	1.79e-88	-0.0935275	-1.47e-53	0	7.85e-07	0	-5.97353e-298	-1.45e-116	1.95e-80	591
chr4.gff3_MRNA_VIT_04s0023g00130.t01	2592	87	8169	2220	47	3863	27.9966	0.963533	82.6819	25.2274	0.668264	54.4944	1.64e-201	0	-4.76e-254	1.46e-176	8.49086e-303	1.36e-76	0.0108217	0.155972	-3.15e-50	7.13e-62	2.21213e-298	4.03e-207	-2.91e-171	1.44e-284	0	592
chr10_random.gff3_MRNA_VIT_10s0116g00560.t01	21485	183649	810	14470	94778	314	232.063	2033.93	8.19835	164.433	1347.59	4.42952	0	0	0	0	0	0	2.01e-112	0	-1.61e-11	0	0	0	0	0	0	593
chr14.gff3_MRNA_VIT_14s0060g01090.t01	7267	4718	79	7165	4026	11	78.492	52.2523	0.799593	81.4208	57.2432	0.155174	4.46e-52	0	0	2.03e-36	0	0	-0.123441	-0.00305983	-1.32e-05	0	0	5.73e-29	-3.25e-59	0	0	594
chr5.gff3_MRNA_VIT_05s0020g03140.t01	1460	1538	8110	1872	364	1123	15.7697	17.0335	82.0848	21.2728	5.17549	15.8419	-0.140496	0	0	1.96e-81	2.35e-38	-3.22e-08	-2.28e-09	1.01e-55	0	1.2581	-0.200186	5.69e-49	-5.22e-06	0	0	595
chr13.gff3_MRNA_VIT_13s0019g02540.t01	2666	5507	17	3246	3565	6	28.7959	60.9905	0.172064	36.8865	50.6886	0.0846405	-3.33e-104	0	4.96e-223	-6.6e-18	-1.16e-300	-1.48e-273	-4.11e-11	2.33e-09	-0.318047	-8.93e-225	0	-1.15e-44	2.54e-56	-6.78e-272	-2.48e-299	596
chrUn.gff3_MRNA_VIT_00s0252g00090.t01	294	266	96	38	27	92	3.17554	2.94597	0.971657	0.43182	0.383897	1.29782	0.617678	1.73e-10	3.3e-12	0.942694	4.01e-05	9.97e-05	2.6e-19	6.38e-18	0.1659	-1.21e-08	-3.5e-07	4.54e-20	3.39e-17	0.00176858	0.0011535	597
chr14.gff3_MRNA_VIT_14s0066g01420.t01	2042	33	177	1512	14	16	22.056	0.365478	1.79149	17.1819	0.199057	0.225708	7.86e-167	-1.68e-10	9.23e-141	8.87e-126	1.0562	-2.79e-125	1.7e-07	0.180459	-1.02e-12	-1.43e-169	-0.282799	4.24e-170	-1.08e-122	-1.46e-98	3.5e-13	598
chr5.gff3_MRNA_VIT_05s0020g01270.t01	2877	4632	10	2495	2366	5	31.0749	51.2998	0.101214	28.3524	33.6407	0.0705338	-1.78e-47	0	3.68e-242	-4.36e-05	-3.3e-200	-9.06e-211	0.0177784	2.42e-32	-0.832944	-8.96e-243	0	-0.0446483	8.93e-62	-3.47e-210	-9.68e-200	599.5
chr14.gff3_MRNA_VIT_14s0128g00570.t01	0	73	6495	1	8	1768	0	0.808481	65.7387	0.0113637	0.113747	24.9407	-3.34e-08	0	0	-0.0632537	2.61e-149	6.99e-151	-0.620575	4.15e-06	-1.69e-171	4.67e-151	5.59e-139	-0.0267751	5.68e-08	0	0	599.5
chr16.gff3_MRNA_VIT_16s0039g01300.t01	1	6	1496	5	1	137	0.0108012	0.0664505	15.1417	0.0568184	0.0142184	1.93262	-0.203539	-8.82e-127	-5.68e-128	0.441402	1.79e-13	7.99e-13	-0.284046	0.334641	-1.64e-91	1.58e-13	1.11e-12	-0.637568	1.00435	5.5e-127	6.73e-128	601.5
chr17.gff3_MRNA_VIT_17s0000g05830.t01	8174	9771	21	6723	5830	17	88.2887	108.215	0.21255	76.398	82.8932	0.239815	-2.68e-21	0	0	-0.00148493	0	0	4.78e-10	5.72e-29	1.00559	0	0	0.00973845	2.84e-53	0	0	601.5
chr9.gff3_MRNA_VIT_09s0002g05930.t01	7812	8559	11	7830	4263	18	84.3787	94.7917	0.111336	88.9776	60.613	0.253922	-1.55e-07	0	0	3.62e-46	0	0	-0.0190741	1.97e-64	0.125447	0	0	1.12e-33	0.00419746	0	0	603
chr4.gff3_MRNA_VIT_04s0079g00040.t01	1317	0	0	1632	3	0	14.2251	0	0	18.5455	0.0426552	0	3.67e-113	NA	3.67e-113	8.14e-139	-0.316995	-1.24e-139	-5.17e-07	-0.225451	NA	-3.67e-113	NA	2.65e-112	-1.24e-139	-1.24e-139	-0.197528	604
chr11.gff3_MRNA_VIT_11s0016g00730.t01	5663	2100	0	4285	2794	15	61.167	23.2577	0	48.6934	39.7262	0.211601	1.03e-152	6.06e-179	0	4.88e-09	-5.27e-234	0	1.31e-15	-1.3e-32	0.00464782	0	-7.98e-175	9.72e-40	-9.16e-80	0	-3.18e-237	605
chr11.gff3_MRNA_VIT_11s0037g00290.t01	8089	1359	34	9412	1435	8	87.3706	15.051	0.344128	106.955	20.4034	0.112854	0	4.47e-110	0	0	-2.33e-121	0	-2.25e-20	-8.86e-08	-0.029126	0	-1.73e-114	0	0	0	-6.77e-118	606
chr11.gff3_MRNA_VIT_11s0206g00140.t01	17	308	8	16	19	3	0.18362	3.41113	0.0809714	0.181819	0.270149	0.0423203	-9.43e-25	1.22e-26	0.177326	-0.458339	-0.0138891	-0.069465	1.14175	3.03e-23	-0.630722	-0.0644306	-2.21e-27	-0.461247	8.75e-25	-0.18861	-0.0382514	607
chr13.gff3_MRNA_VIT_13s0019g02710.t01	4815	4194	4	4519	2378	8	52.0076	46.4489	0.0404857	51.3525	33.8113	0.112854	0.000151695	0	0	7.76e-32	-1.43e-200	0	0.808805	4.46e-18	0.241052	0	0	6.1e-34	-0.000937987	0	-1.13e-201	608.5
chr3.gff3_MRNA_VIT_03s0038g01830.t01	87881	15955	48	94726	17104	126	949.217	176.703	0.485828	1076.44	243.191	1.77745	0	0	0	0	0	0	-2.8e-77	-6.44e-79	8.81e-07	0	0	0	0	0	0	608.5
chr1.gff3_MRNA_VIT_01s0011g02720.t01	1413	1968	546	1244	1883	8	15.262	21.7958	5.5263	14.1364	26.7732	0.112854	-1.06e-12	7.65e-83	2.29e-42	-2.14e-29	-5.35e-159	-7.04e-105	0.17044	-1.5e-05	-6.59e-46	-5.7e-119	-1.19e-165	-2.44e-24	4.46e-17	-5.33e-34	-1.77e-91	610
chr7.gff3_MRNA_VIT_07s0031g02550.t01	8823	2178	118	9282	1222	8	95.2987	24.1215	1.19433	105.478	17.3749	0.112854	0	3.71e-163	0	0	-1.85e-103	0	-1.53e-06	9.57e-11	-8.71e-10	0	-2.74e-183	0	0	0	-4.47e-88	611
chr1.gff3_MRNA_VIT_01s0011g06430.t01	4313	1679	0	4013	1470	4	46.5854	18.5951	0	45.6025	20.901	0.056427	4.47e-109	1.4e-143	0	5.84e-81	-3.7e-125	0	0.564441	-0.0217129	0.117642	0	-1.79e-142	9.46e-89	-1.86e-98	0	-5.09e-126	612.5
chrUn.gff3_MRNA_VIT_00s0780g00040.t01	157	544	922	223	273	59	1.69578	6.02485	9.33195	2.5341	3.88162	0.832298	-1.55e-22	-6.45e-09	-2.58e-49	-0.00113061	-9.63e-15	-4.71e-09	-0.00621305	2.01e-05	-1.61e-63	-0.000556217	-9.33e-34	-8.87e-08	1.74e-14	7e-38	3.96e-22	612.5
chr14.gff3_MRNA_VIT_14s0030g00660.t01	10457	14388	159	9819	5801	19	112.948	159.348	1.60931	111.58	82.4809	0.268028	-6.7e-76	0	0	2.6e-37	0	0	0.629176	8.84e-213	-1.58e-10	0	0	1.6e-40	1.45e-80	0	0	614
chr14.gff3_MRNA_VIT_14s0066g00120.t01	2624	6505	21	3705	5613	17	28.3422	72.0434	0.21255	42.1025	79.8078	0.239815	-8.13e-167	0	1.06e-218	-1.44e-83	0	0	-2.32e-26	-0.000111964	1.00559	-3.69e-218	0	-1.46e-165	1.76e-73	0	0	615
chr5.gff3_MRNA_VIT_05s0049g01950.t01	8815	1111	2099	8583	658	832	95.2122	12.3044	21.2449	97.5345	9.3557	11.7368	0	-9.21e-26	0	0	0.00206278	0	-0.279737	8.02e-05	-1.58e-25	0	-0.529999	0	0	0	3.89e-43	616.5
chr8.gff3_MRNA_VIT_08s0058g00540.t01	5176	12111	21	5346	7612	56	55.9068	134.13	0.21255	60.7503	108.23	0.789978	-2.45e-282	0	0	-5.25e-96	0	0	-0.00261606	4.94e-24	0.00055754	0	0	-3.12e-118	6.93e-245	0	0	616.5
chr11.gff3_MRNA_VIT_11s0016g02180.t01	4787	4929	40	3589	3367	6	51.7052	54.5891	0.404857	40.7843	47.8733	0.0846405	-0.0594436	0	0	-5.18e-06	-4.86e-284	-2.37e-302	2.39e-14	4.13e-05	-0.00276072	0	0	0.0159419	7.97e-21	-2.68e-296	-3.41e-279	618
chr1.gff3_MRNA_VIT_01s0150g00480.t01	2318	3937	23	2434	3958	12	25.0371	43.6026	0.232793	27.6592	56.2764	0.169281	-1.15e-47	0	1.32e-192	-1.06e-69	0	-8.98e-204	-0.015334	-7.91e-14	-0.634174	-7.25e-194	0	-2.91e-84	6.77e-35	-1.42e-202	0	619
chr4.gff3_MRNA_VIT_04s0044g00190.t01	35165	5585	196	29357	2274	52	379.823	61.8544	1.9838	333.604	32.3326	0.733551	0	0	0	0	-1.38e-182	0	3.05e-31	8.87e-82	-7.91e-07	0	0	0	0	0	-5.41e-165	620
chr1.gff3_MRNA_VIT_01s0011g02440.t01	418	10	8	81	1	0	4.51489	0.110751	0.0809714	0.920458	0.0142184	0	2.61e-35	0.796253	6.88e-36	1.29e-08	-0.598492	-6.79e-09	3.78e-22	0.0988926	-0.0799676	-1.67e-37	-0.0337203	3.24e-37	-6.48e-07	-2.1e-07	0.217659	621.5
chr3.gff3_MRNA_VIT_03s0063g01740.t01	1093	1723	2425	3012	1461	1725	11.8057	19.0824	24.5445	34.2274	20.7731	24.3341	-9.59e-18	-1.3e-08	-1.79e-45	1.43e-29	0.00162876	-1.27e-15	-3.58e-93	-0.0938662	-1.10068	2.08e-32	1.53e-06	-1.77e-19	-5.18e-40	-1.48e-16	0.000448329	621.5
chr17.gff3_MRNA_VIT_17s0053g00590.t01	8803	9214	18	6834	6464	22	95.0826	102.046	0.182186	77.6594	91.9077	0.310349	-0.000802556	0	0	-7.31e-11	0	0	5.24e-19	7.49e-06	0.246142	0	0	0.147213	2.61e-33	0	0	623
chr5.gff3_MRNA_VIT_05s0094g00330.t01	85	1463	95811	77	295	50483	0.918099	16.2029	969.744	0.875004	4.19443	712.151	-2.3e-108	0	0	-5.09e-16	0	0	1.07559	3.61e-61	0	0	0	-1.39e-15	4.02e-109	0	0	624
chr1.gff3_MRNA_VIT_01s0011g03860.t01	6206	7415	88	6192	5994	19	67.032	82.1218	0.890685	70.3639	85.225	0.268028	-1.53e-16	0	0	-1.63e-12	0	0	-0.0570008	-0.135201	-0.000158837	0	0	-4.48e-18	2.08e-10	0	0	625
chr15.gff3_MRNA_VIT_15s0048g00550.t01	14733	9155	36	15238	7374	24	159.134	101.392	0.364371	173.16	104.846	0.338562	1.22e-122	0	0	1.14e-142	0	0	-2.63e-07	-0.134176	-1.11933	0	0	3.64e-94	-4.75e-168	0	0	626
chr1.gff3_MRNA_VIT_01s0011g03210.t01	17582	14371	54	19004	10319	34	189.906	159.16	0.546557	215.955	146.72	0.47963	1.33e-28	0	0	1.77e-110	0	0	-1.03e-17	1.21e-05	-0.834132	0	0	1.71e-46	-9.16e-81	0	0	627
chr18.gff3_MRNA_VIT_18s0122g00330.t01	6611	9083	47	6941	8546	28	71.4065	100.595	0.475707	78.8753	121.51	0.394989	-2.3e-48	0	0	-3.01e-67	0	0	-4.46e-05	-1.16e-16	-0.700335	0	0	-2.99e-94	5.81e-27	0	0	628.5
chr2.gff3_MRNA_VIT_02s0033g01380.t01	87	410	2641	145	191	306	0.939701	4.54079	26.7307	1.64773	2.71571	4.31667	-1.4e-21	-1.08e-141	-7.08e-205	-0.00172934	0.000339223	4.26e-10	-0.00315897	2.09e-05	-3.86e-145	3.82e-16	-0.766057	-1.07e-07	1.1e-13	4.6e-191	1.44e-171	628.5
chr17.gff3_MRNA_VIT_17s0000g05110.t01	7935	18860	215924	7631	4511	83766	85.7072	208.876	2185.46	86.7163	64.1392	1181.67	0	0	0	2.51e-29	0	0	-0.721333	0	0	0	0	4.76e-27	0	0	0	630
chr2.gff3_MRNA_VIT_02s0025g04310.t01	622	3212	261546	717	686	151280	6.71832	35.5732	2647.22	8.14776	9.75382	2134.07	-1.48e-162	0	0	-0.0181556	0	0	-0.012819	2.67e-125	0	0	0	-7.38e-06	3.56e-144	0	0	631
chrUn.gff3_MRNA_VIT_00s0250g00030.t01	20598	1920	5071	16284	1365	3155	222.482	21.2642	51.3257	185.046	19.4081	44.5068	0	-8.78e-121	0	0	5.51e-70	0	1.23e-35	0.0690643	-1.48e-05	0	2.75e-59	0	0	0	4.55e-134	632
chr9.gff3_MRNA_VIT_09s0002g02030.t01	1926	27	0	1712	11	4	20.803	0.299027	0	19.4546	0.156402	0.056427	2.17e-158	0.00036757	2.5e-164	2.22e-143	-0.219585	-2.83e-145	0.159811	0.205539	0.117642	-3.4e-163	-0.00927201	3.35e-161	-1.03e-140	-2.37e-146	-0.0114901	633
chr12.gff3_MRNA_VIT_12s0034g01970.t01	190	1282	123808	254	446	132245	2.05222	14.1983	1253.11	2.88638	6.3414	1865.55	-3.64e-75	0	0	-7.17e-11	0	0	-0.0117104	2.67e-28	0	0	0	-1.3e-16	1.34e-63	0	0	634
chr10.gff3_MRNA_VIT_10s0003g05480.t01	8167	17781	31	7502	10345	152	88.2131	196.926	0.313764	85.2504	147.089	2.14423	0	0	0	-2.18e-118	0	0	0.135307	2.61e-60	1.14e-10	0	0	-1.12e-106	0	0	0	635
chrUn.gff3_MRNA_VIT_00s0361g00040.t01	43691	83609	1163	35917	48548	166	471.914	925.977	11.7712	408.149	690.274	2.34172	0	0	0	0	0	0	2.66e-47	4.2e-279	-1.22e-58	0	0	-2.98e-298	0	0	0	636
chr18.gff3_MRNA_VIT_18s0001g10830.t01	4621	5961	1027	5134	5468	76	49.9122	66.0186	10.3947	58.3412	77.7462	1.07211	-3.8e-23	0	1.02e-219	-2.4e-22	0	0	-6.54e-08	-4.94e-09	-6.54e-68	0	0	-1.23e-45	4.29e-06	-1.55e-266	-2.56914e-308	637
chr11.gff3_MRNA_VIT_11s0016g00520.t01	42	397	202	48	39	250	0.453649	4.39681	2.04453	0.545457	0.554517	3.52669	-1.32e-27	1.5e-09	-3.42e-11	-1.23776	7.57e-16	5.95e-16	-0.629623	5.14e-26	0.000142292	4.89e-17	-0.0530414	-0.602022	3.72e-26	5.91e-10	1.28e-09	638.5
chr5.gff3_MRNA_VIT_05s0020g05020.t01	122	485	1477	103	237	140	1.31774	5.37142	14.9493	1.17046	3.36976	1.97495	-1.45e-22	-1.3e-44	-1.29e-100	-4.39e-09	-0.00035	0.00496705	0.620014	2.2e-05	-2.86e-89	0.0222642	-1.55e-15	-5.26e-08	2.16e-24	2.69e-103	2.6e-68	638.5
chr17.gff3_MRNA_VIT_17s0000g07440.t01	6606	6280	19	5706	4056	13	71.3525	69.5515	0.192307	64.8412	57.6698	0.183388	0.330982	0	0	6.43e-05	0	0	0.00017871	1.18e-10	-1.12896	0	0	1.86e-13	0.00668718	0	0	640.5
chr1.gff3_MRNA_VIT_01s0011g05220.t01	5380	2015	8	3793	724	3	58.1103	22.3163	0.0809714	43.1025	10.2941	0.0423203	3.25e-143	3.21e-170	0	8.57e-165	-1.21e-62	-2.77665e-306	1.83e-23	6.91e-41	-0.630722	0	-5.64e-171	5.1e-280	-9.8e-60	-1.51639e-305	-4.69e-62	640.5
chr15.gff3_MRNA_VIT_15s0048g01750.t01	22100	44498	112	23024	35641	264	238.706	492.819	1.1336	261.637	506.758	3.72418	0	0	0	0	0	0	-8.22e-12	-0.00601019	3.33e-11	0	0	0	0	0	0	642.5
chr18.gff3_MRNA_VIT_18s0072g01110.t01	34771	3870	66	33368	2994	35	375.567	42.8606	0.668014	379.183	42.5699	0.493736	0	1.20425e-300	0	0	-1.49e-246	0	-0.417016	1.09476	-0.333704	0	-5.64229e-304	0	0	0	-5.86e-244	642.5
chr16.gff3_MRNA_VIT_16s0039g01360.t01	83	112	1659	79	34	168	0.896496	1.24041	16.7914	0.897731	0.483425	2.36993	-0.114863	-4.26e-117	-1.3e-123	0.0282126	4.6e-10	2.17e-06	-1.27175	0.000249485	-1.7e-97	2.12e-06	0.000317132	0.0271692	0.121848	1.38e-123	8.52e-132	644
chr16.gff3_MRNA_VIT_16s0050g01680.t01	8464	7922	19	6963	6183	23	91.421	87.7368	0.192307	79.1253	87.9123	0.324455	0.0637601	0	0	-3.37e-05	0	0	2.51e-10	-1.25636	0.242717	0	0	0.100322	8.54e-06	0	0	645
chr19.gff3_MRNA_VIT_19s0085g01170.t01	12	20	639	8	13	24	0.129614	0.221502	6.46759	0.0909095	0.184839	0.338562	-0.326685	-1.65e-51	-2.17e-53	-0.279974	0.223526	0.017356	0.717187	0.922212	-3.43e-49	0.0506454	0.348543	-0.618983	0.125105	3.38e-54	2.97e-52	646
chrUn.gff3_MRNA_VIT_00s0494g00010.t01	5513	4880	48	5494	3561	7	59.5468	54.0464	0.485828	62.4321	50.6317	0.0987473	0.000483574	0	0	1.14e-11	-4.12e-300	0	-0.080864	0.0368136	-0.000879007	0	0	1.79e-07	-2.33e-07	0	-2.92e-294	647
chr14.gff3_MRNA_VIT_14s0128g00440.t01	2522	4163	11	2026	2051	6	27.2405	46.1056	0.111336	23.0228	29.1619	0.0846405	-2.7e-46	0	3.77e-212	-3.56e-07	-1.54e-173	-4.1e-171	6.4e-05	9.83e-34	-0.923488	-1.1e-212	0	-0.107962	8.7e-71	-1.32e-170	-3.93e-173	648
chr9.gff3_MRNA_VIT_09s0002g04240.t01	2482	10642	160	2970	4991	17	26.8085	117.861	1.61943	33.7501	70.964	0.239815	0	0	2.64e-180	-2.57e-93	0	-1.92e-247	-3.24e-09	9.21e-100	-4.48e-11	-3.08e-206	0	-4.4e-136	0	-1.89e-222	0	649
chr2.gff3_MRNA_VIT_02s0025g04340.t01	226	3150	34128	136	679	33091	2.44106	34.8865	345.424	1.54546	9.65429	466.807	-2.17e-222	0	0	-3.55e-39	0	0	0.0025462	6.17e-122	9.38e-136	0	0	-4.37e-30	4.48e-238	0	0	650
chr13.gff3_MRNA_VIT_13s0047g00360.t01	2136	319	0	1978	29	0	23.0713	3.53295	0	22.4774	0.412333	0	1.1e-120	3.84e-29	5.74e-182	6.25e-161	-0.00024307	-1.07e-168	0.649637	7.83e-22	NA	-5.74e-182	-3.84e-29	2.67e-171	-1.15e-110	-1.07e-168	-0.000242621	651
chr13.gff3_MRNA_VIT_13s0019g02050.t01	3285	175	13	2832	108	6	35.4818	1.93814	0.131579	32.182	1.53559	0.0846405	1.74e-241	1.82e-14	8.31e-276	2.19e-212	-6.02e-10	-8.49e-239	0.00706652	0.185355	-0.651117	-9.56e-277	-2.61e-15	7.8e-249	-1.81e-205	-6.62e-238	-2.68e-09	652
chr6.gff3_MRNA_VIT_06s0080g00920.t01	29461	17660	67	26608	18976	124	318.213	195.586	0.678135	302.365	269.808	1.74924	4.75e-276	0	0	1.88e-16	0	0	1.94e-05	-2.01e-88	4.8e-05	0	0	1.72e-33	-2.4e-207	0	0	653
chr5.gff3_MRNA_VIT_05s0049g01620.t01	63	298	497	99	86	5	0.680473	3.30038	5.03035	1.125	1.22278	0.0705338	-2.87e-16	-3.69e-05	-2.9e-31	-0.841415	-2.92e-08	-3.99e-09	-0.0261495	4.8e-10	-1.16e-42	-6.08e-06	-5.41e-26	-0.0136356	3.68e-11	1.52e-24	3.25e-23	654.5
chr7.gff3_MRNA_VIT_07s0104g01710.t01	2	276	2	4	15	0	0.0216023	3.05672	0.0202428	0.0454547	0.213276	0	-4.46e-25	4.19e-25	0.783492	-0.0360087	-0.00514031	-0.276819	-0.705443	1.53e-21	-0.753094	-0.709237	-1.67e-25	-0.0122617	1.3e-24	-0.6452	-0.0111549	654.5
chr18.gff3_MRNA_VIT_18s0001g14170.t01	7550	8452	15	6397	4458	25	81.5488	93.6066	0.151821	72.6935	63.3856	0.352669	-8.63e-10	0	0	9.66e-07	0	0	1.67e-06	7.97e-50	0.0661116	0	0	3.28e-20	6.06e-27	0	0	656
chr19.gff3_MRNA_VIT_19s0015g02880.t01	38	28	7623	20	21	6012	0.410444	0.310102	77.1556	0.227274	0.298586	84.8098	0.484548	0	0	-0.626014	0	0	0.129439	1.17815	0.000194697	0	0	0.46442	0.521782	0	0	657.5
chr1.gff3_MRNA_VIT_01s0011g02960.t01	10813	28092	981	9240	18370	72	116.793	311.121	9.92912	105	261.192	1.01569	0	0	0	0	0	0	1.05e-07	1.74e-36	-4.03e-65	0	0	0	0	0	0	657.5
chr18.gff3_MRNA_VIT_18s0001g15550.t01	11722	3416	87	12568	2339	14	126.611	37.8325	0.880564	142.819	33.2568	0.197495	0	1.49e-272	0	0	-5.17e-196	0	-4.83e-11	0.000744865	-1.45e-05	0	-1.38e-285	0	0	0	-6.78e-186	659
chr19.gff3_MRNA_VIT_19s0014g03290.t01	1286	4933	31489	1532	1146	19329	13.8903	54.6334	318.714	17.4092	16.2943	272.669	-1.43e-203	0	0	0.244312	0	0	-2.63e-05	8.58e-177	-1.65e-30	0	0	-0.00628361	3.22e-165	0	0	660.5
chr4.gff3_MRNA_VIT_04s0023g03310.t01	1921	13	5	1745	14	4	20.749	0.143976	0.0506071	19.8296	0.199057	0.056427	4.99e-161	0.152543	6.83e-163	2.38e-145	-0.0964088	-4.78e-148	0.363693	-0.649301	0.971659	-8.93e-163	-0.258212	6.16e-160	-2.18e-146	-3.7e-148	-0.0519969	660.5
chr18.gff3_MRNA_VIT_18s0001g15130.t01	289	426	6063	247	267	831	3.12154	4.71799	61.3662	2.80683	3.79631	11.7227	-0.000123919	0	0	-0.0165521	3.39e-29	8.05e-38	0.429381	0.0485227	-1.25e-302	6.6e-35	1.75e-22	-0.105969	3.66e-06	0	0	662
chr18.gff3_MRNA_VIT_18s0157g00090.t01	3093	6386	32	3062	5565	20	33.408	70.7255	0.323886	34.7956	79.1253	0.282135	-2.38e-120	0	7.2e-256	-6.12e-120	0	-2.28e-254	-0.277256	-2.83e-05	-0.934985	-1.08e-256	0	-2.19e-128	8.03e-111	-1.39e-253	0	663
chr11.gff3_MRNA_VIT_11s0118g00770.t01	10068	6029	10	8443	2989	15	108.746	66.7717	0.101214	95.9436	42.4988	0.211601	3.23e-96	0	0	1.92e-178	-2.24e-250	0	1.84e-09	7.92e-47	0.205608	0	0	2.62e-259	-1.42e-49	0	-4.72e-252	664
chr13.gff3_MRNA_VIT_13s0158g00130.t01	8	6	489	8	4	4	0.0864093	0.0664505	4.94938	0.0909095	0.0568736	0.056427	0.954383	-4.49e-42	-1.18e-41	0.756068	-0.927829	-0.746002	-1.05137	0.966357	-2.76e-42	-0.812268	-0.967998	0.822863	-0.872188	1.46e-41	2.82e-42	666
chr16.gff3_MRNA_VIT_16s0039g01100.t01	37	82	5751	61	13	785	0.399643	0.908157	58.2083	0.693185	0.184839	11.0738	-0.00265366	0	0	0.000568278	1.3e-65	2.43e-58	-0.0595402	9.66e-06	-7.41e-288	1.86e-62	1.84e-55	0.0813421	0.277137	0	0	666
chr8.gff3_MRNA_VIT_08s0040g00820.t01	7481	4726	18	7190	4485	16	80.8035	52.3409	0.182186	81.7049	63.7695	0.225708	1.29e-59	0	0	1.13e-19	0	0	-0.763492	-2.81e-10	0.795529	0	0	5.39e-18	-8.32e-60	0	0	666
chr19.gff3_MRNA_VIT_19s0085g00740.t01	608	4495	186	605	1276	7	6.56711	49.7825	1.88258	6.87503	18.1427	0.0987473	-9.16e-267	0	1.47e-24	-2.63e-36	-3.28e-108	-2.14e-51	-0.674506	8.82e-129	-8.14e-16	-1.49e-51	0	-1.75e-38	3.7e-262	-2.08e-25	-1.15e-83	668
chr18.gff3_MRNA_VIT_18s0001g13360.t01	7026	11565	317	8205	9493	35	75.889	128.083	3.20849	93.239	134.975	0.493736	-1.38e-123	0	0	-2.07e-57	0	0	-1.5e-18	-0.00806222	-9.99e-20	0	0	-1.29e-118	1.6e-53	0	0	670
chr18.gff3_MRNA_VIT_18s0001g15660.t01	1039	892	6547	765	373	911	11.2224	9.87898	66.265	8.69322	5.30346	12.8513	0.0486104	0	0	1.49e-08	1.36e-23	1.02e-07	0.000139186	1.32e-13	-9.88131291682493e-324	0.0361459	0.00013741	1.8e-20	0.0674035	0	0	670
chr5.gff3_MRNA_VIT_05s0020g04780.t01	2802	409	23	3205	142	39	30.2649	4.52971	0.232793	36.4206	2.01901	0.550163	4.21e-159	2.31e-32	3.04e-233	3.66e-235	-1.97e-07	-2.32e-261	-4.95e-07	4.46e-10	0.0215285	-5.13e-227	-4.59e-27	7.73e-200	-5.2e-195	-2.65e-267	-7.47e-11	670
chr19.gff3_MRNA_VIT_19s0090g00400.t01	6607	1595	92	6743	542	431	71.3633	17.6648	0.931171	76.6253	7.70637	6.08001	1.46e-277	3.78e-119	0	0	-0.00925299	0	-0.00369178	2.72e-36	3.96e-26	0	-1.58e-50	0	-1.59e-298	0	-3.16e-35	672
chr16.gff3_MRNA_VIT_16s0100g00860.t01	13	49	2553	71	6	307	0.140415	0.542679	25.84	0.806822	0.0853103	4.33077	-0.00107859	-1.45e-205	-5.51e-214	1.83e-06	8.02e-27	1.31e-17	-1.28e-05	0.000204916	-5.97e-138	5.25e-26	1.24e-20	0.574032	-0.133516	3.53e-200	3.69e-215	673
chr14.gff3_MRNA_VIT_14s0060g00790.t01	101	439	547	95	51	430	1.09092	4.86196	5.53642	1.07955	0.725138	6.0659	-7.12e-22	-0.157383	-6.88e-29	0.104208	1.73e-28	2.16e-24	1.2824	7.36e-27	0.340077	2.87e-24	0.0222974	0.0908422	5.11e-22	4.7e-29	1.38e-34	674
chr4.gff3_MRNA_VIT_04s0023g02230.t01	9095	3166	3	6550	737	12	98.2366	35.0637	0.0303643	74.4321	10.479	0.169281	5.04e-265	7.36e-268	0	0	-7.96e-62	0	8.52e-34	4.12e-114	0.0409882	0	-3.79e-265	0	-4.92e-124	0	-6.42e-64	675
chr3.gff3_MRNA_VIT_03s0063g00460.t01	774	832	21	511	2364	29	8.3601	9.21447	0.21255	5.80684	33.6123	0.409096	-0.175669	2.76e-68	2.61e-63	-4.89e-126	-6.21e-195	-5.38e-38	5.16e-06	-7.3e-93	0.106214	-1.28e-59	-1.15e-64	-1.58e-100	5.84e-09	-2.12e-41	-6.94e-198	676
chr7.gff3_MRNA_VIT_07s0129g01080.t01	7564	4757	8	6028	2317	12	81.7	52.6842	0.0809714	68.5003	32.944	0.169281	2.78e-61	0	0	9.88e-110	-1.36e-194	0	4.54e-13	5.93e-40	0.264481	0	0	1.29e-186	-4.73e-21	0	-6.21e-196	677
chr13_random.gff3_MRNA_VIT_13s0019g01160.t01	354	261	0	229	13	0	3.82361	2.8906	0	2.60228	0.184839	0	0.0149168	3.11e-24	4.24e-32	3.61e-18	-0.00855458	-1.6e-21	0.00119424	8.89e-21	NA	-4.24e-32	-3.11e-24	1.62e-28	0.461981	-1.6e-21	-0.00723376	678.5
chr18.gff3_MRNA_VIT_18s0117g00550.t01	161	159	4232	150	103	553	1.73899	1.76094	42.8339	1.70455	1.46449	7.80103	-1.26499	0	-4.5454e-308	0.449806	6e-30	1.79e-27	1.20014	0.328213	-1.24e-217	3.95e-27	6.5e-27	0.367563	1.09157	0	0	678.5
chr18.gff3_MRNA_VIT_18s0001g04910.t01	2174	1801	2214	1872	1090	252	23.4817	19.9462	22.4088	21.2728	15.498	3.5549	0.00028544	-0.00941421	0.293827	3.92e-09	-2.07e-50	-6.07e-102	0.0267717	3.65e-06	-4.58e-123	-2.14e-123	-4.32e-95	2.13e-15	-0.175165	0.256952	3.54e-12	680
chr11.gff3_MRNA_VIT_11s0037g00950.t01	32085	4587	21185	28927	2342	16255	346.555	50.8014	214.422	328.717	33.2995	229.305	0	0	1.16e-293	0	0	-9.87e-148	4.06e-06	4.19e-32	1.43e-05	-2.97e-200	0	0	0	-6.26e-218	0	681.5
chr2.gff3_MRNA_VIT_02s0012g00990.t01	5467	4246	34	4526	2214	7	59.05	47.0248	0.344128	51.432	31.4795	0.0987473	3.53e-15	0	0	3.33e-42	-5.17e-187	0	1.12e-06	2.49e-27	-0.0179393	0	0	3.94e-74	-0.00303481	0	-2.6e-183	681.5
chr7.gff3_MRNA_VIT_07s0129g01010.t01	9	16	914	5	6	65	0.0972105	0.177201	9.25098	0.0568184	0.0853103	0.916939	-0.338334	-1.57e-75	-3.33e-77	-0.791813	3.1e-06	1.23e-06	0.602617	0.304499	-2.39e-61	4.49e-06	4.32e-05	1.03346	0.100721	4.64e-78	1.87e-77	683.5
chr2.gff3_MRNA_VIT_02s0087g00200.t01	0	200	0	0	0	0	0	2.21502	0	0	0	0	-4.63e-19	4.63e-19	NA	NA	NA	NA	NA	4.63e-19	NA	NA	-4.63e-19	NA	4.63e-19	NA	NA	683.5
chr5.gff3_MRNA_VIT_05s0077g01580.t01	5530	18516	372035	9256	10154	53270	59.7304	205.066	3765.52	105.182	144.374	751.467	0	0	0	-4.77e-47	0	0	-1.48e-112	5.42e-88	0	0	0	-6.04e-240	8.14e-289	0	0	685
chr19.gff3_MRNA_VIT_19s0014g03240.t01	6662	24367	182	5790	20453	79	71.9573	269.867	1.8421	65.7957	290.809	1.11443	0	0	0	0	0	0	0.00042214	-9.16e-08	-0.00695788	0	0	0	0	0	0	686
chr8.gff3_MRNA_VIT_08s0032g00240.t01	2	77	11104	10	45	2101	0.0216023	0.852782	112.388	0.113637	0.639828	29.6383	-4.08e-08	0	0	-0.000370731	2.27e-169	2.78e-177	-0.09413	0.300736	0	1.07e-178	3.02e-166	-2.04e-05	1.75e-06	0	0	687
chr1.gff3_MRNA_VIT_01s0026g01420.t01	2051	5308	34	2009	4025	15	22.1532	58.7866	0.344128	22.8296	57.229	0.211601	-4.65e-145	0	5.29e-168	-4.83e-102	0	-2.75e-167	-0.572583	0.399553	-0.287076	-1.32e-170	0	-1.48e-106	4e-139	-8.25e-165	0	688
chr15.gff3_MRNA_VIT_15s0048g00370.t01	51711	152286	1476	49699	174550	695	558.539	1686.58	14.9392	564.764	2481.82	9.80419	0	0	0	0	0	0	-0.2241	0	-1.05e-10	0	0	0	0	0	0	689
chr5.gff3_MRNA_VIT_05s0049g00790.t01	28	82	1	240	83	13	0.302433	0.908157	0.0101214	2.72728	1.18013	0.183388	-0.000241338	8.93e-09	0.000501846	7.63e-07	-1.57e-06	-4.05e-19	-3.54e-17	-0.246876	0.0117306	-0.318353	-9.01e-06	-3.01e-05	-1.48e-09	-2.93e-22	-6.6e-09	690
chr1.gff3_MRNA_VIT_01s0026g02330.t01	3531	1058	2	4126	993	33	38.1389	11.7174	0.0202428	46.8866	14.1189	0.465523	1.51e-123	5.45e-91	1.09e-298	7.01e-147	-5.17e-79	0	-3.09e-10	-0.00338414	0.000228919	-7.68e-290	-1.4e-82	1.27e-99	-5.29e-173	0	-1.3e-85	691
chr9.gff3_MRNA_VIT_09s0002g01350.t01	4331	742	5	3458	201	7	46.7798	8.21771	0.0506071	39.2956	2.8579	0.0987473	6.7e-227	8.19e-64	0	4.4e-242	-1.17e-17	-4.38e-291	5.92e-08	2.42e-24	0.475695	0	-7.01e-63	4.08622e-298	-1.25e-164	-5.3e-292	-2.26e-18	692
chr17.gff3_MRNA_VIT_17s0000g08720.t01	30	85	746	31	32	43	0.324035	0.941382	7.55058	0.352274	0.454988	0.60659	-0.000249755	-3.66e-47	-1.92e-58	-0.537924	0.429584	0.103322	-1.0588	0.00966949	-4.74e-53	0.0621209	-0.0947852	-0.3751	0.000554329	6.94e-58	6.81e-56	693
chr11.gff3_MRNA_VIT_11s0037g00570.t01	17917	18213	50	14646	12580	79	193.524	201.711	0.506071	166.433	178.867	1.11443	-0.00537855	0	0	-4.3e-05	0	0	8.28e-22	1.2e-12	0.00301518	0	0	3.11e-06	2.37e-34	0	0	694
chr6.gff3_MRNA_VIT_06s0061g00070.t01	10152	6784	13	8964	3695	27	109.653	75.1334	0.131579	101.864	52.537	0.380882	1.56e-63	0	0	4.28e-138	-4.37e-307	0	0.000322248	1.11e-34	0.0248746	0	0	3.78e-178	-4.74e-39	0	-7.34514e-297	695
chr1.gff3_MRNA_VIT_01s0011g03400.t01	5066	9354	364	4257	9406	37	54.7187	103.596	3.6842	48.3752	133.738	0.52195	-2.59e-137	0	0	-2.14e-269	0	0	2.71e-05	-2.73e-30	-4.48e-23	0	0	-2.36e-226	3.88e-179	-1.12e-294	0	696
chr14.gff3_MRNA_VIT_14s0068g02000.t01	4316	5845	45	4756	4399	17	46.6178	64.7339	0.455464	54.0457	62.5467	0.239815	-1.14e-29	0	0	-1.95e-06	0	0	-7.59e-07	0.235631	-0.10506	0	0	-4.62e-19	6.03e-11	0	0	698
chr4.gff3_MRNA_VIT_04s0008g00300.t01	205	457	1278	335	318	118	2.21424	5.06131	12.9352	3.80683	4.52145	1.6646	-8.77e-12	-7.92e-35	-1.55e-69	-0.123879	-7.35e-11	-6.75e-09	-1.73e-05	0.294571	-2.7e-78	-0.0802526	-1.09e-16	-2.25e-07	0.00489926	4.11e-48	1.36e-39	698
chr7.gff3_MRNA_VIT_07s0151g01000.t01	2585	59	8	2134	168	11	27.921	0.65343	0.0809714	24.2501	2.38869	0.155174	8.08e-207	1.76e-05	4.77e-218	2.74e-140	-4.6e-14	-7.56e-179	0.000639599	-1.93e-08	0.34759	-1.45e-216	-0.000375055	1.83e-175	-1.28e-169	-2.96e-180	-4.07e-15	698
chr1.gff3_MRNA_VIT_01s0010g00960.t01	2010	47	15	1322	21	21	21.7103	0.520529	0.151821	15.0228	0.298586	0.296242	3.81e-161	0.00220053	2.39e-168	5.7e-108	-1.16819	-5.16e-108	1.56e-13	0.132682	0.163876	-1.69e-165	-0.1267	1.88e-165	-6.09e-104	-1.06e-110	-0.158574	700.5
chr9.gff3_MRNA_VIT_09s0002g02460.t01	743	425	12	984	1279	0	8.02526	4.70691	0.121457	11.1819	18.1853	0	5.5e-10	9.45e-36	1.8e-62	-6.53e-14	-5.74e-110	-3.64e-85	-1.71e-06	-9.14e-54	-0.0224605	-6.88e-65	-4.29e-38	-4.5e-29	-1.38e-24	-7.36e-83	-4.05e-108	700.5
chr11.gff3_MRNA_VIT_11s0065g00460.t01	4068	4584	9	3815	2625	11	43.9391	50.7682	0.0910928	43.3525	37.3233	0.155174	-2.21e-06	0	0	3.44e-05	-1.14e-220	-5.56911e-306	0.820926	1.48e-18	0.447184	0	0	5.79e-06	3.34e-07	-3.36459e-307	-1.21e-221	702
chr12.gff3_MRNA_VIT_12s0028g02240.t01	6821	5837	17	6706	4299	26	73.6747	64.6453	0.172064	76.2049	61.1249	0.366776	2.09e-07	0	0	4.02e-15	0	0	-0.172171	0.0495861	0.0849444	0	0	3.94e-11	-1.03e-10	0	0	703.5
chr18.gff3_MRNA_VIT_18s0001g07140.t01	5618	1025	120	5074	534	6	60.6809	11.352	1.21457	57.6593	7.59262	0.0846405	6.68e-284	4.37e-67	0	5.47e-301	-5.35e-46	0	0.0631124	7.29e-08	-1.72e-10	0	-5.85e-87	0	-2.48e-249	0	-2.78e-31	703.5
chr17.gff3_MRNA_VIT_17s0000g04330.t01	6095	4519	15	6153	2485	8	65.8331	50.0483	0.151821	69.9207	35.3327	0.112854	7.83e-23	0	0	2.02e-100	-1.48e-209	0	-0.0185504	1.19e-22	-0.800359	0	0	6.9e-81	-4.33e-32	0	-5.78e-209	705
chr16.gff3_MRNA_VIT_16s0039g01280.t01	4	3	1115	7	2	96	0.0432046	0.0332253	11.2854	0.0795458	0.0284368	1.35425	0.933625	-1.82e-95	-2.97e-95	0.428886	9.68e-10	5.54e-09	-0.596799	0.823204	-2.98e-70	1.62e-09	1.15e-09	0.89325	-0.429562	1.76e-94	1.43e-95	706
chr3.gff3_MRNA_VIT_03s0063g01690.t01	2706	11730	61	3118	13343	55	29.2279	129.911	0.617407	35.432	189.716	0.775871	0	0	1.16e-217	0	0	-6.7e-250	-2.7e-07	-4.81e-83	0.421432	-1.28e-214	0	0	0	-8.15e-253	0	707
chr14.gff3_MRNA_VIT_14s0068g01500.t01	13643	6999	10922	14561	11737	1600	147.36	77.5145	110.546	165.467	166.881	22.5708	3.64e-201	-2.88e-61	7.86e-53	-0.750616	0	0	-9.37e-12	-1.88e-226	0	0	-1.22e-255	-4.87e-11	-9.36e-276	-1.27e-100	-1.85e-84	708
chr19.gff3_MRNA_VIT_19s0015g02590.t01	80	105	13034	43	48	11756	0.864093	1.16288	131.923	0.488638	0.682483	165.839	-0.162532	0	0	-0.276862	0	0	0.0301514	0.0270079	6.86e-31	0	0	0.400191	0.00046846	0	0	709
chr9.gff3_MRNA_VIT_09s0002g05280.t01	188	1585	0	119	2412	0	2.03062	17.554	0	1.35228	34.2948	0	-4.79e-100	1.11e-135	4.84e-18	-2.97e-185	-3.8e-205	-3.69e-12	0.0131849	-9.15e-40	NA	-4.84e-18	-1.11e-135	-7.53e-176	4.81e-111	-3.69e-12	-3.8e-205	710
chr2.gff3_MRNA_VIT_02s0154g00600.t01	2531	6390	14	2150	3613	13	27.3377	70.7698	0.1417	24.4319	51.371	0.183388	-2.98e-168	0	2.67e-212	-3.53e-68	-3.44e-303	-1.17e-179	0.00668831	5.43e-27	0.763079	-1.8e-211	0	-1.82e-53	9.3e-195	-1.91e-180	-8.01e-304	711
chr12.gff3_MRNA_VIT_12s0055g01110.t01	68566	27030	125	59715	28934	169	740.592	299.36	1.26518	678.582	411.395	2.38404	0	0	0	0	0	0	2.36e-28	-6.99e-131	0.00036763	0	0	0	0	0	0	712.5
chr5.gff3_MRNA_VIT_05s0020g05040.t01	36	1200	28915	28	711	13253	0.388842	13.2901	292.661	0.318183	10.1093	186.957	-6.76e-96	0	0	-1.85e-57	0	0	0.685371	4.31e-05	-1e-196	0	0	-1.91e-56	3.25e-97	0	0	712.5
chr4.gff3_MRNA_VIT_04s0023g01670.t01	21	27	565	36	15	18	0.226824	0.299027	5.7186	0.409093	0.213276	0.253922	-0.585824	-9.21e-44	-3.47e-45	0.130558	0.917675	-0.258085	-0.128677	0.53428	-1.2e-44	1.02694	-0.890483	1.14626	-0.42997	1.17e-41	1.86e-45	714
chr18.gff3_MRNA_VIT_18s0001g01130.t01	395	2993	151995	318	1135	144350	4.26646	33.1477	1538.41	3.61365	16.1379	2036.31	-4.34e-180	0	0	-2.98e-53	0	0	0.122278	2.88e-53	0	0	0	-3.71e-47	3.46e-190	0	0	715
chr11.gff3_MRNA_VIT_11s0016g03490.t01	6	341	40	4	32	36	0.064807	3.7766	0.404857	0.0454547	0.454988	0.507843	-9.75e-30	9.14e-24	-0.000598455	-0.000669542	0.947733	0.000296414	0.921053	5.68e-23	0.549069	0.00055242	-3.7e-22	-0.00123863	4.13e-30	0.00025303	-0.896257	716.5
chr14.gff3_MRNA_VIT_14s0068g00400.t01	4096	363	158	3805	212	262	44.2416	4.02026	1.59919	43.2388	3.0143	3.69597	1.5e-272	4.61e-11	1.77022e-301	2.82e-268	0.121693	-4.13e-257	0.537808	0.0176899	1.24e-07	-4.98e-278	-0.527092	8.14e-290	-6.36e-252	-1.31e-292	-7.98e-05	716.5
chr4.gff3_MRNA_VIT_04s0008g03950.t01	101438	26640	130	99371	29705	196	1095.65	295.04	1.31579	1129.22	422.357	2.76492	0	0	0	0	0	0	-1.81e-06	-7.97e-166	2.07e-05	0	0	0	0	0	0	718
chr14.gff3_MRNA_VIT_14s0030g01790.t01	3203	8163	47	3125	7426	32	34.5961	90.4059	0.475707	35.5115	105.586	0.451416	-4.2e-217	0	4.08e-262	-5.33e-233	0	-1.74e-256	-0.526043	-1.02e-10	-1.16402	-1.36e-262	0	-5.09e-240	3.57e-209	-4.95e-256	0	719.5
chr14.gff3_MRNA_VIT_14s0066g02350.t01	359	722	311	270	2039	567	3.87762	7.99621	3.14776	3.06819	28.9913	7.99853	-1.01e-14	2.12e-20	0.057583	-1.66e-131	-5.65e-80	5.35e-17	0.0395485	-5.4e-80	1.9e-16	5.71e-12	1.34497	-9.21e-122	4.26e-21	1.0708	-1.6e-130	719.5
chr11.gff3_MRNA_VIT_11s0037g00940.t01	9214	1522	6669	10627	898	5252	99.5219	16.8563	67.4998	120.762	12.7681	74.0887	0	-3.13e-278	1.66e-60	0	2.78e-277	-2.96e-96	-4.28e-21	3.16e-06	0.000562695	-2.4e-32	2.98e-235	0	0	-1.2e-134	0	721
chr18.gff3_MRNA_VIT_18s0001g13200.t01	2936	12990	34	3402	7799	38	31.7122	143.865	0.344128	38.6593	110.889	0.536057	0	0	2.72e-242	-2.33e-234	0	-3.74e-278	-3.55e-08	2.73e-36	0.190093	-1.56e-238	0	-1.94e-289	0	-9.63e-282	0	722
chr1.gff3_MRNA_VIT_01s0127g00870.t01	87046	22184	82	81924	15794	251	940.198	245.69	0.829957	930.958	224.565	3.54079	0	0	0	0	0	0	0.1572	3.05e-09	5.27e-13	0	0	0	0	0	0	723.5
chr2.gff3_MRNA_VIT_02s0025g04290.t01	34	108	14617	37	40	9264	0.36724	1.19611	147.945	0.420456	0.568736	130.685	-1.38e-05	0	0	-0.38138	0	0	-0.848046	0.00290591	-2.57e-10	0	0	-0.191202	5.59e-05	0	0	723.5
chr4.gff3_MRNA_VIT_04s0008g02770.t01	7359	8039	19	6140	3926	23	79.4858	89.0326	0.192307	69.773	55.8214	0.324455	-6.98e-07	0	0	2.85e-14	0	0	9.23e-08	1.81e-65	0.242717	0	0	8.51e-36	3.63e-24	0	0	725
chr17.gff3_MRNA_VIT_17s0000g05000.t01	10527	2415	106	8661	1508	12	113.704	26.7463	1.07287	98.4209	21.4413	0.169281	0	3.78e-185	0	0	-1.22e-126	0	1.78e-12	2.3e-06	-9.57e-08	0	-4.29e-202	0	0	0	-1.41e-113	726
chr16.gff3_MRNA_VIT_16s0098g01170.t01	1569	13489	442	1252	9193	302	16.947	149.392	4.47367	14.2273	130.71	4.26024	0	0	2.06e-64	0	0	-2.04e-46	0.00106496	1.13e-11	-0.776355	-5.89e-67	0	0	0	-3.07e-44	0	727
chr13.gff3_MRNA_VIT_13s0064g00560.t01	27810	25654	87	27841	12666	57	300.38	284.12	0.880564	316.376	180.09	0.804085	5.42e-06	0	0	7.92926e-305	0	0	-1.57e-05	1.29e-195	-0.880229	0	0	1.26e-254	-2.58e-18	0	0	728
chr4.gff3_MRNA_VIT_04s0008g02860.t01	23835	2468	2054	12982	1770	498	257.446	27.3333	20.7894	147.523	25.1666	7.02516	0	2.61e-10	0	0	-5.12e-69	0	9.13e-279	0.0616184	-1.07e-65	0	-3.48e-102	0	0	0	-7.85e-05	729
chr8.gff3_MRNA_VIT_08s0058g00930.t01	77	2656	239	93	960	106	0.831689	29.4154	2.41902	1.05682	13.6497	1.49532	-9.34e-210	7.83e-182	-3.11e-09	-3.97e-68	-1.51e-62	0.0856972	-0.291829	1.06e-52	-0.00292405	0.00658231	-1.03e-197	-3.9e-71	1.31e-205	6.19e-07	-6.53e-52	730
chr12.gff3_MRNA_VIT_12s0059g00590.t01	15176	11944	1178203	11768	3991	882790	163.918	132.281	11925.1	133.728	56.7456	12453.3	4.65e-35	0	0	1.47e-266	0	0	6.86e-32	1.15e-265	5.58e-91	0	0	0	-0.648135	0	0	731
chr5.gff3_MRNA_VIT_05s0077g02330.t01	10877	12460	63	10905	10010	45	117.484	137.996	0.63765	123.921	142.326	0.634804	-8.62e-18	0	0	-1.78e-11	0	0	-0.005419	-0.106312	-1.24347	0	0	-1.06e-19	6.36e-09	0	0	732
chr1.gff3_MRNA_VIT_01s0011g03670.t01	87	306	63553	93	152	31721	0.939701	3.38898	643.247	1.05682	2.1612	447.48	-1.06e-13	0	0	-0.000220843	0	0	-0.683366	0.00108505	-5.09e-291	0	0	-4.14e-05	2.04e-12	0	0	733
chr6.gff3_MRNA_VIT_06s0004g01990.t01	134	233	7588	151	222	1143	1.44736	2.5805	76.8014	1.71592	3.15648	16.124	-0.000149321	0	0	-9.26e-05	3.34e-58	1.18e-74	-0.337541	-0.132765	0	4.58e-78	2e-64	-3.14e-06	0.0053141	0	0	734
chr2.gff3_MRNA_VIT_02s0025g04330.t01	795	2401	198248	763	829	181889	8.58692	26.5913	2006.55	8.67049	11.787	2565.86	-1.73e-80	0	0	-3.16e-05	0	0	-1.18198	3.36e-52	0	0	0	-1.9e-05	1.19e-79	0	0	735.5
chr6.gff3_MRNA_VIT_06s0004g02690.t01	4275	592	13	5951	821	14	46.175	6.55645	0.131579	67.6253	11.6733	0.197495	1e-246	1.26e-49	0	1.40939e-299	-1.79e-68	0	-1.06e-38	-4.17e-12	0.514428	0	-2.17e-48	1.5e-177	0	0	-1.86e-69	735.5
chr3.gff3_MRNA_VIT_03s0063g01290.t01	16	19	2621	8	5	332	0.172819	0.210427	26.5283	0.0909095	0.071092	4.68344	-0.848579	-3.28e-218	-5.25e-219	1.02352	3.77e-29	7.5e-29	0.321682	0.109551	-5.92e-138	1.21e-27	4.19e-27	0.225023	0.1561	9.49e-221	3.58e-221	737
chr10.gff3_MRNA_VIT_10s0116g00470.t01	2025	41	258	1210	27	162	21.8724	0.454079	2.61133	13.7501	0.383897	2.28529	1.1e-163	-1.31e-15	7.5e-126	5.22e-97	1.14e-10	-6.78e-67	1.77e-19	0.774069	-0.379714	-4.23e-131	6.72e-10	6.52e-165	-9.64e-96	-1.58e-62	1.01e-16	738
chr8.gff3_MRNA_VIT_08s0040g01140.t01	7972	11536	100	8099	6838	31	86.1069	127.762	1.01214	92.0345	97.2254	0.437309	-2.79e-77	0	0	-0.0188722	0	0	-0.00287411	2.28e-35	-0.00212915	0	0	-6.92e-07	1.88e-56	0	0	739
chr10.gff3_MRNA_VIT_10s0003g04350.t01	28454	11771	59	24336	12428	70	307.336	130.365	0.597164	276.547	176.706	0.987473	0	0	0	2.16e-184	0	0	1.16e-17	-2.89e-53	0.0460084	0	0	5.3e-300	0	0	0	740
chr19.gff3_MRNA_VIT_19s0090g01600.t01	14115	12461	37	14416	6622	30	152.458	138.007	0.374493	163.819	94.1542	0.423203	9.79e-09	0	0	3.63e-161	0	0	-1.86e-05	5.58e-70	0.89232	0	0	4.01e-117	-1.19e-22	0	0	741
chr1.gff3_MRNA_VIT_01s0127g00620.t01	1546	195	28	491	176	15	16.6986	2.15964	0.2834	5.57957	2.50244	0.211601	4.76e-94	1.22e-13	8.66e-127	8.03e-12	-5.62e-14	-9.81e-40	1.02e-50	-0.341605	-0.618358	-3.41e-128	-8.72e-15	7.94e-89	-8.23e-15	-1.81e-38	-4.71e-13	742
chr6.gff3_MRNA_VIT_06s0009g03350.t01	4167	6703	30	3445	3977	18	45.0084	74.2363	0.303643	39.1479	56.5465	0.253922	-1.53e-67	0	0	-5.3e-25	0	-4.73e-287	1.77e-05	3.23e-21	-0.841195	0	0	-1.21e-11	1.92e-99	-4.1e-286	0	743
chr12.gff3_MRNA_VIT_12s0121g00230.t01	5289	3993	10	6402	1718	10	57.1273	44.2228	0.101214	72.7503	24.4272	0.141068	6.6e-18	0	0	1.33e-201	-1.04e-144	0	-2.17e-19	1.02e-50	0.714418	0	0	3.23e-119	-4.57e-64	0	-2.59e-145	744
chr8.gff3_MRNA_VIT_08s0007g02480.t01	1618	16	2	939	6	5	17.4763	0.177201	0.0202428	10.6705	0.0853103	0.0705338	6.41e-135	0.0136409	4.78e-138	9.34e-80	-1.01698	-4.91e-80	1.84e-17	0.304499	0.306417	-4.87e-137	-0.203924	9.6e-137	-4.91e-78	-5.42e-81	-0.200469	745.5
chrUn.gff3_MRNA_VIT_00s0873g00020.t01	1580	1269	2931	508	541	2236	17.0658	14.0543	29.6659	5.77275	7.69215	31.5427	0.000261298	-3.8e-56	-7.65e-36	-0.00130976	1.21e-96	7.34e-116	4.46e-51	9.03e-18	0.125959	1.38e-32	1.91e-48	2.29e-33	2.77e-32	4.52e-146	4.74e-120	745.5
chr9.gff3_MRNA_VIT_09s0002g04310.t01	56	356	15	74	37	13	0.604865	3.94273	0.151821	0.840913	0.52608	0.183388	-6.27e-22	2.27e-29	0.000425626	0.0972926	-0.0149972	-3.63e-05	-0.196786	4.2e-23	0.896908	-0.00233669	-8.54e-29	0.784908	1.11e-18	-1.05e-05	-0.00480647	747
chr8.gff3_MRNA_VIT_08s0040g01710.t01	27252	32593	27208	26350	20646	4177	294.353	360.97	275.384	299.433	293.553	58.9239	-1.17e-66	1.19e-110	4.66e-08	0.135397	0	0	-0.168194	2.91e-57	0	0	0	1.07891	6.52e-57	-1.94e-11	-3.46e-06	748
chr4.gff3_MRNA_VIT_04s0023g01390.t01	24	15	642	22	8	33	0.259228	0.166126	6.49795	0.250001	0.113747	0.465523	0.376347	-6.89e-53	-5.26e-51	0.176344	0.00564003	0.109873	1.18003	0.661665	-5.1e-47	0.123715	0.0175353	0.147484	-0.437765	3.44e-51	5.68e-54	749
chr14.gff3_MRNA_VIT_14s0219g00270.t01	1876	228	8	1905	38	6	20.263	2.52512	0.0809714	21.6478	0.540299	0.0846405	4.23e-115	7.15e-20	1.67e-158	1.79e-152	-0.000706895	-5.97e-161	-0.156592	1.21e-12	1.03345	-1.97e-158	-8.37e-20	1.58e-149	-1.95e-119	-5.08e-161	-0.000588768	750.5
chr16.gff3_MRNA_VIT_16s0039g01110.t01	11	36	2599	22	7	332	0.118813	0.398703	26.3056	0.250001	0.0995287	4.68344	-0.00813553	-2.07e-212	-2.63e-218	0.122736	1.01e-28	1.52e-26	-0.153533	0.00701764	-3.16e-136	1.95e-28	1.59e-24	1.06964	0.234799	1.58e-215	1.02e-218	750.5
chr16.gff3_MRNA_VIT_16s0013g01050.t01	289	568	105	159	1642	19	3.12154	6.29065	1.06275	1.80683	23.3466	0.268028	-1.72e-11	2.46e-32	6.82e-11	-7.67e-115	-2.05e-136	-5.11e-11	6.93e-05	-3.6e-66	-5.83e-06	-1.4e-21	-4.46e-45	-1.54e-98	4.86e-23	-0.00289923	-6.42e-125	752
chr15.gff3_MRNA_VIT_15s0048g02480.t01	18	1017	39	8	1445	40	0.194421	11.2634	0.394736	0.0909095	20.5456	0.56427	-3.53e-84	1.95e-80	-0.0730788	-1.56e-122	-1.65e-115	0.000540591	0.211729	-4.24e-21	0.275848	0.00791053	-2.27e-77	-5.72e-121	3.64e-86	0.00259664	-5.48e-118	753
chr8.gff3_MRNA_VIT_08s0007g07790.t01	5249	1935	6	4701	1239	7	56.6953	21.4303	0.0607285	53.4207	17.6166	0.0987473	7.02e-143	6.78e-164	0	9.21e-152	-4.22e-105	0	0.0364377	0.000150436	0.633581	0	-3.74e-163	2.3e-180	-8.45e-118	0	-1.12e-105	754
chr18.gff3_MRNA_VIT_18s0001g02060.t01	8235	5795	16	7235	2869	19	88.9476	64.1801	0.161943	82.2163	40.7926	0.268028	1.48e-40	0	0	7.24e-123	-1.9e-239	0	0.000549647	2.48e-45	0.312633	0	0	7.16e-160	-1.47e-22	0	-4.7e-241	755
chr12.gff3_MRNA_VIT_12s0057g01090.t01	45	14	474	40	8	8	0.486052	0.155051	4.79756	0.454547	0.113747	0.112854	0.00492327	-5.6e-39	-1.06e-32	0.0041544	-1.04676	-0.00393822	1.07693	0.781893	-7.66e-40	-0.00187178	-0.768192	0.00198611	-0.0100337	2.9e-33	7.99e-40	756
chr4.gff3_MRNA_VIT_04s0008g04040.t01	22	1535	2	24	1601	2	0.237626	17.0003	0.0202428	0.272728	22.7636	0.0282135	-7.11e-127	4.39e-131	0.00314499	-6.69e-133	-1.35e-136	-0.00412566	-0.936716	-5.39e-08	0.843989	-0.00854894	-6.29e-131	-1.99e-133	3.32e-126	-0.00185179	-1.02e-136	757
chr10.gff3_MRNA_VIT_10s0071g00870.t01	6864	6493	35	5612	4053	19	74.1392	71.9105	0.35425	63.773	57.6271	0.268028	0.224655	0	0	0.000557906	0	0	3e-09	1.79e-14	-0.57382	0	0	1.54e-18	3.09e-06	0	0	758.5
chr5.gff3_MRNA_VIT_05s0102g00450.t01	4265	7920	882	3396	5737	3369	46.067	87.7147	8.9271	38.5911	81.5709	47.5256	-3.15e-118	0	6.43e-212	-4.97e-108	-1.18e-65	8.12e-09	4.75e-08	0.00327471	6.84e-171	0.368701	-4.76e-105	-1.03e-71	1.54e-169	-3.08e-151	0	758.5
chr6.gff3_MRNA_VIT_06s0004g05870.t01	30675	32818	144	29639	16033	82	331.326	363.462	1.45749	336.808	227.963	1.15675	-2.38e-16	0	0	3.72e-174	0	0	-0.160378	3.17e-260	-0.25112	0	0	2.51e-158	1.75e-11	0	0	760
chr13.gff3_MRNA_VIT_13s0067g02930.t01	1992	795	37350	2344	217	44214	21.5159	8.80469	378.035	26.6365	3.08539	623.716	9.67e-50	0	0	1.02e-146	0	0	-8.68e-07	1.03e-25	0	0	0	7.61e-116	-1.18e-76	0	0	761
chr16.gff3_MRNA_VIT_16s0100g01070.t01	1	15	2486	3	1	319	0.0108012	0.166126	25.1619	0.0340911	0.0142184	4.50005	-0.0107054	-8.18e-208	-3.97e-211	0.862232	6.39e-29	1.29e-28	-0.635587	0.0226525	-4.17e-130	5.66e-29	1.21e-26	-0.637568	0.0476396	1.25e-210	4.7e-211	762.5
chr5.gff3_MRNA_VIT_05s0049g00010.t01	38	1111	20073	22	617	7774	0.410444	12.3044	203.167	0.250001	8.77275	109.666	-4.96e-88	0	0	-1.52e-50	0	0	0.197855	1.7e-06	-5.05e-243	0	0	-2.96e-48	5.05e-91	0	0	762.5
chr13.gff3_MRNA_VIT_13s0106g00080.t01	253	3239	35	404	3387	0	2.73269	35.8722	0.35425	4.59093	48.1577	0	-8.01e-225	1.07e-267	3.57e-17	-4.23e-223	-5.2e-287	-2.54e-36	-5.66e-06	-3.72e-15	-7.41e-05	-1.48e-23	-1.39e-274	-1.65e-247	4.43e-195	-5.54e-30	-1.24e-281	764
chr8.gff3_MRNA_VIT_08s0056g01530.t01	2219	6271	26	2125	3434	15	23.9678	69.4519	0.263157	24.1478	48.826	0.211601	-2.89e-191	0	1.07e-183	-5.52e-60	-9.81e-288	-5e-177	-1.12682	2.34e-31	-0.787975	-1.03e-184	0	-6.36e-61	1.51e-189	-4.64e-176	-5.92e-287	765
chr1.gff3_MRNA_VIT_01s0011g00140.t01	1611	13	0	1425	8	2	17.4007	0.143976	0	16.1933	0.113747	0.0282135	5.46e-135	0.00794074	7.24e-138	4.5e-120	-0.200096	-1.07e-121	0.16884	0.92244	0.368918	-2.67e-137	-0.087585	1.37e-135	-1.67e-119	-3.08e-122	-0.0252293	766.5
chr7.gff3_MRNA_VIT_07s0104g01800.t01	9023	26440	430	7266	19922	102	97.4589	292.825	4.35221	82.5685	283.259	1.43889	0	0	0	0	0	0	8.76e-14	0.0127771	-2e-15	0	0	0	0	0	0	766.5
chr17.gff3_MRNA_VIT_17s0000g05640.t01	10882	1923	19	10563	1291	18	117.538	21.2974	0.192307	120.035	18.3559	0.253922	0	2.48e-160	0	0	-3.86e-107	0	-0.297573	0.00357819	0.638533	0	-3.8e-159	0	0	0	-4.63e-108	768
chr14.gff3_MRNA_VIT_14s0128g00460.t01	6015	4459	13	5773	2379	13	64.969	49.3838	0.131579	65.6025	33.8255	0.183388	1.41e-22	0	0	1.02e-89	-1.38e-199	0	-0.876132	7.81e-26	0.640405	0	0	1.06e-86	-4.67e-23	0	-2.27e-200	769
chr11.gff3_MRNA_VIT_11s0016g02780.t01	2546	110	242	2220	78	24	27.4998	1.21826	2.44938	25.2274	1.10903	0.338562	6.38e-193	-9.85e-06	3.21e-171	1.07e-168	-0.0001755	-1.26e-182	0.0359106	0.797564	-3.67e-16	-1.15e-209	-6.39e-06	6.08e-195	-8.64e-167	-2.11e-146	4.98e-06	770
chrUn.gff3_MRNA_VIT_00s0665g00030.t01	9730	12848	250	7269	6999	36	105.095	142.293	2.53036	82.6026	99.5145	0.507843	-1.23e-54	0	0	-1.16e-13	0	0	3.36e-28	7.71e-64	-3.73e-14	0	0	0.0143584	9.07e-146	0	0	771
chr12.gff3_MRNA_VIT_12s0057g00080.t01	79	63	4472	165	28	5496	0.853292	0.697731	45.263	1.87501	0.398115	77.5307	0.447913	0	0	1.05e-09	0	0	-4.57e-05	0.0758994	1.29e-62	0	0	0.0101756	-2.06e-06	0	0	772
chr11.gff3_MRNA_VIT_11s0016g01220.t01	36523	10683	54	35978	9682	102	394.491	118.315	0.546557	408.843	137.662	1.43889	0	0	0	0	0	0	-0.000677219	-6.67e-13	0.00015899	0	0	0	0	0	0	773
chr7.gff3_MRNA_VIT_07s0141g00890.t01	4	14	620	9	0	32	0.0432046	0.155051	6.27528	0.102273	0	0.451416	-0.09122	-2.89e-51	-1.32e-53	0.0450427	0.000130805	0.00394249	-0.342793	0.0100284	-1.89e-45	0.000627389	0.0164622	0.301091	0.582427	2.33e-52	1.56e-54	774
chr11.gff3_MRNA_VIT_11s0016g03020.t01	3291	5861	19	2816	1667	15	35.5466	64.9111	0.192307	32.0001	23.7021	0.211601	-1.89e-79	0	4.24e-275	7.54e-12	-2.32e-139	-4.78e-235	0.00375567	9.27e-167	1.09304	-1.03e-274	0	1.83e-21	1.82e-101	-2.06e-235	-1.19e-139	775
chr13.gff3_MRNA_VIT_13s0074g00500.t01	3349	299	26	3457	206	13	36.1731	3.31145	0.263157	39.2843	2.92899	0.183388	6.55e-223	1.3e-22	1.47e-278	7.94e-241	-6.94e-17	-2.15e-289	-0.0162258	0.369661	-0.52818	-3.81e-280	-5.34e-24	2.18e-229	-1.39e-234	-6.95e-288	-8.14e-16	776
chr6.gff3_MRNA_VIT_06s0004g01730.t01	2520	4010	32	2220	2427	10	27.2189	44.4111	0.323886	25.2274	34.508	0.141068	-7.22e-40	0	9.04e-208	-1.69e-12	-2.94e-204	-2.45e-186	0.0658627	7.83e-12	-0.0933805	-2.17e-211	0	-3.12e-08	5.51e-50	-6.69e-183	-1.69e-201	777.5
chrUn.gff3_MRNA_VIT_00s0187g00160.t01	19250	18974	7838	9604	4837	1779	207.922	210.139	79.3317	109.137	68.7744	25.0959	-0.527338	0	0	3.07e-78	-3.6e-138	0	2.71e-284	0	-4.43e-263	0	0	0	2.01e-287	-3.73e-45	1.01e-07	777.5
chr18.gff3_MRNA_VIT_18s0001g11710.t01	29324	11066	64	26493	11090	100	316.733	122.557	0.647771	301.058	157.682	1.41068	0	0	0	0	0	0	2.29e-05	-1.5e-34	0.00112493	0	0	0	0	0	0	780
chr8.gff3_MRNA_VIT_08s0007g01400.t01	120	461	509	132	280	16	1.29614	5.10562	5.15181	1.50001	3.98115	0.225708	-4.99e-21	-1.23599	-3.71e-23	-1.56e-09	-1.55e-22	-2.02e-09	-0.462961	0.0196713	-1.67e-40	-2.99e-08	-7.39e-37	-4.45e-11	1.03e-18	1.3e-20	0.0139876	780
chr8.gff3_MRNA_VIT_08s0007g07490.t01	4431	2292	12	4589	1389	8	47.8599	25.3841	0.121457	52.1479	19.7493	0.112854	1.34e-65	1.08e-192	0	6.87e-125	-1.71e-117	0	-0.00400259	2.19e-07	-1.06861	0	-7.32e-193	1.9e-106	-4.52e-82	0	-2.3e-117	780
chr8.gff3_MRNA_VIT_08s0007g00410.t01	13533	7892	38	12341	6614	36	146.172	87.4046	0.384614	140.239	94.0404	0.507843	3.88e-140	0	0	5.43e-77	0	0	0.0186389	-0.00224106	0.437784	0	0	8.28e-96	-1.42e-111	0	0	782
chr16.gff3_MRNA_VIT_16s0100g01020.t01	0	11	1951	5	0	241	0	0.121826	19.7469	0.0568184	0	3.39973	-0.01461	-7.95e-164	-1.98e-166	0.188647	1.54e-22	1.15e-21	-0.117722	0.0249309	-1.28e-104	1.54e-22	1.06e-20	NA	0.352692	3.28e-165	1.98e-166	783
chr3.gff3_MRNA_VIT_03s0088g00260.t01	15489	90801	1547	12873	53616	302	167.299	1005.63	15.6578	146.285	762.333	4.26024	0	0	0	0	0	0	1.54e-15	3.97e-271	-5.82e-62	0	0	0	0	0	0	784
chr2.gff3_MRNA_VIT_02s0025g04230.t01	182	270	590	280	20	91	1.96581	2.99027	5.97164	3.18183	0.284368	1.28371	-0.00188182	-1.21e-11	-5.71e-21	8.63e-21	4.9e-06	-1.29e-08	-0.000346226	7.74e-20	-1.83e-29	-0.0170957	-1.44e-07	1.91e-12	-0.723617	3.14e-10	3.82e-46	785
chr14.gff3_MRNA_VIT_14s0108g01010.t01	313	227	2	229	11	0	3.38076	2.51404	0.0202428	2.60228	0.156402	0	0.0157995	5.95e-21	3.18e-28	1.18e-18	-0.0149693	-1.6e-21	0.0328144	2.04e-18	-0.753094	-1.24e-28	-2.37e-21	1.36e-25	-1.01346	-3.93e-21	-0.0334118	787
chr16.gff3_MRNA_VIT_16s0100g00810.t01	13	16	1400	31	3	150	0.140415	0.177201	14.17	0.352274	0.0426552	2.11601	-0.818231	-2.27e-116	-3.81e-117	0.00157556	3.8e-14	4.67e-10	-0.0418554	0.077875	-8.82e-81	9.98e-13	3.17e-12	0.175255	-0.11145	9.64e-113	3.2e-119	787
chr17.gff3_MRNA_VIT_17s0000g01230.t01	363	4087	207	388	2616	11	3.92082	45.2639	2.09513	4.40911	37.1953	0.155174	-4.07e-275	1.7e-306	5.69e-07	-3.08e-162	-6.49e-220	-4.46e-32	-0.273469	4.69e-08	-1.69e-16	-7.94e-30	0	-3.32e-168	3.8e-267	-4.68e-09	-5.73e-192	787
chr19.gff3_MRNA_VIT_19s0014g00160.t01	53079	5198	188	46281	5262	173	573.315	57.5683	1.90283	525.923	74.8172	2.44047	0	0	0	0	0	0	8.62e-22	-1.44e-18	0.0976667	0	0	0	0	0	0	789
chr3.gff3_MRNA_VIT_03s0180g00250.t01	687	67	34	537	355	7	7.4204	0.742031	0.344128	6.1023	5.04753	0.0987473	1.44e-46	0.00872286	1.58e-53	0.0496227	-1.09e-30	-1.14e-45	0.0161154	-3.04e-22	-0.0179393	-3.33e-58	-7.72e-06	2.57e-05	-7.52e-35	-2.85e-41	-3.26e-27	790
chr5.gff3_MRNA_VIT_05s0094g00240.t01	2331	208	108	2162	70	2	25.1775	2.30362	1.09311	24.5683	0.995287	0.0282135	6.02e-156	1.21e-05	2.94e-177	7.57e-166	-1.68e-07	-1.3e-183	0.659783	4.76e-06	-1.32e-10	-8.91e-198	-3.49e-19	4.52e-179	-6.17e-144	-3.98e-164	0.816192	791.5
chr6.gff3_MRNA_VIT_06s0004g01000.t01	70	419	1646	89	153	190	0.756081	4.64046	16.6599	1.01137	2.17541	2.68028	-8.37e-25	-1.83e-64	-2.92e-125	-0.000102484	0.181856	4.97e-07	-0.207591	2.07e-09	-1.58e-91	4.22e-09	-4.9e-06	-1.73e-06	2.38e-21	2.53e-120	1.24e-99	791.5
chr18.gff3_MRNA_VIT_18s0001g05180.t01	19368	29816	547	20784	24733	143	209.197	330.215	5.53642	236.183	351.663	2.01727	-5.09e-251	0	0	-1.49e-165	0	0	-2.23e-17	-6.3e-07	-5.83e-17	0	0	-2.48e-258	7.73e-148	0	0	793
chr2.gff3_MRNA_VIT_02s0025g02560.t01	4179	4166	7650	3303	2143	1243	45.1381	46.1388	77.4289	37.5342	30.47	17.5347	-0.54724	-4.35e-81	-1.19e-86	1.36e-07	-9.92e-27	-1.08e-64	1.91e-08	1.93e-28	0	-5.43e-110	-4.68e-113	2.26e-25	3.52e-10	2.01e-136	6.73e-188	794
chr19.gff3_MRNA_VIT_19s0015g00670.t01	4244	7628	27290	10635	5988	15256	45.8401	84.4808	276.214	120.853	85.1397	215.213	-3.64e-105	0	0	1.55e-52	0	7.91e-190	-1.41e-285	-0.937805	-3.52e-63	0	0	-1.1e-84	-1.31e-60	0	0	795
chr5.gff3_MRNA_VIT_05s0077g02260.t01	1832	5629	41	1906	5124	29	19.7877	62.3417	0.414978	21.6592	72.855	0.409096	-5.71e-189	0	3.03e-148	-4.04e-184	0	-2.26e-151	-0.0514877	-5.7e-08	-1.20855	-2.33e-148	0	-4.54e-200	1.49e-170	-7.47e-155	0	796
chr11.gff3_MRNA_VIT_11s0052g01200.t01	977	2554	317	771	5276	680	10.5527	28.2858	3.20849	8.7614	75.0162	9.59259	-5.81e-72	1.06e-160	3.61e-36	0	-3.12187e-302	0.235466	0.00618343	-4.37e-144	1.83e-23	-0.18396	-6.17e-81	-4.99e-305	2.81e-89	-9.65e-24	0	797
chr3.gff3_MRNA_VIT_03s0091g00450.t01	11077	20932	1079	9126	15414	104	119.644	231.824	10.921	103.705	219.162	1.4671	-1.56619e-307	0	0	-4.51e-286	0	0	7.68e-13	0.000227231	-1.91e-65	0	0	-8.03e-207	0	0	0	798.5
chrUn.gff3_MRNA_VIT_00s2849g00010.t01	3	10	637	7	2	37	0.0324035	0.110751	6.44735	0.0795458	0.0284368	0.52195	-0.176148	-1.3e-53	-2.87e-55	0.428886	0.000135416	0.000709877	-0.409286	0.200728	-1.48e-45	0.000154688	0.0017415	0.821426	0.797924	2.88e-54	2.36e-55	798.5
chr14.gff3_MRNA_VIT_14s0066g00710.t01	64	12	404	39	9	1	0.691274	0.132901	4.08906	0.443184	0.127966	0.0141068	4.9e-05	-1.56e-33	-1.34e-23	0.00852104	-0.0722344	-6.19e-05	0.12254	1.08016	-5.12e-36	-3.97e-07	-0.0532798	5.67e-05	-0.00610985	1.11e-27	1.24e-33	800.5
chr7.gff3_MRNA_VIT_07s0031g01710.t01	124	160	893	126	52	75	1.33934	1.77201	9.03843	1.43182	0.739356	1.05801	-0.0995466	-6.33e-46	-1.59e-52	0.00323946	0.165442	-0.14545	-0.87667	3.49e-05	-3.55e-57	-0.271298	-0.00761495	0.00871041	0.216714	4.63e-51	8.28e-63	800.5
chr11.gff3_MRNA_VIT_11s0052g01090.t01	19857	26191	9397	18125	20698	1542	214.479	290.068	95.111	205.967	294.292	21.7526	-2.15e-108	0	0	-3.39e-115	0	0	0.00531367	-0.290147	0	0	0	-1.79e-93	4.28e-135	0	0	802
chr12.gff3_MRNA_VIT_12s0057g00320.t01	4	263	0	2	19	0	0.0432046	2.91275	0	0.0227274	0.270149	0	-1.48e-23	2.1e-24	0.180022	-0.00498876	-0.00203377	-0.675822	0.805237	1.72e-19	NA	-0.297748	-2.1e-24	-0.0107395	5.92e-24	-0.477327	-0.00196594	803
chr9.gff3_MRNA_VIT_09s0002g04080.t01	11482	10237	119	12326	8631	50	124.019	113.376	1.20445	140.069	122.719	0.705338	2.99e-06	0	0	7.29e-11	0	0	-4.79e-11	-0.000185437	-0.0213982	0	0	0.712205	-3.65e-28	0	0	804
chr6.gff3_MRNA_VIT_06s0004g06790.t01	820	1737	180	504	391	14	8.85695	19.2374	1.82186	5.7273	5.55939	0.197495	-5.46e-36	7.83e-116	3.36e-41	0.949413	-2.78e-32	-4.42e-41	3.98e-08	1.08e-65	-1.84e-13	-1.82e-67	-1.3e-144	5.26e-08	6.91e-64	-7.8e-19	-1.26e-14	805
chr1.gff3_MRNA_VIT_01s0011g02710.t01	5499	7306	1075	5228	7930	104	59.3956	80.9146	10.8805	59.4093	112.752	1.4671	-4.58e-33	0	3.86e-281	-1.85e-117	0	0	-1.37204	-3.08e-40	-4.02e-65	0	0	-1.59e-117	5.07e-33	-1.9e-267	0	806
chr5.gff3_MRNA_VIT_05s0049g01560.t01	179	683	21	174	121	3	1.93341	7.56428	0.21255	1.97728	1.72043	0.0423203	-5.26e-30	9.24e-56	2.39e-13	0.454833	-1.11e-11	-4.84e-16	-1.16305	1.39e-32	-0.0311364	-2e-16	-5.23e-59	0.554722	1.71e-29	-4.17e-13	-2.37e-09	807.5
chr8.gff3_MRNA_VIT_08s0040g01340.t01	78	79	1375	81	77	149	0.842491	0.874932	13.917	0.920458	1.09482	2.10191	-1.13984	-2.42e-100	-5.84e-101	-0.495095	0.000824204	5.39e-05	-0.853461	-0.348323	-5.29e-79	1.58e-05	2.66e-05	-0.262995	-1.05931	1.76e-99	3.1e-96	807.5
chr2.gff3_MRNA_VIT_02s0025g01060.t01	263	252	0	101	17	2	2.84071	2.79092	0	1.14773	0.241713	0.0282135	1.17414	1.8e-23	2.1e-24	1.26e-06	-0.0128491	-4.54e-10	2.42e-08	4.79e-19	0.368918	-7.82e-24	-6.47e-23	7.31e-20	6.77e-08	-1.29e-10	-0.00301338	809
chr9.gff3_MRNA_VIT_09s0002g01090.t01	4186	3824	18467	3921	2464	3069	45.2137	42.3511	186.912	44.557	35.0341	43.2936	0.0390033	0	0	5.77e-11	3.13e-08	-0.44341	0.773789	3.04e-07	0	-0.205791	0.600242	3.09e-12	-0.117536	0	0	810
chr19.gff3_MRNA_VIT_19s0015g01230.t01	6213	12629	46	5253	7193	53	67.1076	139.867	0.465586	59.6934	102.273	0.747658	-2.14e-228	0	0	-2.54e-81	0	0	9.74e-06	2.5e-49	0.0983241	0	0	-1.26e-54	3.63e-283	0	0	811.5
chrUn.gff3_MRNA_VIT_00s0125g00280.t01	69713	54837	350	61319	55643	486	752.981	607.325	3.5425	696.81	791.154	6.85588	3.8e-154	0	0	-4.44e-47	0	0	4.34e-23	-1.12e-179	2.3e-09	0	0	-4.69e-09	-9.17e-60	0	0	811.5
chr1.gff3_MRNA_VIT_01s0011g03540.t01	167	763	1325	142	145	384	1.80379	8.45029	13.4109	1.61364	2.06167	5.41699	-1.22e-37	-3.3e-13	-8.48e-80	-0.146896	3.05e-12	9.98e-16	0.564128	1.94e-34	-6.39e-33	3.6e-14	-3.22e-07	-0.448466	3.91e-40	5.73e-83	1.21e-75	814
chr5.gff3_MRNA_VIT_05s0077g01550.t01	12	49	2053	10	4	259	0.129614	0.542679	20.7793	0.113637	0.0568736	3.65365	-0.000747074	-1.25e-163	-3.16e-172	0.484744	3.44e-23	2.42e-22	1.10043	5.75e-05	-8.26e-109	4.15e-22	1.03e-16	0.349381	0.000445472	1.44e-172	8.9e-174	814
chr6.gff3_MRNA_VIT_06s0004g03400.t01	13580	11683	176	12127	10206	60	146.68	129.39	1.78137	137.807	145.113	0.846405	1.98e-12	0	0	-0.00701882	0	0	0.000411846	-1.19e-08	-0.00020965	0	0	0.657325	-0.00058971	0	0	814
chr11.gff3_MRNA_VIT_11s0016g01850.t01	3646	5352	30	3093	4510	26	39.381	59.2739	0.303643	35.1479	64.1249	0.366776	-3.23e-39	0	1.1e-302	-1.65e-61	0	-2.21e-255	0.000989194	-0.00652561	0.732371	-1.94e-301	0	-2.78e-44	2.93e-58	-1.45e-256	0	816
chr11.gff3_MRNA_VIT_11s0016g00230.t01	1617	12	2	1124	13	0	17.4655	0.132901	0.0202428	12.7728	0.184839	0	1.03e-135	0.0445649	5.79e-138	1.92e-93	-0.00855458	-6.15e-97	1e-08	-0.661526	-0.753094	-2.27e-138	-0.0179073	1.1e-134	-2.05e-94	-1.5e-96	-0.0187218	817
chr10.gff3_MRNA_VIT_10s0003g04500.t01	701	673	1843	203	266	3486	7.57161	7.45353	18.6538	2.30683	3.78209	49.1761	1.08467	-7.87e-48	-9.58e-47	-0.000293058	2.7e-241	2.19e-261	1.71e-26	4.21e-12	3.13e-95	6.31e-195	2.9e-196	9.35e-13	3.87e-25	2.04e-113	1.48e-90	818
chr4.gff3_MRNA_VIT_04s0008g01470.t01	252	338	935	244	205	82	2.72189	3.74338	9.46353	2.77274	2.91477	1.15675	-0.00660769	-1.18e-25	-1.56e-36	-0.872063	-4.93e-07	-2.44e-07	-1.1674	0.0449018	-6.3e-59	-3.55e-07	-1.32e-13	-0.717658	0.0111136	6.29e-36	3.39e-34	819
chr16.gff3_MRNA_VIT_16s0013g02030.t01	236	378	560	178	333	27	2.54907	4.18638	5.668	2.02274	4.73472	0.380882	-2.35e-05	-0.0011761	-1.99e-13	-2.19e-09	-6.97e-25	-5.7e-11	0.101111	-0.261594	-8.97e-42	-2.26e-15	-3.2e-27	-1.86e-06	1.3e-08	2.48e-18	0.0661712	820.5
chr4.gff3_MRNA_VIT_04s0008g01850.t01	5982	6370	73	5608	5448	32	64.6126	70.5483	0.738864	63.7275	77.4618	0.451416	-0.000560059	0	0	-7.05e-12	0	0	0.713127	-0.000460675	-0.0968843	0	0	-1.4e-10	8.49e-05	0	0	820.5
chr15.gff3_MRNA_VIT_15s0021g02710.t01	396	53	37	88	35	35	4.27726	0.58698	0.374493	1	0.497644	0.493736	3.27e-25	0.140627	1.15e-28	0.0102607	-1.21513	-0.00938898	2.05e-19	0.712582	0.448994	-1.1e-26	-0.687286	1.27e-26	-0.0284859	-0.000381954	-0.432234	822
chr2.gff3_MRNA_VIT_02s0033g01000.t01	1925	83	12	2305	102	3	20.7922	0.919232	0.121457	26.1933	1.45028	0.0423203	1.61e-146	7.26e-07	8.2e-162	7.04e-170	-4.75e-10	-2.37e-195	-1.58e-07	-0.0302348	-0.2564	-2.15e-163	-3.09e-08	5.69e-137	-3.63e-179	-7.59e-194	-6.34e-09	823
chr7.gff3_MRNA_VIT_07s0005g00170.t01	546	471	30743	243	192	32031	5.89743	5.21637	311.163	2.76138	2.72993	451.853	0.174877	0	0	1.26172	0	0	2.64e-12	2.53e-08	3.95e-191	0	0	6.12e-12	1.1e-08	0	0	824
chr2.gff3_MRNA_VIT_02s0025g00970.t01	2455	276	87	2586	121	14	26.5169	3.05672	0.880564	29.3865	1.72043	0.197495	8.72e-154	3.57e-12	1.34e-191	1.1e-188	-1.54e-09	-5.29e-216	-0.00998807	0.00011917	-1.45e-05	-8.26e-205	-8.13e-22	2.9e-176	-6.11e-167	-2.13e-203	-0.00139385	826
chr5.gff3_MRNA_VIT_05s0049g00930.t01	536	803	789	927	906	61	5.78942	8.8933	7.9858	10.5341	12.8819	0.860512	-6.71e-08	0.133196	-4.2e-05	-0.00273548	-3.03e-66	-3.94e-65	-3.86e-14	-3.77e-07	-4.62e-52	-2.28e-32	-1.62e-54	-1.46e-20	-0.0129829	-6.67e-05	-3.83e-10	826
chr7.gff3_MRNA_VIT_07s0104g00680.t01	7	198	7	4	6	11	0.0756081	2.19287	0.07085	0.0454547	0.0853103	0.155174	-1.98e-17	1.61e-17	1.03284	-0.585364	0.468692	0.12332	0.71396	3e-17	0.262113	0.314069	-5.4e-16	-1.04504	5.32e-18	0.795724	-1.0551	826
chr11.gff3_MRNA_VIT_11s0016g02350.t01	6935	703	120	5125	738	89	74.9061	7.78579	1.21457	58.2389	10.4932	1.2555	0	6.11e-41	0	1.61e-264	-2.57e-47	0	3.34e-22	-0.000117827	1.12879	0	-2.36e-40	0	-2.83e-302	0	-8.2e-48	828
chr16.gff3_MRNA_VIT_16s0013g00990.t01	218	453	67	104	1310	26	2.35465	5.01701	0.678135	1.18182	18.6261	0.366776	-1.75e-10	1.08e-28	5.2e-10	-1.44e-95	-4.6e-107	-3.19e-05	2.91e-05	-2.92e-53	-0.0535786	-4.01e-14	-1.05e-33	-1.07e-80	8.3e-22	-0.01182	-1.49e-102	829.5
chr9.gff3_MRNA_VIT_09s0002g08330.t01	2951	1789	510	2181	1645	2052	31.8742	19.8133	5.16193	24.7842	23.3893	28.9471	1.51e-28	6.55e-74	1.13e-161	0.220636	5.1e-06	0.000470117	2.48e-10	-0.000798697	5.58e-108	-0.0181424	1.77e-14	2e-12	-7.59e-07	-5.35e-105	-6.81e-77	829.5
chr14.gff3_MRNA_VIT_14s0108g00030.t01	70	555	108	93	90	25	0.756081	6.14667	1.09311	1.05682	1.27966	0.352669	-8.22e-36	7e-31	-0.0891621	-0.394527	-2.7e-05	-0.00016686	-0.137935	2.22e-28	-5.89e-05	-0.0154354	-1.79e-42	-0.0208229	2.19e-31	1.1405	-0.483571	831
chr10.gff3_MRNA_VIT_10s0116g00570.t01	292	657	77345	251	335	54508	3.15394	7.27633	782.842	2.85228	4.76316	768.931	-2.41e-16	0	0	-3.42e-05	0	0	0.458209	5.91e-06	-0.0244301	0	0	-0.000476915	7.58e-19	0	0	832.5
chr18.gff3_MRNA_VIT_18s0001g12710.t01	193	70	102	17	45	117	2.08462	0.775256	1.03239	0.193183	0.639828	1.65049	3.28e-07	-0.200841	5.24e-05	-0.00282785	8.57e-05	3.07e-09	7.65e-15	0.551266	0.0163314	-0.163537	0.000643093	1.81e-08	9.95e-05	4.36e-07	0.0547375	832.5
chr7.gff3_MRNA_VIT_07s0005g00740.t01	36886	11229	158	48162	4662	132	398.412	124.362	1.59919	547.298	66.2861	1.86209	0	0	0	0	0	0	-8.13e-216	7.72e-154	0.3931	0	0	0	0	0	0	834
chr4.gff3_MRNA_VIT_04s0008g00620.t01	1210	375	12	879	46	7	13.0694	4.15316	0.121457	9.98868	0.654046	0.0987473	2.28e-42	1.55e-31	9.69e-102	1.46e-64	-0.000205444	-1.86e-74	1.61e-05	9.62e-23	-1.00878	-3.43e-102	-5.81e-32	1.3e-91	-1.38e-22	-4.98e-74	-0.000375082	835
chr16.gff3_MRNA_VIT_16s0013g02110.t01	239	9	2	33	9	2	2.58148	0.0996758	0.0202428	0.375002	0.127966	0.0282135	2.08e-20	0.118384	5.85e-22	0.0298037	-0.144992	-0.000458978	1.05e-15	-0.885342	0.843989	-8.45e-22	-0.257962	7.05e-20	-0.00724957	-0.00027368	-0.0645033	836
chr7.gff3_MRNA_VIT_07s0005g03390.t01	3795	4831	44	3472	3980	24	40.9904	53.5037	0.445343	39.4547	56.5892	0.338562	-1.16e-17	0	2.15557e-299	-3e-24	0	-1.01e-287	0.267315	-0.0655957	-0.511907	-1.67957e-300	0	-3.09e-20	5.6e-22	-1.01e-285	0	837
chr12.gff3_MRNA_VIT_12s0028g03330.t01	6460	7208	51	5920	3832	23	69.7755	79.8292	0.516193	67.273	54.4849	0.324455	-3.05e-08	0	0	1.41e-12	-1.94874e-305	0	0.157113	2.94e-41	-0.196802	0	0	5.21e-17	4.94e-12	0	-1.50081e-302	838
chr19.gff3_MRNA_VIT_19s0093g00160.t01	186	166	18730	150	106	17205	2.00902	1.83846	189.574	1.70455	1.50715	242.707	0.65434	0	0	0.568397	0	0	0.313257	0.276029	1.14e-50	0	0	0.0948127	0.766118	0	0	839.5
chr1.gff3_MRNA_VIT_01s0011g00350.t01	1749	47	2	1445	23	3	18.8912	0.520529	0.0202428	16.4205	0.327023	0.0423203	2.96e-139	1.59e-05	4.71e-149	8.94e-118	-0.00491473	-4.14e-123	0.00523093	0.203712	0.719626	-1.31e-148	-4.5e-05	5.53e-143	-2.97e-114	-1.57e-123	-0.00184813	839.5
chr8.gff3_MRNA_VIT_08s0040g00150.t01	1638	34	327	1125	16	276	17.6923	0.376553	3.30971	12.7841	0.227494	3.89346	6.8e-130	-1.7e-22	1.62e-84	9.8e-93	3.78e-22	-2.96e-41	2.4e-09	0.254341	0.165535	-1.02e-76	3.76e-20	1.31e-135	-5.22e-90	-1.5e-47	3.37e-25	841
chr10.gff3_MRNA_VIT_10s0003g04710.t01	2940	199	63	1879	129	34	31.7554	2.20394	0.63765	21.3524	1.83417	0.47963	4.73e-208	2.89e-09	6.74e-237	4.17e-128	-4.22e-07	-1.25e-114	2.08e-21	0.266922	-0.37982	-5.72e-240	-3.6e-11	1.32e-214	-3.03e-122	-1.58e-148	-9.74e-06	842
chr18.gff3_MRNA_VIT_18s0001g06840.t01	4916	977	59	5893	812	13	53.0985	10.8204	0.597164	66.9662	11.5453	0.183388	9.82e-237	1.92e-73	0	9.72726e-297	-6.33e-68	0	-8.01e-17	-0.363143	-0.00238095	0	-5.01e-81	3.23e-227	-1.22775e-307	0	-5.49e-62	843
chr1.gff3_MRNA_VIT_01s0010g03620.t01	61621	39160	272	53615	40569	614	665.578	433.7	2.75303	609.264	576.826	8.66155	0	0	0	1.04e-08	0	0	3.58e-26	-1.26e-150	1.59e-22	0	0	6.32e-52	-1.36e-270	0	0	844
chr2.gff3_MRNA_VIT_02s0025g02080.t01	521	726	454	626	260	11	5.62741	8.04051	4.59513	7.11367	3.69678	0.155174	-1.15e-05	1.79e-10	0.0257403	6.04e-11	-7.69e-22	-4.07e-52	-0.00519965	7.69e-16	-2.72e-37	-3.94e-43	-1.86e-60	7.22e-05	0.115348	-1.07e-06	0.0475678	845.5
chr9.gff3_MRNA_VIT_09s0002g02260.t01	1594	22	50	1387	14	65	17.2171	0.243652	0.506071	15.7614	0.199057	0.916939	1.35e-131	-0.0376072	1.56e-126	2.81e-115	7.86e-05	-1.87e-102	0.0907883	0.851712	0.027276	-6.61e-119	0.000219129	1.79e-132	-1.91e-114	-1.19e-109	0.0197804	845.5
chrUn.gff3_MRNA_VIT_00s0357g00090.t01	3034	3929	15	2717	2483	13	32.7707	43.514	0.151821	30.8751	35.3043	0.183388	-2.98e-16	0	2.49e-254	-0.000806554	-2.56e-208	-2.87e-227	0.113753	1.32e-08	0.896908	-1.06e-253	0	-0.0531835	4.21e-22	-7.25e-228	-8.5e-209	847
chr18.gff3_MRNA_VIT_18s0089g00310.t01	79	45	23	352	117	54	0.853292	0.498379	0.232793	4.00002	1.66355	0.761765	0.0391747	0.0323189	6.93e-05	5.46e-10	-0.000606288	-1.13e-19	-1.72e-18	-4.98e-06	0.00126969	-0.793846	0.140403	-0.00173581	-2.14e-23	-1.11e-27	-9.03e-09	848
chr16.gff3_MRNA_VIT_16s0050g01780.t01	914	460	1429	843	405	159	9.87226	5.09454	14.4635	9.57959	5.75845	2.24297	4.9e-16	-2.79e-44	-1.29e-10	1.05e-09	-1.88e-12	-6.14e-39	0.795371	-0.213499	-4.35e-81	-6.68e-43	-1.95e-11	6.23e-11	-5.11e-14	9.47e-12	5.49e-36	849
chr4.gff3_MRNA_VIT_04s0044g01110.t01	2615	7893	65444	3085	2076	52742	28.245	87.4157	662.387	35.057	29.5174	744.018	-6.39e-259	0	0	2.09e-05	0	0	-1.27e-08	2.38e-246	4.63e-38	0	0	-0.309969	3.11e-196	0	0	850
chr6.gff3_MRNA_VIT_06s0004g02680.t01	262	3546	4249	234	2200	3047	2.8299	39.2723	43.0059	2.6591	31.2805	42.9833	-1.27e-248	-0.00473339	-2.01e-302	-6.31e-150	1.49e-15	6.53e-220	0.750375	4.88e-09	-1.3627	1.35e-217	0.0104724	-9.83e-148	1.54e-251	1.19e-305	6.09e-17	851
chrUn.gff3_MRNA_VIT_00s0181g00200.t01	6037	1053	12	5324	1121	18	65.2066	11.6621	0.121457	60.5003	15.9388	0.253922	2.44438e-298	1.33e-88	0	3.11e-213	-7.44e-93	0	0.00482187	-1.13e-06	0.162515	0	-4.46e-86	2.68e-256	-1.06e-264	0	-7.74e-95	852
chr8.gff3_MRNA_VIT_08s0007g03420.t01	570	155	413	651	41	5	6.15666	1.71664	4.18015	7.39776	0.582954	0.0705338	1.06e-23	-8.03e-12	2.63e-05	9.06e-47	-0.000240469	-8.45e-56	-0.02367	1.84e-06	-1.4e-35	-6.58e-49	-7.17e-14	1.46e-39	-9.61e-31	-7.78e-10	4.73e-26	853
chr17.gff3_MRNA_VIT_17s0000g06630.t01	3478	230	570	2826	183	430	37.5664	2.54727	5.76921	32.1138	2.60197	6.0659	1.06e-246	-4.96e-14	1.06e-194	6.1e-194	1.61e-11	-2.63e-143	1.14e-05	-1.15447	0.676611	-2.36e-190	7.19e-12	9.67e-246	-7.84e-195	-3.21e-147	2.12e-12	854.5
chr2.gff3_MRNA_VIT_02s0025g02690.t01	2714	606	1	2549	125	2	29.3144	6.7115	0.0101214	28.966	1.7773	0.0282135	3.1e-122	3.74e-53	2.66e-230	1.23e-184	-3.1e-12	-4.12e-216	0.95515	3.87e-26	0.742204	-6.15e-230	-8.47e-53	8.37e-197	-5.4e-114	-1.86e-216	-1.63e-12	854.5
chr4.gff3_MRNA_VIT_04s0008g06650.t01	6	6	461	0	7	13	0.064807	0.0664505	4.66598	0	0.0995287	0.183388	-1.00165	-1.03e-39	-9.51e-40	-0.0397169	0.402696	0.00743864	0.0935759	-0.74293	-2.59e-37	0.128765	0.139382	-0.708426	0.0893086	3.94e-41	5.06e-39	856
chr13.gff3_MRNA_VIT_13s0101g00210.t01	7550	2839	1272	3667	1561	4336	81.5488	31.4422	12.8745	41.6706	22.1949	61.1669	7.07e-199	6.97e-70	0	5.31e-53	5.24e-125	4.97e-29	3.2e-120	6.68e-15	5.89e-205	-1.17e-25	4.32e-69	4.7e-293	-3.98e-15	-1.75e-127	-1.38e-19	857
chr3.gff3_MRNA_VIT_03s0038g03750.t01	32513	4230	5801	27937	2832	3698	351.178	46.8476	58.7144	317.467	40.2665	52.1668	0	-2.08e-15	0	0	2.74e-13	0	2.07e-18	1.34e-05	-0.000103507	0	0.000924121	0	0	0	3.49e-30	858
chr9.gff3_MRNA_VIT_09s0002g08680.t01	4046	3085	22	2903	1446	7	43.7015	34.1666	0.222671	32.9888	20.5598	0.0987473	3.26e-13	2.6e-257	0	4.94e-26	-1.69e-122	-1.72e-244	2.32e-16	2.16e-30	-0.183487	0	-1.01e-259	2.61e-75	0.369532	-3.84e-242	-1.25e-120	859
chr19.gff3_MRNA_VIT_19s0015g02680.t01	15	363	6293	22	272	4744	0.162017	4.02026	63.6941	0.250001	3.8674	66.9224	-8.98e-30	0	0	-1.58e-21	0	0	-0.400967	0.914315	0.0709599	0	0	-9.34e-23	3.38e-28	0	0	860.5
chr7.gff3_MRNA_VIT_07s0031g00770.t01	1141	699	34	969	132	3	12.3241	7.74149	0.344128	11.0114	1.87683	0.0423203	8.46e-12	1.09e-54	1.3e-91	2.19e-53	-1.28e-12	-4.28e-83	0.0692396	7.15e-32	-0.00129487	-1.62e-97	-2.35e-60	1.01e-65	-5.87e-07	-1.68e-77	-1.01e-08	860.5
chr5.gff3_MRNA_VIT_05s0020g02000.t01	1591	2844	4558	3991	2284	2372	17.1846	31.4975	46.1335	45.3525	32.4748	33.4612	-4.84e-40	-4.39e-30	-7.32e-127	2.81e-19	0.536446	-1.49e-16	-7.56e-109	-0.496397	-1.91e-18	7.45e-39	0.127906	-4.88e-35	-9.8e-25	0.681415	2.53e-21	862
chr18.gff3_MRNA_VIT_18s0122g00790.t01	4446	2315	6	3546	1929	11	48.022	25.6388	0.0607285	40.2956	27.4273	0.155174	8.99e-65	8.24e-196	0	4.97e-22	-3.21e-162	-2.12e-297	3.29e-08	-0.125667	0.190741	0	-5.69e-194	1.11e-49	-2.66e-31	-3.39e-299	-1.18e-163	863.5
chr19.gff3_MRNA_VIT_19s0014g04690.t01	3012	4061	573	3775	1022	157	32.5331	44.9759	5.79958	42.8979	14.5312	2.21476	-9.44e-21	2.83e-243	2.24e-157	1.14e-118	-4.35e-59	-2.51e-279	-4.44e-15	1.98e-134	-1.54e-16	-7.69e-214	-3.43e-302	3.85e-63	0.144018	-2.15e-222	-1.65e-27	863.5
chr11.gff3_MRNA_VIT_11s0016g00960.t01	15295	31973	169	16266	23740	357	165.204	354.104	1.71052	184.842	337.545	5.03611	0	0	0	-1.17514e-300	0	0	-2.81e-12	0.000102419	4.79e-13	0	0	0	0	0	0	865
chr6.gff3_MRNA_VIT_06s0004g06890.t01	8047	1503	40	7076	707	44	86.917	16.6459	0.404857	80.4094	10.0524	0.620697	0	5.05e-121	0	0	-6.9e-53	0	0.000728789	1.55e-15	0.171358	0	-4.94e-117	0	0	0	-6.98e-56	866
chr4.gff3_MRNA_VIT_04s0008g05510.t01	2274	963	95	2230	1551	684	24.5618	10.6653	0.961535	25.341	22.0527	9.64902	2.01e-51	4.51e-66	6.26e-175	0.00301596	-2.6e-35	-1.99e-61	-0.520876	-1.58e-29	2.03e-46	-6.16e-60	-0.162318	0.0209992	-4.46e-53	-3.9e-172	-1e-118	867
chr5.gff3_MRNA_VIT_05s0049g01780.t01	72	44	6294	76	22	2998	0.777684	0.487304	63.7042	0.86364	0.312805	42.292	0.0827986	0	0	0.00134187	1.45e-249	2.62e-241	-0.791772	0.242808	-5.78e-38	1.39e-242	6.31e-247	0.00472225	-0.0304886	0	0	868
chr16.gff3_MRNA_VIT_16s0039g01130.t01	16	24	1583	15	6	192	0.172819	0.265802	16.0222	0.170455	0.0853103	2.7085	-0.383459	-6.85e-130	-7.76e-132	0.345225	4.41e-17	7.31e-16	1.13463	0.0589048	-4.26e-86	7.88e-16	1.39e-14	0.326685	0.377286	6.92e-132	1.09e-133	870
chr16.gff3_MRNA_VIT_16s0050g00910.t01	21251	2407	15686	20566	2181	8831	229.535	26.6577	158.765	233.706	31.0103	124.577	0	0	5.28e-125	0	0	-2.68e-289	-0.202949	-0.00042379	-2.69e-35	-5.4e-270	0	0	0	-2.35e-131	0	870
chr18.gff3_MRNA_VIT_18s0001g03000.t01	6410	3097	16	4739	1963	12	69.2354	34.2995	0.161943	53.8525	27.9107	0.169281	1.31e-109	1.69e-259	0	5.03e-73	-7.31e-165	0	1.36e-20	5.85e-07	1.13619	0	-2.35e-259	1.4e-158	-5.47e-41	0	-5.66e-165	870
chr6.gff3_MRNA_VIT_06s0080g01090.t01	4266	4772	2148	3423	10666	1404	46.0778	52.8503	21.7408	38.8979	151.653	19.8059	-4.34e-06	4.56e-115	2.42e-81	0	0	-6.59e-56	1.66e-07	-9.93665e-306	-0.0555973	-5.78e-96	-1.23e-131	0	5.85e-22	-6.93e-45	0	873
chr7_random.gff3_MRNA_VIT_07s0151g00010.t01	2586	222	31	2771	154	34	27.9318	2.45867	0.313764	31.4888	2.18963	0.47963	2.31e-174	2.16e-15	1.65e-213	3.6e-196	-4.87e-09	-2.99e-226	-0.00196103	0.490814	0.236727	-2.9e-210	-5.55e-13	6e-179	-9.96e-192	-2.4e-229	-7.32e-11	873
chr8.gff3_MRNA_VIT_08s0007g06470.t01	2196	63	312	1458	72	287	23.7194	0.697731	3.15788	16.5683	1.02372	4.04864	2.33e-173	-2.81e-16	3.57e-131	1.48e-106	7.09e-14	-9.97e-64	4.75e-14	-0.118664	0.0338417	-5.94e-118	3.3e-17	2.99e-167	-3.46e-112	-1.01e-74	8.47e-12	873
chr10.gff3_MRNA_VIT_10s0071g00250.t01	1063	22	0	1628	63	2	11.4816	0.243652	0	18.5001	0.895759	0.0282135	5.4e-87	0.00104882	8.28e-92	6.13e-123	-6.83e-07	-9.35e-139	-1.05e-16	-0.00030238	0.368918	-3.06e-91	-0.00771638	4.55e-75	-1.09e-134	-2.7e-139	-2.46e-07	875.5
chrUn.gff3_MRNA_VIT_00s0323g00070.t01	138	259	13683	134	206	31192	1.49056	2.86845	138.491	1.52273	2.92899	440.018	-1.1e-05	0	0	-6.94e-05	0	0	-1.19838	-1.14535	0	0	0	-4.63e-05	1.99e-05	0	0	875.5
chr13_random.gff3_MRNA_VIT_13s0019g01830.t01	4137	1824	10	4155	1217	10	44.6844	20.201	0.101214	47.2161	17.3038	0.141068	1.67e-85	8.79e-154	0	2.31e-118	-1.3e-102	0	-0.0775133	0.00317775	0.714418	0	-5.22e-153	2.14e-109	-2.13e-94	0	-3.25e-103	877
chr16.gff3_MRNA_VIT_16s0100g01110.t01	35	114	1611	44	61	199	0.378041	1.26256	16.3056	0.500002	0.867322	2.80724	-6.51e-06	-1.05e-112	-1.11e-103	-0.048953	8.66e-09	2.36e-12	-0.42705	0.093006	-8.39e-87	9.22e-14	6.57e-06	-0.00640378	0.000136942	1.96e-127	3.61e-120	878
chrUn.gff3_MRNA_VIT_00s0532g00020.t01	7480	6972	45	7029	3830	25	80.7927	77.2155	0.455464	79.8753	54.4564	0.352669	0.0551074	0	0	1.72e-41	-7.64987e-305	0	0.752205	4.27e-34	-0.543042	0	0	3.41e-44	-0.162979	0	-2.70476e-303	879
chr8.gff3_MRNA_VIT_08s0032g00890.t01	4669	3262	25	4555	1686	11	50.4306	36.1269	0.253036	51.7616	23.9722	0.155174	9.95e-25	1.39e-271	0	7.9e-90	-8.28e-142	0	-0.416903	3.13e-22	-0.379195	0	-1.76e-273	1.34e-84	-2.46e-27	0	-2.46e-140	880
chr11.gff3_MRNA_VIT_11s0149g00130.t01	8486	7135	71	8256	5291	35	91.6587	79.0207	0.718621	93.8186	75.2295	0.493736	6.18e-11	0	0	3e-18	0	0	-0.309322	0.0562394	-0.206361	0	0	9.16e-15	-9.34e-14	0	0	881
chr16.gff3_MRNA_VIT_16s0100g01140.t01	1	14	946	2	8	90	0.0108012	0.155051	9.57487	0.0227274	0.113747	1.26961	-0.0141998	-1.11e-78	-9.77e-82	-0.12113	5.41e-08	2.6e-09	-0.819697	0.781893	-6.17e-58	1.69e-09	1.88e-07	-0.0570023	0.033782	1.76e-81	1.51e-79	882.5
chr7.gff3_MRNA_VIT_07s0151g00670.t01	35	241	2	40	17	3	0.378041	2.6691	0.0202428	0.454547	0.241713	0.0423203	-5.76e-16	3.87e-22	0.000189865	0.119073	-0.0241162	-0.000189277	-0.680781	3.97e-18	0.719626	-0.000729662	-1.04e-21	0.308872	7.6e-15	-6.47e-05	-0.00692288	882.5
chr16.gff3_MRNA_VIT_16s0013g00980.t01	35	111	40	24	448	13	0.378041	1.22933	0.404857	0.272728	6.36984	0.183388	-1.09e-05	2.12e-05	-1.09017	-5.25e-36	-2.74e-37	-0.477803	0.431098	-2.62e-24	-0.0687176	-0.108204	-3.1e-08	-1.54e-34	5.66e-07	0.302219	-3.57e-34	884
chr3.gff3_MRNA_VIT_03s0063g00140.t01	8106	2275	4941	5293	1603	779	87.5542	25.1958	50.01	60.148	22.7921	10.9892	5.65e-299	-5.35e-82	2.96e-97	1.44e-143	-1.25e-30	-4.31e-271	1.42e-50	0.0299988	-9.04e-227	0	-4.92e-51	0	-8.73e-124	-1.32e-10	4.79e-92	885
chr2.gff3_MRNA_VIT_02s0012g00940.t01	10	6	444	5	1	12	0.108012	0.0664505	4.49391	0.0568184	0.0142184	0.169281	0.611424	-2.8e-38	-2.05e-37	0.441402	0.0280434	0.138206	0.475754	0.334641	-3.63e-36	0.523023	0.185356	0.10526	1.00435	1.75e-38	2.17e-39	886
chr18.gff3_MRNA_VIT_18s0122g00620.t01	7104	2074	400	5253	1083	14	76.7315	22.9697	4.04857	59.6934	15.3985	0.197495	1.43e-252	9.19e-110	0	4.22e-214	-1.68e-90	0	1.3e-22	3.53e-14	-6.62e-32	0	-6.5e-173	0	-1.67e-139	0	-2.68e-45	887
chr12.gff3_MRNA_VIT_12s0055g00810.t01	3853	367	360	4342	439	200	41.6169	4.06456	3.64371	49.3411	6.24187	2.82135	8e-252	0.321672	7.37e-259	1.03e-261	-7.63e-11	-3.5061e-302	-6.7e-08	-4.47e-05	-0.0395008	-5e-273	-0.00294602	1.23e-217	-1.68e-295	-2.2e-302	-1.07e-06	888
chr14.gff3_MRNA_VIT_14s0066g02060.t01	3200	3917	170	3354	3614	14	34.5637	43.3811	1.72064	38.1138	51.3853	0.197495	-2.28e-11	4.94e-299	2.43e-238	-2.03e-16	-4.65e-303	-1.77e-280	-0.00518865	-7.26e-07	-1.26e-12	-2.34e-267	0	-7.61e-26	9.78e-05	-9.25e-253	-1.28e-280	889
chr4.gff3_MRNA_VIT_04s0044g01410.t01	51424	20694	158	42244	20627	145	555.439	229.188	1.59919	480.047	293.283	2.04548	0	0	0	0	0	0	7.21e-56	-4.07e-60	0.134056	0	0	0	0	0	0	890
chr13.gff3_MRNA_VIT_13s0019g02630.t01	9554	6754	3851	6973	6484	11698	103.194	74.8011	38.9776	79.239	92.192	165.021	1.31e-45	4.68e-103	2.67e-258	-3.26e-09	3.5e-148	2.09e-211	1.59e-32	-1.98e-15	0	1.18e-104	2.8e-236	1.33e-06	-0.017058	-7.79e-121	-7.27e-149	891
chr18_random.gff3_MRNA_VIT_18s0001g06750.t01	71	329	2168	42	290	291	0.766882	3.6437	21.9432	0.477275	4.12333	4.10506	-1.51e-17	-4.88e-118	-9.84e-169	-4.39e-20	-1.3259	4.04e-20	0.0833646	-0.296673	-4.32e-111	9.02e-17	0.316671	-9.32e-17	1.21e-21	1.29e-174	8.02e-111	892
chr12.gff3_MRNA_VIT_12s0134g00240.t01	1635	3318	2126	853	5422	1607	17.6599	36.7471	21.5181	9.69322	77.0921	22.6695	-1.61e-61	2.58e-38	-2.01e-05	0	-9.34e-197	6.74e-38	1.53e-23	-9.99e-101	0.281001	1.93e-06	-4.38e-30	-1.25e-241	1.1e-133	2.67e-45	-1.6e-206	893
chrUn.gff3_MRNA_VIT_00s0480g00040.t01	683	1909	7341	803	473	1275	7.37719	21.1423	74.3014	9.12504	6.7253	17.9861	-4.45e-59	-7.38e-274	0	0.0001786	6.47e-37	2.15e-22	-0.00388829	1.69e-65	-2.13468e-299	1.7e-32	-0.00162128	0.293412	5.98e-44	0	0	894
chrUn.gff3_MRNA_VIT_00s0386g00050.t01	3529	9884	78	3521	4465	38	38.1173	109.466	0.789471	40.0115	63.4851	0.536057	-9.2e-297	0	2.3e-283	-3.37e-40	0	-3.87e-288	-0.155815	2.56e-105	-0.169928	-2.73e-288	0	-3.94e-47	3.86e-279	-1.9e-283	0	895
chr1.gff3_MRNA_VIT_01s0026g01490.t01	5235	1579	12	4575	1680	17	56.5441	17.4876	0.121457	51.9889	23.8869	0.239815	9.26e-181	8.3e-133	0	1.46e-91	-4.97e-140	0	0.00332119	-3.89e-09	0.206925	0	-1.58e-130	1.33e-120	-1.79e-144	0	-8.16e-142	896
chr18.gff3_MRNA_VIT_18s0001g10540.t01	5979	6547	45	5348	3338	25	64.5801	72.5086	0.455464	60.773	47.461	0.352669	-4.86e-06	0	0	4.97e-15	-1.52e-277	0	0.0225177	2.95e-45	-0.543042	0	0	3.74e-23	1.19e-11	0	-5.34e-276	897
chr2.gff3_MRNA_VIT_02s0154g00300.t01	251	1180	39	266	781	485	2.71109	13.0686	0.394736	3.02274	11.1046	6.84177	-5.17e-58	4.15e-94	2.22e-16	-2.38e-32	-4.05e-09	3.28e-12	-0.423887	0.0125405	2.29e-37	3.2e-14	-9.62e-19	-3.49e-35	4.44e-54	-6.57e-18	-3.09e-62	898
chr17.gff3_MRNA_VIT_17s0000g08680.t01	4256	6161	48	4893	4457	31	45.9697	68.2336	0.485828	55.6025	63.3714	0.437309	-2.42e-42	0	0	-1.49e-05	0	0	-2.21e-10	0.00816085	-0.951667	0	0	-2.89e-22	3.91e-14	0	0	899.5
chr19.gff3_MRNA_VIT_19s0014g01700.t01	2195	254	73	2189	94	43	23.7086	2.81307	0.738864	24.8751	1.33653	0.60659	1.74e-136	3.57e-12	1.71e-172	3.71e-162	-0.00186674	-4.39e-175	-0.27939	4.4e-06	-0.538564	-5.18e-175	-8.31e-14	1.83e-161	-3.2e-138	-1.1e-172	-0.00898259	899.5
chr16.gff3_MRNA_VIT_16s0013g00970.t01	269	446	88	166	1239	22	2.90551	4.93949	0.890685	1.88637	17.6166	0.310349	-1.31e-06	4.63e-25	2.6e-11	-1.39e-80	-6.22e-102	-5.58e-11	0.00173738	-8.51e-49	-0.000591843	-3.34e-19	-4.29e-34	-1.09e-68	7.42e-14	-7.38e-05	-1.27e-93	902.5
chr16.gff3_MRNA_VIT_16s0022g00670.t01	18515	52201	758	19161	46527	335	199.984	578.131	7.67204	217.74	661.539	4.72576	0	0	0	0	0	0	-6.43e-09	-3.07e-44	-1.25e-07	0	0	0	0	0	0	902.5
chrUn.gff3_MRNA_VIT_00s0800g00010.t01	7270	945	37	7814	825	33	78.5244	10.466	0.374493	88.7958	11.7302	0.465523	0	9.09e-75	0	0	-6.39e-65	0	-1.13e-07	-0.0930234	0.59577	0	-4.1e-73	0	0	0	-3.2e-66	902.5
chr12.gff3_MRNA_VIT_12s0055g00790.t01	0	234	0	0	16	0	0	2.59157	0	0	0.227494	0	-6.03e-22	6.03e-22	NA	-0.00376991	-0.00403988	NA	NA	8.83e-18	NA	NA	-6.03e-22	-0.00375164	6.03e-22	NA	-0.00373811	902.5
chr15.gff3_MRNA_VIT_15s0021g01140.t01	1282	10	1	1354	11	2	13.8471	0.110751	0.0101214	15.3864	0.156402	0.0282135	5.28e-108	0.0422846	5.14e-110	2.65e-113	-0.0767671	-9.89e-116	-0.0565632	-0.687154	0.742204	-1.19e-109	-0.197045	4.22e-107	-3.65e-114	-4.46e-116	-0.0196547	905.5
chr8.gff3_MRNA_VIT_08s0105g00190.t01	193	152	248	156	548	95	2.08462	1.68341	2.51011	1.77273	7.79168	1.34014	0.169843	-0.00550792	-0.178504	-1.49e-26	-5.18e-31	-0.130739	0.310325	-1.97e-27	-0.000136476	-0.0111814	-0.229218	-1.21e-23	-0.93889	0.015141	-4.72e-20	905.5
chr4.gff3_MRNA_VIT_04s0023g02510.t01	1651	41	1018	1551	28	655	17.8327	0.454079	10.3036	17.6251	0.398115	9.23992	2.64e-132	-1.16e-78	8.02e-21	2.28e-125	1.43e-51	-1.7e-24	1.04695	0.884464	-0.126852	-1.13e-25	8.83e-51	2.22e-133	-2.4e-124	-4.6e-19	9.02e-80	907.5
chr5.gff3_MRNA_VIT_05s0077g00880.t01	101	211	0	113	11	0	1.09092	2.33684	0	1.2841	0.156402	0	-8.03e-06	5.39e-20	1.29e-10	6.85e-09	-0.0149693	-1.2e-11	-0.446774	4.55e-17	NA	-1.29e-10	-5.39e-20	9.51e-08	0.000224531	-1.2e-11	-0.0114901	907.5
chr17.gff3_MRNA_VIT_17s0000g06220.t01	18632	3198	7999	20827	2112	4648	201.247	35.4181	80.9613	236.671	30.0292	65.5682	0	-6.78e-173	0	0	1.53e-93	0	-7.17e-29	3.75e-05	-6.8e-15	0	1.06e-65	0	0	0	5.17e-217	909
chr16.gff3_MRNA_VIT_16s0098g01080.t01	10190	7720	343	9883	6080	43	110.064	85.4997	3.47165	112.307	86.4478	0.60659	5.09e-32	0	0	5.06e-29	0	0	-0.339296	-0.781972	-4.81e-20	0	0	1.06e-24	-1.67e-35	0	0	910.5
chr17.gff3_MRNA_VIT_17s0000g02420.t01	11787	9882	1167	12952	7558	128	127.313	109.444	11.8117	147.182	107.463	1.80566	4.23e-15	0	0	3.01e-52	0	0	-1.87e-15	0.441622	-4.64e-67	0	0	3.41e-15	-5.86e-53	0	0	910.5
chr12.gff3_MRNA_VIT_12s0055g00290.t01	378	2509	1138	424	3675	794	4.08284	27.7874	11.5182	4.8182	52.2526	11.2008	-7.8e-144	7.17e-61	-1.96e-35	-6.46e-244	-4.41e-172	1.42e-19	-0.100067	-1.95e-54	-0.813087	1.58e-24	-1.71e-63	-2.14e-253	2.26e-133	2.2e-28	-5.84e-169	912.5
chr14.gff3_MRNA_VIT_14s0030g01870.t01	6954	6811	73	6170	5797	41	75.1113	75.4324	0.738864	70.1139	82.424	0.578377	-1.12337	0	0	-2.58e-09	0	0	0.00536094	-0.000595297	-0.41788	0	0	-0.000326685	0.00325141	0	0	912.5
chr11.gff3_MRNA_VIT_11s0016g04400.t01	636	19	7	189	6	8	6.86954	0.210427	0.07085	2.14774	0.0853103	0.112854	9.48e-52	0.0697331	1.84e-54	1.59e-16	0.926089	-4.91e-16	1.23e-23	0.167499	0.614027	-1.24e-53	-0.324611	3.56e-54	-2.16e-14	-8.67e-17	-1.0551	914.5
chr2.gff3_MRNA_VIT_02s0154g00080.t01	18939	53769	474	19226	39035	283	204.563	595.496	4.79756	218.478	555.015	3.99221	0	0	0	0	0	0	-5.81e-06	5.48e-13	-0.0841978	0	0	0	0	0	0	914.5
chr18.gff3_MRNA_VIT_18s0001g06170.t01	1989	2529	269	1584	4280	1246	21.4835	28.0089	2.72266	18.0001	60.8547	17.577	-5.38e-10	2.23e-166	3.56e-121	-5.84e-155	-1.67e-158	-0.79602	0.000195202	-1.56e-85	4.87e-71	-9.58e-05	-5.4e-22	-9.41e-128	4.08e-22	-1.35e-90	-3.70549e-308	916
chr15.gff3_MRNA_VIT_15s0021g00050.t01	671	187	79	661	6	7	7.24758	2.07104	0.799593	7.5114	0.0853103	0.0987473	5.77e-27	8.91e-07	2.61e-44	2.31e-56	1.03481	-4.12e-56	-0.777953	2.57e-16	-1.09e-06	-7.4e-57	-4.54e-16	4.02e-57	-2.06e-27	-3.92e-44	5.98e-07	917
chr19.gff3_MRNA_VIT_19s0093g00590.t01	4506	5431	26	3921	3404	41	48.67	60.1488	0.263157	44.557	48.3994	0.578377	-1.82e-13	0	0	-0.0132209	-1.07e-279	-6.4772e-307	0.00422824	5.17e-12	0.0272407	0	0	1.12761	7.19e-24	0	-1.95e-284	918
chr2.gff3_MRNA_VIT_02s0012g00270.t01	1095	2191	5142	2803	1889	2805	11.8273	24.2655	52.0444	31.8524	26.8585	39.5694	-3.19e-40	-7.81e-100	-1.47e-230	5.63e-05	9.19e-20	4.3e-08	-3.01e-79	-0.0232675	-1.06e-15	2.34e-101	1.88e-28	-4.31e-42	-2.41e-11	9.4e-51	1.72e-71	919
chr16.gff3_MRNA_VIT_16s0115g00170.t01	6	11	1640	3	4	207	0.064807	0.121826	16.5991	0.0340911	0.0568736	2.9201	-0.433311	-1.06e-137	-6.48e-139	-0.8148	8.83e-19	3.98e-19	0.656152	0.410399	-2.23e-87	1.16e-18	8.05e-18	0.962122	0.150303	1.43e-139	4.39e-139	920
chr3.gff3_MRNA_VIT_03s0038g02180.t01	7953	3945	33	8193	1798	22	85.9016	43.6912	0.334007	93.1027	25.5647	0.310349	7.6e-128	0	0	2.46609e-301	-6.95e-149	0	-0.000306353	4.69e-42	-1.13252	0	0	4.41e-284	-1.05e-155	0	-1.57e-148	921
chr14.gff3_MRNA_VIT_14s0128g00190.t01	4775	2692	21	4270	1686	11	51.5755	29.8141	0.21255	48.5229	23.9722	0.155174	2.84e-56	1.63e-224	0	5.12e-74	-8.28e-142	0	0.0408724	8.7e-07	-0.669131	0	-1.26e-225	6.51e-91	-5.7e-42	0	-6.07e-141	922
chr14.gff3_MRNA_VIT_14s0006g02950.t01	2352	1138	3700	4677	383	8741	25.4043	12.6034	37.4493	53.148	5.44564	123.307	1.69e-41	-3.13e-117	-1.7e-25	3.97e-301	0	1.51e-193	-1.01e-86	7.94e-27	9.59e-306	0	0	5.17e-111	-1.13e-203	-8.21e-27	7.96e-212	923
chr6.gff3_MRNA_VIT_06s0004g04370.t01	13127	9617	48	9056	5364	56	141.787	106.509	0.485828	102.91	76.2674	0.789978	1.69e-50	0	0	4.86e-34	0	0	1.96e-61	1e-42	0.0821557	0	0	1.2e-170	0.0992365	0	0	924
chr6.gff3_MRNA_VIT_06s0004g06950.t01	17	1052	0	15	1318	0	0.18362	11.651	0	0.170455	18.7398	0	-2.52e-87	6.96e-91	0.00312184	-1.17e-110	-3.03e-113	-0.0069995	1.1494	-8.29e-14	NA	-0.0044991	-6.96e-91	-1.85e-110	1.41e-87	-0.00483929	-3.03e-113	925
chr4.gff3_MRNA_VIT_04s0079g00410.t01	5249	1008	10126	5872	606	6166	56.6953	11.1637	102.49	66.7276	8.61634	86.9822	8.05e-258	0	-4.93e-132	0	0	7.66e-22	-1.85e-09	0.000357964	-5.46e-12	2.33e-48	0	7.16e-294	-2.91076e-301	2.35e-78	0	926
chr7.gff3_MRNA_VIT_07s0005g00890.t01	3175	694	834	3696	279	424	34.2937	7.68611	8.44127	42.0002	3.96693	5.98126	1.1e-144	-0.207336	2.91e-135	8.44e-244	0.000151013	-2.09e-213	-4.52e-09	5.7e-12	-4.43e-05	-1.27e-167	-0.00386586	6.29e-198	-6.64e-190	-4.17e-180	4.8e-16	927
chr7.gff3_MRNA_VIT_07s0005g00830.t01	125	526	54	46	87	40	1.35015	5.8255	0.546557	0.522729	1.237	0.56427	-2.9e-25	9.23e-37	8.01e-05	-0.00110204	-0.00287405	1.02358	5.31e-05	1.08e-26	1.21333	-0.000285352	-1.8e-36	0.802846	3.74e-37	1.16112	-0.00154915	928
chr10.gff3_MRNA_VIT_10s0003g02120.t01	4085	8092	55	5348	6666	87	44.1227	89.6196	0.556678	60.773	94.7798	1.22729	-1.38e-139	0	0	-2.03e-55	0	0	-3.3e-26	-0.0175328	0.0019551	-1.40809e-307	0	-4.15e-129	1.93e-53	0	0	929
chr6.gff3_MRNA_VIT_06s0004g08060.t01	61	51	525	45	12	27	0.658871	0.564829	5.31375	0.511366	0.170621	0.380882	0.670385	-1.6e-35	-6.63e-34	0.00945008	0.095199	-0.442434	0.401665	0.00347514	-7.47e-39	-0.0893793	-0.256897	0.00055954	0.916922	1.82e-36	5.92e-43	930
chr11.gff3_MRNA_VIT_11s0016g02210.t01	2119	198	3	1992	76	4	22.8877	2.19287	0.0303643	22.6365	1.0806	0.056427	2.42e-140	2.72e-18	6.27e-180	3.88e-150	-1.33e-07	-8.54e-169	1.02624	0.000102354	0.697355	-2.09e-179	-8.62e-18	9.08e-160	-1.06e-131	-2.72e-169	-5.47e-08	932.5
chr3.gff3_MRNA_VIT_03s0063g01960.t01	155	488	1578	230	80	927	1.67418	5.40464	15.9716	2.61365	1.13747	13.077	-9.08e-19	-5.41e-51	-1.32e-102	1.48e-06	3.16e-64	4.52e-47	-0.0023559	4.78e-25	-0.000710974	1.57e-57	6.39e-24	0.0447956	1.35e-10	3.68e-87	2.74e-112	932.5
chr4.gff3_MRNA_VIT_04s0008g03530.t01	248	253	715	314	152	58	2.67869	2.802	7.23682	3.5682	2.1612	0.818192	-0.896102	-1.14e-20	-7.05e-22	0.000236858	-6.29e-06	-5.31e-16	-0.0168599	0.0731607	-1e-46	-1.62e-10	-3.68e-11	0.143988	-0.043053	3.91e-14	2.07e-27	932.5
chr2.gff3_MRNA_VIT_02s0025g04800.t01	0	208	0	0	11	0	0	2.30362	0	0	0.156402	0	-9.68e-20	9.68e-20	NA	-0.0120759	-0.0149693	NA	NA	8.15e-17	NA	NA	-9.68e-20	-0.0117665	9.68e-20	NA	-0.0114901	932.5
chr2.gff3_MRNA_VIT_02s0012g01120.t01	19286	5888	57	16287	6809	92	208.311	65.2101	0.576921	185.08	96.813	1.29782	0	0	0	6.42e-240	0	0	3.61e-15	-1.29e-46	0.00125188	0	0	0	0	0	0	935
chr13.gff3_MRNA_VIT_13s0067g03260.t01	549	2090	2292	481	1435	321	5.92984	23.1469	23.1983	5.46593	20.4034	4.52827	-4.03e-87	-1.30587	-1.76e-95	-2.15e-58	-4e-67	-0.0649528	0.392782	0.009417	-1.49e-114	-0.0063778	-1.54e-104	-2.22e-54	1.21e-92	1.58e-101	0.0074296	936
chr6.gff3_MRNA_VIT_06s0004g04860.t01	5153	6776	113	5577	3824	28	55.6584	75.0448	1.14372	63.3753	54.3711	0.394989	-4.15e-29	0	0	3.52e-07	-1.06041e-303	0	-2.24e-06	8.34e-29	-8.59e-05	0	0	0.492289	3.62e-11	0	-1.43e-306	937
chr11.gff3_MRNA_VIT_11s0052g00440.t01	1818	154	7	1244	41	14	19.6365	1.70556	0.07085	14.1364	0.582954	0.197495	1.04e-123	8.84e-14	7.79e-154	2.69e-96	-0.0091202	-2.72e-103	2.16e-10	2.19e-06	0.110749	-2.56e-151	-1.36e-11	7.48e-144	-5.7e-78	-1.13e-105	-0.000236742	938
chr4.gff3_MRNA_VIT_04s0008g04980.t01	1432	243	17	887	19	4	15.4673	2.69125	0.172064	10.0796	0.270149	0.056427	5.14e-77	1.73e-19	2.14e-119	5.89e-72	-0.0244908	-6.27e-76	1.11e-12	7.97e-18	-0.139218	-1.08e-121	-1.31e-21	1.79e-117	-4.93e-37	-9.28e-74	-0.366636	939
chr10.gff3_MRNA_VIT_10s0042g00920.t01	7	10	601	30	1	40	0.0756081	0.110751	6.08298	0.340911	0.0142184	0.56427	-0.718719	-1.39e-50	-2.56e-51	0.000438614	4.36e-05	0.14269	-0.00555063	0.0988926	-8.38e-42	0.000341474	0.000948793	0.257436	-0.0213128	5.78e-46	1.26e-52	940.5
chr5.gff3_MRNA_VIT_05s0062g00640.t01	2649	125	0	2160	216	3	28.6123	1.38439	0	24.5456	3.07117	0.0423203	1.77e-198	1.13e-12	4.78e-225	5.71e-132	-9.04e-20	-3.56e-183	0.000178554	-2.99e-06	0.19984	-3.39e-224	-7.66e-12	2.13e-169	-6.43e-159	-5.54e-184	-2.03e-20	940.5
chr9.gff3_MRNA_VIT_09s0002g03640.t01	12225	2366	22832	13834	1442	5659	132.044	26.2037	231.092	157.205	20.5029	79.8301	0	0	-2.41e-269	0	2.83e-231	-2.35e-221	-1.8e-22	2.56e-07	0	-9.32e-111	3.86e-183	0	0	1.13e-144	0	942
chr9.gff3_MRNA_VIT_09s0002g00450.t01	24270	14152	92	27323	10730	85	262.144	156.735	0.931171	310.49	152.563	1.19907	1.69e-249	0	0	0	0	0	-3.14e-40	0.140503	0.246205	0	0	2.93e-246	0	0	0	943
chr16.gff3_MRNA_VIT_16s0013g01070.t01	129	192	53	73	618	15	1.39335	2.12642	0.536436	0.829549	8.78697	0.211601	-0.00822211	6.35e-10	3.38e-05	-9.72e-43	-3.46e-51	-0.000116179	0.0109632	-1.85e-28	-0.0162328	-3.25e-09	-1.55e-14	-5.31e-36	8.12e-07	-0.0878995	-1.34e-46	944
chr12.gff3_MRNA_VIT_12s0034g01890.t01	92	599	3621	119	517	559	0.993707	6.63398	36.6497	1.35228	7.35091	7.88567	-8.33e-36	-3.46e-187	-7.07e-286	-1.98e-28	0.466409	1.23e-31	-0.118999	-0.239129	-3.53e-169	9.1e-36	0.0390115	-1.92e-32	7.73e-31	1.19e-278	1.02e-176	945.5
chr14.gff3_MRNA_VIT_14s0083g01140.t01	41	501	13831	54	135	10233	0.442848	5.54862	139.989	0.613639	1.91948	144.354	-2.07e-36	0	0	-2.32e-06	0	0	-0.284814	3.72e-17	0.0983656	0	0	-6.35e-08	1.29e-33	0	0	945.5
chr14.gff3_MRNA_VIT_14s0060g00330.t01	5830	12281	147	7624	7718	59	62.9708	136.013	1.48785	86.6367	109.738	0.832298	-2.64e-238	0	0	-3.96e-22	0	0	-2.73e-36	2.29e-24	-0.00598407	0	0	-1.67e-91	1.02e-102	0	0	947
chr14.gff3_MRNA_VIT_14s0108g01020.t01	12411	30751	792	11667	32905	255	134.053	340.57	8.01617	132.58	467.856	3.59722	0	0	0	0	0	0	0.635646	-3.16e-148	-6.92e-17	0	0	0	0	0	0	948
chr7.gff3_MRNA_VIT_07s0005g01670.t01	8554	10253	55	4709	5807	54	92.3931	113.553	0.556678	53.5116	82.5662	0.761765	-9.18e-23	0	0	-1.16e-46	0	0	1.71e-98	9.73e-42	0.25966	0	0	4.77e-06	1.16e-192	0	0	949
chr5.gff3_MRNA_VIT_05s0124g00100.t01	1235	200	1	1515	29	5	13.3394	2.21502	0.0101214	17.216	0.412333	0.0705338	2.94e-68	7.36e-19	4.59e-106	4.37e-122	-0.0033075	-1.87e-128	-2.96e-06	3.71e-12	0.170263	-7.46e-105	-1.08e-17	3.33e-98	-2.21e-92	-1.32e-129	-0.000358937	950
chr18_random.gff3_MRNA_VIT_18s0001g04820.t01	1020	7	13	331	0	4	11.0172	0.0775256	0.131579	3.76138	0	0.056427	1.22e-86	-0.496697	1.44e-85	3.72e-30	0.201984	-4.42e-29	2.16e-33	0.0948088	-0.324101	-4.64e-87	-0.969739	3.42e-88	-1.1e-28	-1.07e-27	0.0169572	951
chr14.gff3_MRNA_VIT_14s0030g00250.t01	6044	10163	131	4851	8838	68	65.2822	112.556	1.32591	55.1252	125.662	0.959259	-4.24e-116	0	0	-7.17e-190	0	0	4.95e-10	-2.94e-07	-0.126446	0	0	-4.31e-135	1.23e-176	0	0	952
chr5.gff3_MRNA_VIT_05s0020g03280.t01	92	130	4622	92	62	759	0.993707	1.43976	46.7812	1.04546	0.88154	10.707	-0.0536779	0	0	0.530702	1.18e-53	1.56e-51	-1.03637	0.0218778	-1.78e-206	3.39e-52	1.08e-46	0.728942	0.0975916	0	0	953
chr1.gff3_MRNA_VIT_01s0010g03210.t01	34	36	869	35	17	84	0.36724	0.398703	8.79552	0.397729	0.241713	1.18497	-1.04265	-2.83e-67	-6.76e-68	0.247018	6.28e-06	0.000198954	-1.05318	0.241575	-4.26e-53	0.000107289	0.000201918	0.352059	1.2158	2.71e-67	2.02e-70	954
chr9.gff3_MRNA_VIT_09s0002g02220.t01	20429	15642	295	21529	11974	93	220.657	173.237	2.98582	244.649	170.251	1.31193	1.38e-57	0	0	5.17e-111	0	0	-1.35e-13	0.3367	-1.85e-07	0	0	3.35e-54	-5.06e-113	0	0	955
chr14.gff3_MRNA_VIT_14s0083g00940.t01	8572	1886	11990	8227	874	9443	92.5876	20.8876	121.356	93.489	12.4269	133.21	0	0	-5.27e-42	0	0	4.74e-53	-0.796436	5.31e-20	5.57e-06	1.59e-55	0	0	0	2.64e-38	0	956
chr4.gff3_MRNA_VIT_04s0023g02200.t01	42	1729	327	36	1007	292	0.453649	19.1488	3.30971	0.409093	14.3179	4.11917	-4.5e-139	8.31e-93	-3.44e-21	-5.3e-81	-3.59e-39	4.61e-21	0.945694	2.3e-07	0.0569236	1.7e-20	-4.73e-82	-2.33e-80	5.9e-136	6.15e-22	-1.7e-46	957
chr7.gff3_MRNA_VIT_07s0129g00560.t01	8150	12378	141	6093	8833	69	88.0295	137.087	1.42712	69.2389	125.591	0.973366	-1.89e-100	0	0	-1.62e-116	0	0	8.8e-24	1.27e-05	-0.0631029	0	0	-4.6e-50	9.12e-201	0	0	958.5
chr9.gff3_MRNA_VIT_09s0002g05370.t01	513	29	56	137	17	7	5.541	0.321178	0.5668	1.55682	0.241713	0.0987473	2.28e-39	-0.075635	4e-35	1.35e-09	-0.154508	-7.14e-12	2.12e-21	0.605047	-0.000148879	-1.5e-43	-0.0310308	7.97e-41	-1.68e-08	-9.79e-06	0.0213533	958.5
chr12.gff3_MRNA_VIT_12s0035g01000.t01	4	459	1706	22	97	219	0.0432046	5.08347	17.2672	0.250001	1.37918	3.08938	-4.08e-40	-1.86e-63	-6.38e-145	-6.38e-07	2.3e-06	4.72e-17	-0.0095018	6.5e-20	-5.07e-90	5.25e-20	-1.13e-05	-1.32e-09	2.98e-36	1.51e-140	1.96e-118	960
chr6.gff3_MRNA_VIT_06s0004g05590.t01	158	128	491	9	3	121	1.70658	1.41761	4.96962	0.102273	0.0426552	1.70692	0.290234	-2.61e-20	-5.1e-17	0.409122	1.14e-11	8.51e-11	1.68e-13	4.31e-12	-1.29e-16	1.29783	0.32287	1.24e-14	5.31e-11	1.71e-41	9.55e-43	961
chr5.gff3_MRNA_VIT_05s0020g04390.t01	565	1376	83	924	1023	606	6.10266	15.2393	0.840078	10.5	14.5454	8.54869	-3.85e-36	1.78e-102	5.07e-35	-1.36e-06	-4.99e-13	-0.00530172	-2.68e-12	0.476094	1.57e-41	9.88e-05	-5.27e-18	-1.31e-25	5.67e-10	-3.24e-65	-2.8e-76	962
chr12.gff3_MRNA_VIT_12s0057g00330.t01	184	200	1	238	10	0	1.98741	2.21502	0.0101214	2.70456	0.142184	0	-0.514241	7.36e-19	1.7e-17	1.16e-19	-0.0202875	-2.76e-22	-0.02622	2.17e-16	-0.453279	-1.06e-17	-4.63e-19	5.61e-15	-0.145787	-4.34e-22	-0.0262243	963
chr18.gff3_MRNA_VIT_18s0001g13230.t01	31850	52198	791	34229	47910	380	344.017	578.097	8.00605	388.968	681.203	5.36057	0	0	0	0	0	0	-5.23e-28	-3.41e-65	-5.06e-06	0	0	0	0	0	0	964.5
chr1.gff3_MRNA_VIT_01s0127g00340.t01	1870	43	1	1729	62	2	20.1982	0.476229	0.0101214	19.6478	0.88154	0.0282135	2.98e-150	2.25e-05	2.02e-159	1.25e-131	-8.34e-07	-3.06e-147	0.654753	-0.0286535	0.742204	-4.67e-159	-5.43e-05	1.29e-142	-7.08e-139	-1.38e-147	-4.36e-07	964.5
chr10.gff3_MRNA_VIT_10s0003g01160.t01	190	265	2528	116	185	364	2.05222	2.9349	25.587	1.31819	2.6304	5.13486	-0.00752625	-1.56e-158	-3.85e-174	-8.16e-05	1.52e-07	6.88e-17	0.00716484	0.470328	-4.44e-124	5.06e-11	4.15e-06	-0.091688	2.72e-07	5.71e-188	8.53e-164	966
chr11.gff3_MRNA_VIT_11s0016g01400.t01	34293	22861	192	25449	21074	268	370.404	253.188	1.94331	289.194	299.638	3.78061	1.64e-211	0	0	-0.00752675	0	0	3.9e-99	-3.17e-31	5.46e-06	0	0	1.59e-61	-1.69e-24	0	0	967
chr17.gff3_MRNA_VIT_17s0000g05320.t01	157	493	1047	143	82	929	1.69578	5.46002	10.5971	1.62501	1.16591	13.1052	-6.81e-19	-3.8e-18	-3.3e-59	0.089487	5.05e-64	2.77e-58	1.01509	4.58e-25	0.00131594	1.96e-57	1.1e-23	0.049673	1.2e-19	2.54e-60	6.42e-68	968.5
chr8.gff3_MRNA_VIT_08s0007g03240.t01	9209	2671	32	9383	2083	41	99.4679	29.5816	0.323886	106.625	29.6169	0.578377	0	1.33e-220	0	0	-7.75e-169	0	-0.000821891	-1.33922	0.0830515	0	-9.34e-216	0	0	0	-1.29e-172	968.5
chr4.gff3_MRNA_VIT_04s0023g00410.t01	53067	38412	385	47827	41709	579	573.185	425.416	3.89675	543.491	593.035	8.16781	1.83e-212	0	0	-2.39e-18	0	0	2.47e-09	-9.97e-203	1.57e-12	0	0	-0.000326202	-7.87e-135	0	0	970
chr18.gff3_MRNA_VIT_18s0001g08610.t01	5646	6688	112	6306	4933	39	60.9834	74.0702	1.1336	71.6594	70.1393	0.550163	-4.76e-14	0	0	0.476374	0	0	-6.95e-10	0.040578	-0.00395915	0	0	-1.33e-06	0.191376	0	0	971
chr11.gff3_MRNA_VIT_11s0065g00720.t01	1954	214	2	1695	58	1	21.1055	2.37007	0.0202428	19.2614	0.824667	0.0141068	6.46e-124	7.54e-20	2.84e-166	8.75e-130	-1.13e-06	-1.18e-144	0.0519626	3.5e-08	-0.698122	-2.13e-166	-5.71e-20	1.06e-150	-1.11e-104	-1.55e-144	-1.41e-06	972
chr15.gff3_MRNA_VIT_15s0048g00680.t01	7044	10101	318	6653	8241	67	76.0834	111.869	3.21861	75.6026	117.174	0.945152	-2.46e-65	0	0	-1.98e-66	0	0	1.0104	-0.0282749	-2.46e-13	0	0	-7.49e-65	3.76e-67	0	0	973.5
chr1.gff3_MRNA_VIT_01s0146g00150.t01	1278	629	288	1105	643	1241	13.8039	6.96623	2.91497	12.5569	9.14242	17.5065	1.09e-22	1.43e-16	5.79e-62	5.38e-06	1.51e-20	7.41e-08	0.10569	-0.000858651	1.72e-68	5.36e-05	4.26e-33	1.33e-09	-3.98e-16	-1.17e-50	-2.03e-23	973.5
chr18.gff3_MRNA_VIT_18s0001g08700.t01	3011	4607	36	2909	2156	21	32.5223	51.0229	0.364371	33.057	30.6548	0.296242	-8.52e-40	0	3.45e-248	0.0613241	-3.7e-179	-2.93e-241	-0.796869	1.12e-44	-0.721858	-1.56e-249	0	0.142526	1.69e-37	-5.55e-240	-3.87e-178	975
chrUn.gff3_MRNA_VIT_00s0301g00090.t01	176	197	3634	267	65	580	1.901	2.18179	36.7813	3.0341	0.924195	8.18192	-0.382214	-1.49e-263	-5.96e-269	2.82e-11	2.47e-38	4.41e-18	-0.000649251	5.78e-06	-4.37e-166	1.35e-27	5.72e-25	0.000226336	-0.0127166	1.14e-247	2.2e-288	976
chr10_random.gff3_MRNA_VIT_10s0116g00190.t01	4750	2595	75	5239	1993	16	51.3055	28.7399	0.759107	59.5343	28.3373	0.225708	4.41e-61	5.42e-206	0	1.14e-97	-1.57e-166	0	-1.81e-07	0.919642	-0.000457545	0	-4.08e-216	1.56e-58	-5.76e-95	0	-1.2e-158	977.5
chr11.gff3_MRNA_VIT_11s0016g01810.t01	6895	6872	678	4227	14326	1924	74.474	76.108	6.86233	48.0343	203.693	27.1414	-0.406565	0	0	0	0	-9.95e-52	5.18e-56	0	3.2e-81	-3.1e-196	-4.38e-201	0	2.03e-60	-2.2e-243	0	977.5
chr1.gff3_MRNA_VIT_01s0127g00470.t01	1054	540	28723	895	293	35827	11.3844	5.98055	290.718	10.1705	4.16599	505.403	1.62e-17	0	0	1.94e-23	0	0	0.0807729	0.000368659	0	0	0	1.06e-31	-1.31e-11	0	0	979
chr13.gff3_MRNA_VIT_13s0019g02300.t01	1462	3428	2666	1589	1660	394	15.7913	37.9654	26.9837	18.0569	23.6025	5.55806	-6.73e-82	2.2e-19	-3.02e-31	-2.83e-07	-3.29e-74	-9.21e-57	-0.00895084	5.94e-30	-1.1e-128	-2.71e-45	-6.78e-196	-3.71e-13	8.51e-65	9.16e-20	0.00274454	980
chr5.gff3_MRNA_VIT_05s0049g00990.t01	18	285	16	15	31	15	0.194421	3.1564	0.161943	0.170455	0.44077	0.211601	-1.26e-22	3.33e-23	0.885653	-0.0297134	-0.0940993	0.829449	1.02684	1.31e-18	0.70795	1.13159	-2.52e-22	-0.0489676	4.73e-23	-1.14588	-0.0214871	981
chr6.gff3_MRNA_VIT_06s0004g06820.t01	5799	7494	53	5481	5637	87	62.6359	82.9967	0.536436	62.2844	80.1491	1.22729	-6.64e-29	0	0	-1.52e-18	0	0	1.077	0.16754	0.00141358	0	0	-7.22e-18	7.01e-30	0	0	982
chr18.gff3_MRNA_VIT_18s0001g06790.t01	703	808	1268	624	408	154	7.59322	8.94867	12.834	7.09094	5.8011	2.17244	-0.0243627	-1.01e-08	-2.1e-15	0.0254	-3.86e-13	-1.1e-23	0.420417	3.03e-07	-2.19e-69	-4.03e-28	-1.79e-36	0.00214654	0.00194946	2.24e-18	1.87e-25	983
chr7.gff3_MRNA_VIT_07s0005g05720.t01	2717	148	223	1277	180	82	29.3468	1.63911	2.25708	14.5114	2.55931	1.15675	1.57e-199	-0.0318644	1.24e-188	1.81e-68	-2.02e-05	-2.67e-89	6.22e-48	-0.00534531	-0.000135436	-2.32e-208	-0.0719436	1.8e-183	-1.13e-81	-1.28e-72	-0.409711	984
chr16.gff3_MRNA_VIT_16s0100g01100.t01	22	101	4320	12	59	970	0.237626	1.11858	43.7246	0.136364	0.838885	13.6835	-1.2e-06	0	0	-4.45e-05	8.8e-72	6.69e-82	0.295835	0.225312	-8.83e-148	2.23e-80	4.93e-68	-0.000548017	3.84e-08	0	0	985
chr18.gff3_MRNA_VIT_18s0001g15220.t01	151	478	5658	142	332	950	1.63098	5.29389	57.267	1.61364	4.72051	13.4014	-1.62e-18	0	0	-3.48e-12	3.77e-30	3.93e-60	1.2889	0.273493	-3.08e-248	6.37e-60	4.41e-26	-4.72e-12	1.06e-18	0	0	986
chr12.gff3_MRNA_VIT_12s0134g00560.t01	7281	7961	96	7044	8032	68	78.6433	88.1688	0.971657	80.0458	114.202	0.959259	-6.49e-07	0	0	-1.02e-45	0	0	-0.515438	-9.78e-27	-1.26564	0	0	-1.35e-49	2.89e-05	0	0	987
chr14.gff3_MRNA_VIT_14s0219g00090.t01	3570	5248	32	3299	2813	25	38.5601	58.1221	0.323886	37.4888	39.9963	0.352669	-1.02e-38	0	6.6e-296	-0.076215	-1.79e-233	-6.16e-273	0.45806	1.99e-29	1.05043	-2.45e-295	0	-0.328481	3.89e-43	-1.77e-273	-6.62e-234	988
chrUn.gff3_MRNA_VIT_00s0371g00100.t01	1497	5433	125	1360	3596	26	16.1693	60.1709	1.26518	15.4546	51.1293	0.366776	-6.18e-214	0	1.12e-104	-7.54e-128	-5.47e-299	-6.56e-110	0.438259	1.42e-07	-3.98e-06	-4.64e-121	0	-4.47e-122	3.96e-222	-2.09e-94	-1.11e-285	989
chr10.gff3_MRNA_VIT_10s0003g02540.t01	2451	327	171	2451	143	8	26.4736	3.62155	1.73076	27.8524	2.03323	0.112854	1.25e-144	7.77e-08	9.5e-176	3.28e-172	-1.56e-12	-2.86e-206	-0.220501	2.61e-05	-2.86e-14	-3.7e-206	-1.2e-27	1.83e-170	-2.17e-147	-2.88e-177	-0.337724	990
chr14.gff3_MRNA_VIT_14s0081g00020.t01	14	180	6274	31	46	2266	0.151216	1.99352	63.5018	0.352274	0.654046	31.9659	-1.51e-14	0	0	-0.0589945	5.28e-183	1.63e-187	-0.0566668	1.5e-07	-3.66e-93	1.45e-190	5.54e-164	-0.000820304	2.13e-11	0	0	991
chr3.gff3_MRNA_VIT_03s0038g02800.t01	4149	4590	47	3858	2558	22	44.814	50.8347	0.475707	43.8411	36.3706	0.310349	-3.23e-05	0	0	2.91e-07	-1.06e-212	-1.18378e-306	0.559105	1.77e-21	-0.256836	0	0	8.43e-09	1.59e-06	-1.51468e-303	-3.17e-210	992
chr13.gff3_MRNA_VIT_13s0067g02050.t01	29	1647	490	35	1386	402	0.313234	18.2407	4.9595	0.397729	19.7067	5.67091	-7.71e-135	7.36e-66	-3.29e-37	-5.45e-113	-4.45e-53	2.22e-30	-0.582178	-0.138094	0.164533	1.53e-31	-3.62e-58	-3.08e-114	1.36e-125	1.26e-35	-2.32e-59	993
chr10.gff3_MRNA_VIT_10s0116g01860.t01	1725	788	463	1638	967	21	18.632	8.72717	4.68622	18.6137	13.7492	0.296242	1.19e-34	5.95e-13	2.34e-73	1.21e-07	-2.74e-79	-1.5e-134	1.35492	-5.66e-10	-2.83e-35	-1.44e-141	-4.96e-63	1.03e-07	-5.99e-33	-1.02e-69	-7.95e-32	994.5
chr14.gff3_MRNA_VIT_14s0068g01380.t01	492	4649	531	554	4005	465	5.31417	51.4881	5.37448	6.29548	56.9447	6.55964	-1.01e-298	9.19e-298	-1.19429	-1.5e-252	-2.49e-249	0.773969	-0.0536551	-0.00119148	0.0285062	0.0226988	-2.49e-279	-8.83e-265	2.3e-283	-0.0667201	-5.13e-264	994.5
chrUn.gff3_MRNA_VIT_00s0317g00160.t01	7	166	2	4	4	0	0.0756081	1.83846	0.0202428	0.0454547	0.0568736	0	-1.03e-14	9.08e-16	0.246132	-0.978882	-0.197049	-0.276819	0.71396	4.61e-15	-0.753094	-0.0981404	-3.6e-16	1.00954	2.8e-15	-0.6452	-0.460594	996
chr16.gff3_MRNA_VIT_16s0050g02650.t01	25	20	405	18	9	11	0.270029	0.221502	4.09918	0.204546	0.127966	0.155174	0.785541	-7.43e-32	-6.38e-31	0.483954	0.989529	-0.755508	0.621541	0.373458	-3.62e-33	-0.302395	-0.600315	0.173159	1.14599	3.46e-32	1.02e-33	997.5
chr8.gff3_MRNA_VIT_08s0007g04800.t01	1170	8488	131	1234	5743	49	12.6374	94.0053	1.32591	14.0228	81.6562	0.691231	0	0	1.13e-76	-1.7e-303	0	-1.45e-93	-0.0727167	1.21e-08	-0.00425014	-1.36e-87	0	-9.87929e-305	0	-5.08e-83	0	997.5
chr8.gff3_MRNA_VIT_08s0040g00640.t01	1991	579	207	709	284	686	21.5051	6.41248	2.09513	8.05685	4.03802	9.67723	8.72e-73	8.94e-21	1.94e-131	3.19e-13	5.71e-18	0.0163999	2.78e-56	4.2e-06	9.17e-34	-5.42e-42	1.18e-06	5.18e-102	-0.00391656	-1.17e-30	-3.8e-06	999.5
chr8.gff3_MRNA_VIT_08s0056g01240.t01	405	692	24660	345	193	22585	4.37447	7.66396	249.594	3.92047	2.74415	318.601	-4.32e-10	0	0	0.00451601	0	0	0.313797	4.45e-22	1.9e-64	0	0	0.000121089	8.11e-13	0	0	999.5
chr11.gff3_MRNA_VIT_11s0052g01190.t01	431	738	724	312	773	2527	4.6553	8.17341	7.32791	3.54547	10.9908	35.6478	-1.06e-10	0.144929	-9.61e-08	-2.06e-27	8.94e-89	3.11e-165	0.00922382	-9.25e-05	2.97e-122	1.21e-151	7.28e-114	-1.46e-19	4.23e-18	8.35e-15	-3.84e-07	1002
chr2.gff3_MRNA_VIT_02s0025g02920.t01	49	61	5069	38	25	1523	0.529257	0.67558	51.3055	0.43182	0.35546	21.4846	-0.408731	0	0	0.717564	4.46e-125	6.11e-124	0.589006	0.0495921	-9.85e-113	1.68e-122	2.29e-120	0.268995	0.126861	0	0	1002
chr3.gff3_MRNA_VIT_03s0038g03220.t01	4678	6708	1114	4341	4932	126	50.5278	74.2917	11.2753	49.3298	70.1251	1.77745	-4.2e-44	0	1.26e-212	-2.2e-28	0	0	0.472372	0.0300959	-2.85e-63	0	0	-2.82e-25	9.78e-49	-2.94e-194	-2.16e-269	1002
chr10.gff3_MRNA_VIT_10s0071g01100.t01	3986	4577	2535	3444	3722	375	43.0534	50.6907	25.6578	39.1365	52.9208	5.29003	-1.08e-07	2.36e-75	2.81e-43	-4.02e-17	-7.9e-242	-3.92e-203	0.00371405	-0.174494	-2.08e-122	-6.42e-243	-3.27e-293	-1.98e-09	5.43e-16	-2.54e-27	-1.55e-67	1004
chr6.gff3_MRNA_VIT_06s0004g07790.t01	30	307	6842	34	128	6633	0.324035	3.40005	69.2508	0.386365	1.81995	93.5701	-2.92e-22	0	0	-6e-08	0	0	-0.747871	1.29e-05	7.07e-29	0	0	-1.28e-08	2.96e-21	0	0	1005
chr15.gff3_MRNA_VIT_15s0048g00780.t01	376	9	22	88	7	16	4.06124	0.0996758	0.222671	1	0.0995287	0.225708	5.56e-32	-0.147141	1.14e-29	1.09e-07	0.205424	-9.23e-06	6.68e-18	-1.04481	1.15996	-1.29e-29	0.165076	5.53e-32	-1.09e-07	-6.97e-06	0.188683	1007
chr16.gff3_MRNA_VIT_16s0022g00960.t01	1827	5899	283460	2173	5046	396675	19.7337	65.3319	2869.02	24.6933	71.746	5595.8	-2.69e-208	0	0	-7.03e-155	0	0	-7.12e-07	-0.000718818	0	0	0	-6.64e-195	2.75e-160	0	0	1007
chr6.gff3_MRNA_VIT_06s0080g00240.t01	2231	134	125	1343	90	123	24.0974	1.48406	1.26518	15.2614	1.27966	1.73513	8.03e-162	0.40188	9.36e-166	9.19e-93	0.123087	-1.35e-85	9.55e-21	0.501682	0.081042	-2.13e-157	0.413445	1.71e-165	-1.71e-89	-5.35e-93	-1.28869	1007
chr5.gff3_MRNA_VIT_05s0020g03860.t01	560	873	34293	188	355	35603	6.04865	9.66855	347.094	2.13637	5.04753	502.243	-1.45e-09	0	0	-5.17e-10	0	0	1.51e-18	2.77e-14	1.07e-208	0	0	0.0593514	7.86e-42	0	0	1009
chr9.gff3_MRNA_VIT_09s0002g03140.t01	27435	14851	158	29528	15457	244	296.33	164.476	1.59919	335.547	219.774	3.44205	0	0	0	3.08e-201	0	0	-5.96e-25	-1.95e-60	1.49e-06	0	0	9.1e-94	0	0	0	1010
chr12.gff3_MRNA_VIT_12s0059g00470.t01	25	2	332	24	0	0	0.270029	0.0221502	3.36031	0.272728	0	0	0.00184646	-9.2e-30	-8.06e-25	0.000754232	NA	-0.000749235	-1.18401	0.697857	-3.06e-30	-0.000626382	-0.692659	0.000631824	-0.00211671	9.04e-25	3.06e-30	1011
chr8.gff3_MRNA_VIT_08s0007g03090.t01	8243	10535	136	7563	5783	53	89.034	116.676	1.37651	85.9435	82.2249	0.747658	-3.72e-37	0	0	0.074713	0	0	0.12016	1.06e-50	-0.00582882	0	0	0.00118784	7.15e-46	0	0	1012
chr7.gff3_MRNA_VIT_07s0005g04390.t01	6268	762	1832	4918	631	1420	67.7017	8.43922	18.5424	55.8866	8.9718	20.0316	0	-1.25e-38	2.16e-242	7.92e-269	2.9e-31	-1.09e-143	9.16e-13	-0.469983	0.125979	-1.04e-225	1.6e-34	0	-2.86e-276	-1.43e-157	4.32e-31	1013
chr13.gff3_MRNA_VIT_13s0084g00670.t01	42	134	1168	23	106	139	0.453649	1.48406	11.8218	0.261365	1.50715	1.96084	-1.51e-06	-2.23e-72	-3.1e-91	-1.57e-07	0.153953	3.17e-10	0.132845	-1.2525	-1.03e-64	4.31e-08	0.106347	-1.32e-05	5.61e-09	3.93e-95	5.41e-72	1014
chr8.gff3_MRNA_VIT_08s0105g00180.t01	76	80	19	83	348	15	0.820888	0.886007	0.192307	0.943186	4.948	0.211601	-0.921108	1.43e-05	3.51e-05	-1.83e-19	-1.85e-28	-1.56e-05	-0.626121	-4.49e-20	1.09304	-0.000107726	-3.66e-05	-8.69e-21	-0.98796	-6.97e-06	-9.84e-29	1015
chr15.gff3_MRNA_VIT_15s0048g02970.t01	1280	1620	792	1418	1404	76	13.8255	17.9416	8.01617	16.1137	19.9626	1.07211	-9.11e-07	1.61e-35	2e-16	-9.53e-05	-6.67e-105	-2.07e-102	-0.00500551	-0.039733	-1.01e-48	-5.09e-90	-9.29e-119	-5.21e-10	0.0368667	-1.07e-25	-1.09e-36	1016
chr14.gff3_MRNA_VIT_14s0081g00060.t01	21010	15398	141	17014	13608	186	226.932	170.534	1.42712	193.342	193.484	2.62386	2.42e-79	0	0	-1.31469	0	0	3.33e-28	-7.95e-13	0.000302047	0	0	5.52e-23	-2.22e-15	0	0	1017
chrUn.gff3_MRNA_VIT_00s0199g00250.t01	4827	550	271	4330	379	67	52.1372	6.0913	2.74291	49.2048	5.38877	0.945152	1.33e-298	3.38e-13	0	1.3e-273	-6.79e-22	0	0.0510795	0.203255	-9.16e-10	0	-1.41e-32	6.17697e-296	-5.57e-263	-1.60074e-302	-6.66e-08	1018
chr5.gff3_MRNA_VIT_05s0020g04850.t01	92	213	8801	82	63	7217	0.993707	2.35899	89.0787	0.931822	0.895759	101.808	-9.66e-07	0	0	1.1478	0	0	0.968303	2.35e-07	2.75e-08	0	0	0.798896	2.83e-07	0	0	1019
chr5.gff3_MRNA_VIT_05s0102g00310.t01	12531	4863	39	9758	3834	48	135.349	53.8581	0.394736	110.887	54.5133	0.677124	1.0435e-299	0	0	2.57e-168	-2.60418e-300	0	1.15e-25	-0.846552	0.0779655	0	0	4.62e-308	-1.17e-172	0	-1.52159e-304	1020
chr12.gff3_MRNA_VIT_12s0059g00760.t01	54510	6716	2547	37212	5814	673	588.771	74.3803	25.7793	422.865	82.6657	9.49384	0	1.33e-203	0	0	0	0	1.64e-262	-5.27e-05	-7.69e-72	0	0	0	0	0	-9.14e-199	1021
chr15.gff3_MRNA_VIT_15s0048g01390.t01	3004	3017	2845	3245	2377	438	32.4467	33.4135	28.7955	36.8752	33.7971	6.17876	-0.472056	6.45e-05	0.0012829	0.0226928	-4.4e-123	-1.09e-174	-0.000362606	-0.966896	-1.09e-133	-1.72e-151	-1.31e-154	-0.315048	-0.0058602	-4.15e-11	-0.000105292	1022
chr18.gff3_MRNA_VIT_18s0001g06580.t01	4741	713	31	4374	386	21	51.2083	7.89654	0.313764	49.7048	5.4883	0.296242	5.36e-264	2.05e-56	0	1.11e-275	-1.82e-30	0	0.342548	3.96e-05	-1.18084	0	-9.8e-57	2.83e-301	-1.58e-240	0	-3.17e-30	1023.5
chr7.gff3_MRNA_VIT_07s0005g03750.t01	2031	105	0	2067	99	4	21.9372	1.16288	0	23.4887	1.40762	0.056427	6.39e-151	5.84e-11	3.78e-173	9e-151	-1.39e-09	-4.28e-175	-0.125787	-0.363565	0.117642	-5.15e-172	-7.27e-10	1.55e-146	-5.67e-155	-3.58e-176	-1.91e-10	1023.5
chr16.gff3_MRNA_VIT_16s0098g00860.t01	45	1790	4004	119	855	1431	0.486052	19.8244	40.5262	1.35228	12.1567	20.1868	-1.39e-143	-3.56e-71	0	-1.05e-55	2.57e-16	3.33e-103	-3e-05	2.78e-17	-9.1e-62	2.04e-115	0.886155	-3.81e-67	4.62e-128	1.04329e-297	3.76e-143	1025
chr12.gff3_MRNA_VIT_12s0059g00560.t01	1349	103	106	1570	43	27	14.5708	1.14073	1.07287	17.841	0.611391	0.380882	1.48e-94	0.946871	9.87e-96	4.22e-123	-0.178319	-2.81e-127	-0.000120594	0.0121071	-0.000193513	-2.29e-108	-8.26e-05	5.03e-104	-6.62e-114	-4.7e-115	0.0238996	1026.5
chr18.gff3_MRNA_VIT_18s0001g08760.t01	487	538	2894	599	208	448	5.26017	5.9584	29.2914	6.80685	2.95743	6.31982	-0.165301	-1.52e-140	-9.86e-151	7.26e-15	1.95e-10	-0.446745	-0.00282015	1.96e-10	-1.82e-135	0.0490765	0.591818	3.97e-07	-0.116127	7.92e-129	4.38e-188	1026.5
chr16.gff3_MRNA_VIT_16s0100g00840.t01	6	4	518	6	0	31	0.064807	0.0443003	5.2429	0.0681821	0	0.437309	0.885814	-5.48e-45	-1.49e-44	0.129415	0.000160765	0.0017415	-1.00443	0.290556	-3.17e-37	0.00155151	0.000802129	0.1421	-0.81859	1.75e-44	6.15e-46	1028
chr18.gff3_MRNA_VIT_18s0001g00720.t01	3925	6409	94	3643	4711	42	42.3946	70.9802	0.951414	41.3979	66.9828	0.592484	-8.31e-68	0	1.90068e-299	-3.31e-45	0	-2.51e-297	0.528838	0.0332549	-0.0673115	-2.05828e-306	0	-1.12e-41	7.34e-73	-1.04e-290	0	1030
chr4.gff3_MRNA_VIT_04s0008g02510.t01	248	804	2971	254	671	466	2.67869	8.90437	30.0708	2.88638	9.54054	6.57375	-1.92e-30	-3.44e-108	-2.27e-199	-1.29e-25	-1.23e-05	6.48e-12	-0.649255	-0.382872	-8.07e-138	3.05e-13	-0.000210406	-2.24e-27	2.75e-28	1.16e-195	6.36e-101	1030
chr4.gff3_MRNA_VIT_04s0008g05770.t01	191	1805	44495	286	1325	40213	2.06302	19.9905	450.353	3.25001	18.8394	567.275	-1.56e-117	0	0	-9.75e-72	0	0	-0.000576179	0.261634	3.44e-102	0	0	-1.89e-85	1.17e-99	0	0	1030
chr11.gff3_MRNA_VIT_11s0052g01250.t01	2192	16707	210	3219	10346	273	23.6761	185.031	2.1255	36.5797	147.103	3.85114	0	0	1.76e-147	0	0	-1.83e-206	-6.54e-27	1.31e-36	2.43e-05	-1.77e-120	0	0	0	-1.65e-234	0	1032
chr7.gff3_MRNA_VIT_07s0191g00050.t01	2330	3034	1764	1961	1742	5297	25.1667	33.6018	17.8542	22.2842	24.7684	74.7235	-2.36e-13	2.08e-45	6.91e-14	-0.024121	1.04e-169	1.13e-189	0.00494952	1.08e-12	4.57e-229	1.21e-166	7.07e-110	0.89423	2.89e-23	-2.71e-06	-4.19e-10	1033
chr2.gff3_MRNA_VIT_02s0025g01560.t01	4254	718	1655	3983	341	964	45.9481	7.95191	16.751	45.2616	4.84847	13.5989	1.32e-224	-1.66e-32	5.96e-122	1.45e-253	3.94e-30	-3.44e-142	0.755638	5.45e-08	-0.000319148	-6.06e-154	1.49e-12	7.79e-272	-7.31e-209	-4.08e-112	1.31e-62	1034.5
chrUn.gff3_MRNA_VIT_00s0322g00030.t01	27129	4128	21211	30365	3835	17939	293.025	45.718	214.686	345.058	54.5275	253.061	0	0	2.93e-118	0	0	-1.94e-117	-8.93e-42	-1.28e-07	9.01e-26	-3.31e-25	0	0	0	-1.01e-272	0	1034.5
chr13.gff3_MRNA_VIT_13s0019g03550.t01	2795	380	498	1988	160	118	30.1892	4.20853	5.04047	22.591	2.27494	1.6646	2.24e-163	-0.0614297	4.55e-151	4.41e-130	-0.0687475	-6.72e-140	2.23e-12	1.68e-06	-1.19e-17	-1.42e-205	-2.13e-11	8.7e-195	-2.67e-102	-9.05e-92	5.19e-11	1036
chr2.gff3_MRNA_VIT_02s0025g01620.t01	1810	53	57	1234	53	29	19.5501	0.58698	0.576921	14.0228	0.753575	0.409096	4.18e-143	1.25295	2.69e-143	1.74e-92	-0.0581063	-1.45e-98	1.56e-10	-0.397513	-0.309718	-1.64e-146	-0.289375	5.69e-140	-2.18e-95	-1.45e-95	-0.345887	1037
chr12.gff3_MRNA_VIT_12s0059g01720.t01	35	56	2505	24	6	380	0.378041	0.620205	25.3542	0.272728	0.0853103	5.36057	-0.103833	-6e-200	-5.96e-205	0.0525392	5.46e-33	2.93e-30	0.431098	4.46e-05	-4.09e-119	8.29e-29	1.13e-25	0.00584405	0.0137225	3.71e-207	3.96e-211	1038.5
chr19.gff3_MRNA_VIT_19s0014g04540.t01	10	123	4161	22	152	2627	0.108012	1.36224	42.1152	0.250001	2.1612	37.0584	-1.78e-10	-9.88131291682493e-324	0	-1.8e-11	9.47e-192	2.26e-219	-0.113984	-0.00808808	-0.000364566	1.53e-221	5.95e-203	-2.29e-13	3.01e-08	0	7.19e-308	1038.5
chr16.gff3_MRNA_VIT_16s0022g02150.t01	2	0	465	2	2	23	0.0216023	0	4.70646	0.0227274	0.0284368	0.324455	0.557065	-1.81e-41	-5.29e-41	-0.809487	0.00285566	0.00205956	-0.782568	-0.408025	-6.6e-35	0.00196351	0.000845947	-0.823973	-0.527526	5.59e-41	7.4e-41	1040.5
chr5.gff3_MRNA_VIT_05s0020g02880.t01	3475	268	4	3117	587	8	37.534	2.96812	0.0404857	35.4206	8.34619	0.112854	3.87e-239	4.95e-24	1.39e-293	3.36e-137	-4.86e-50	-3.45e-262	0.0989955	-3.38e-19	0.241052	-3.93e-292	-1.16e-22	5.73e-159	-4.71e-212	-1.44e-263	-3.92e-51	1040.5
chr16.gff3_MRNA_VIT_16s0100g01120.t01	1	7	777	1	4	76	0.0108012	0.0775256	7.86435	0.0113637	0.0568736	1.07211	-0.140861	-4.28e-66	-1.62e-67	-0.322354	1.37e-07	2.79e-08	-0.614511	0.98129	-1.66e-47	2.73e-08	2.72e-07	-0.296674	0.156796	1.66e-67	1.56e-66	1042
chr1.gff3_MRNA_VIT_01s0010g01260.t01	38155	18468	8792	15585	11106	19092	412.118	204.535	88.9876	177.103	157.909	269.326	0	0	0	1.79e-10	4.07e-209	4.46e-140	0	3.6e-50	0	-5.66e-251	1.08e-67	0	7.39e-21	-4.62e-255	-1.69e-137	1043
chr4.gff3_MRNA_VIT_04s0044g01970.t01	5477	857	483	6210	793	369	59.158	9.49135	4.88865	70.5685	11.2752	5.20539	3.62e-299	3.25e-15	0	0	-1.93e-17	0	-2.93e-11	-0.0144769	0.596814	0	-1.61e-12	5.54e-274	0	0	-2.57e-19	1044
chr10.gff3_MRNA_VIT_10s0092g00360.t01	3583	6336	51	2741	3201	35	38.7006	70.1718	0.516193	31.1479	45.5131	0.493736	-3.81e-84	0	3.28e-293	-1.55e-21	-6.31e-264	-1.8e-223	1.25e-09	1.51e-45	-1.18898	-1.19e-293	0	-6.76e-06	5.06e-134	-4.69e-223	-1.37e-263	1045
chr2.gff3_MRNA_VIT_02s0025g04460.t01	1180	913	120	1052	2125	608	12.7454	10.1116	1.21457	11.9546	30.2141	8.5769	0.000194803	6.33e-58	2.47e-79	-1.35e-55	-3.59e-81	-3.43e-06	0.308047	-9.42e-69	4e-37	-1.63e-08	-0.0260701	-1.69e-50	-0.00883392	-8.53e-70	-3.47e-163	1046
chrUn.gff3_MRNA_VIT_00s0220g00110.t01	8797	6303	89	8767	5124	48	95.0178	69.8063	0.900807	99.6254	72.855	0.677124	3.25e-39	0	0	1.1e-35	0	0	-0.0267193	-0.111049	-0.277106	0	0	1.67e-25	-8.77e-50	0	0	1047
chr19.gff3_MRNA_VIT_19s0015g02730.t01	311	280	22689	281	207	22048	3.35916	3.10102	229.645	3.1932	2.94321	311.026	0.566313	0	0	0.615875	0	0	0.807428	0.844104	2.24e-92	0	0	0.320999	-1.03279	0	0	1048.5
chr6.gff3_MRNA_VIT_06s0004g01550.t01	5311	1789	23	5336	1753	23	57.365	19.8133	0.232793	60.6366	24.9248	0.324455	3.37e-162	2.67e-148	0	1.54e-128	-6.79e-145	0	-0.0435337	-4.08e-06	0.473449	0	-1.51e-146	4.09e-116	-1.06e-173	0	-2.88e-146	1048.5
chr12.gff3_MRNA_VIT_12s0028g02990.t01	180	2618	2	221	2287	0	1.94421	28.9946	0.0202428	2.51137	32.5175	0	-1.03e-186	4.78e-222	5.98e-17	-4.79e-159	-1.19e-194	-7.63e-21	-0.0721413	-0.00520181	-0.753094	-2.32e-17	-1.91e-222	-1.3e-166	3.67e-177	-1.88e-20	-2.43e-194	1050.5
chr3.gff3_MRNA_VIT_03s0017g02170.t01	1112	5259	6955	1226	1517	1743	12.0109	58.2439	70.3945	13.9319	21.5693	24.5881	-3.11e-251	-1.93e-13	0	-8.63e-14	0.00829608	4.87e-23	-0.0113529	3.85e-147	-1.19e-208	2.76e-32	-1.75e-121	-3.2e-21	2.96e-227	0	1.28e-241	1050.5
chr6.gff3_MRNA_VIT_06s0009g00310.t01	1065	3187	801	1251	2878	80	11.5032	35.2963	8.10726	14.216	40.9205	1.12854	-5.13e-105	8.63e-143	1.87e-07	-2.25e-88	-1.75e-227	-1.32e-87	-0.000339794	-8.23e-05	-1.59e-48	-2.71e-71	-9.35e-249	-4.55e-110	3.88e-80	-8.34e-17	-5.44e-142	1052
chr7.gff3_MRNA_VIT_07s0005g00540.t01	224	250	131	36	25	130	2.41946	2.76877	1.32591	0.409093	0.35546	1.83388	-0.3251	2.28e-06	0.000115488	0.882865	2.1e-08	7.71e-08	5.58e-14	4.77e-17	0.066226	-0.0749225	-0.00620626	8.77e-15	3.11e-16	2.34e-06	9.05e-07	1053
chr7.gff3_MRNA_VIT_07s0129g00380.t01	11873	4227	74	12558	2764	48	128.242	46.8144	0.748985	142.705	39.2996	0.677124	0	0	0	0	-1.59e-224	0	-4.48e-09	6.18e-07	-0.872688	0	0	0	0	0	-1.83e-223	1054
chr2.gff3_MRNA_VIT_02s0241g00050.t01	2458	6922	200	2398	5810	55	26.5493	76.6618	2.02428	27.2501	82.6088	0.775871	-5.7e-210	0	3.36e-171	-6.36e-187	0	-1.56e-189	-0.603289	-0.00341019	-1.24e-06	-7.84e-194	0	-2.24e-192	2.34e-203	-5.81e-168	0	1055
chr6.gff3_MRNA_VIT_06s0080g00090.t01	3476	895	28	4703	432	21	37.5448	9.9122	0.2834	53.4434	6.14234	0.296242	7.81e-140	2.97e-72	8.08e-289	1.54e-292	-2.49e-34	0	-2.5e-27	3.95e-09	1.20393	-1.45e-288	-5.15e-72	4.36e-189	-3.28e-239	0	-1.64e-34	1056
chr8.gff3_MRNA_VIT_08s0058g00640.t01	13742	26614	410	13799	21194	207	148.43	294.752	4.14978	156.807	301.345	2.9201	0	0	0	-2.56415e-305	0	0	-0.00128968	-0.0914835	-0.00329336	0	0	0	0	0	0	1057
chr4.gff3_MRNA_VIT_04s0023g01570.t01	32	171	4	19	7	1	0.345637	1.89384	0.0404857	0.21591	0.0995287	0.0141068	-9.09e-11	8.43e-16	0.000893551	0.222076	-0.146079	-0.0065767	0.267782	1.07e-14	-0.698369	-0.000303316	-2.58e-16	0.0195651	1.03e-12	-0.0167388	-0.333467	1058
chr5.gff3_MRNA_VIT_05s0020g01830.t01	765	5690	6585	790	3119	5243	8.26289	63.0172	66.6496	8.97731	44.3472	73.9617	0	-0.0287425	0	-1e-151	3.34e-55	4.93868e-307	-0.264296	1.74e-28	0.000137777	0	1.86e-08	-4.24e-159	0	0	5.94e-39	1059
chr19.gff3_MRNA_VIT_19s0015g00870.t01	335	2360	230	235	637	113	3.61839	26.1372	2.32793	2.67047	9.05711	1.59406	-1.03e-138	6.75e-159	0.000281858	-5.28e-25	-2.63e-35	-0.001084	0.0111015	4.21e-73	-0.0182959	-1.37e-08	-2.65e-171	-7.09e-18	2.43e-153	-0.318928	-5.23e-28	1060
chr5.gff3_MRNA_VIT_05s0020g01970.t01	3511	5573	51	2604	3580	32	37.9229	61.7215	0.516193	29.591	50.9018	0.451416	-3.93e-54	0	3.61e-287	-4.78e-42	-2.26e-296	-9.26e-213	9.64e-12	4.3e-10	-0.836497	-1.94e-288	0	-6.72e-16	2.78e-102	-1.47e-211	-2.12e-295	1061.5
chr8.gff3_MRNA_VIT_08s0007g03060.t01	11	143	0	14	1	0	0.118813	1.58374	0	0.159092	0.0142184	0	-5.53e-12	3.28e-14	0.0138776	0.0279573	-0.598492	-0.00929692	-0.743665	6.31e-14	NA	-0.0259885	-3.28e-14	0.0784165	2.67e-11	-0.00611988	-0.778523	1061.5
chr5.gff3_MRNA_VIT_05s0049g02240.t01	582	351	13226	431	78	4544	6.28628	3.88736	133.866	4.89775	1.10903	64.1011	4.28e-07	0	0	2.17e-21	0	3.71853e-302	0.00527362	4.52e-15	-5.58e-219	3.43e-296	0	2.09e-32	-0.02294	0	0	1063
chr14.gff3_MRNA_VIT_14s0030g00430.t01	5193	3583	19	4187	2546	18	56.0904	39.682	0.192307	47.5797	36.2	0.253922	5.44e-29	1.05e-299	0	2.44e-14	-1.53e-212	0	1.94e-08	0.0125149	0.638533	0	-1.65e-298	1.52e-37	-1.96e-08	0	-1.79e-213	1064.5
chr7.gff3_MRNA_VIT_07s0129g01100.t01	4219	9183	100	4337	5514	54	45.5701	101.703	1.01214	49.2843	78.4002	0.761765	-6.02e-190	0	0	-1.36e-49	0	0	-0.0104714	3.37e-26	-0.247171	0	0	-1.26e-63	2.14e-163	0	0	1064.5
chr7.gff3_MRNA_VIT_07s0031g02700.t01	9763	1285	1283	8664	1013	818	105.452	14.2315	12.9858	98.455	14.4032	11.5393	0	0.103389	0	0	-0.00083884	0	0.00100022	-1.08638	-0.0626837	0	-0.000920222	0	0	0	-0.0837669	1066
chr18.gff3_MRNA_VIT_18s0117g00270.t01	3744	473	118	2986	271	115	40.4396	5.23852	1.19433	33.932	3.85318	1.62228	4.08e-224	3.58e-23	1.23e-293	2.17e-187	-4.07e-08	-9.74e-224	3.95e-07	0.00406418	0.101144	-1.33e-285	-2.98e-18	2.26e-246	-3.93e-167	-2.83e-231	-2.85e-11	1067
chr10.gff3_MRNA_VIT_10s0003g02960.t01	0	535	0	2	104	0	0	5.92517	0	0.0227274	1.47871	0	-2.27e-47	2.27e-47	NA	-1.61e-10	-7.12e-11	-0.675822	-0.513279	2.23e-24	NA	NA	-2.27e-47	-7.12e-11	6.36e-47	-0.477327	-7.12e-11	1068
chr8.gff3_MRNA_VIT_08s0056g01300.t01	485	680	4956	1297	180	3916	5.23856	7.53106	50.1618	14.7387	2.55931	55.242	-1.62e-05	-4.47e-279	-3.31397e-303	4.81e-70	9.42e-294	7.63e-156	-5.86e-40	4.66e-23	0.00191177	6.83e-258	7.18e-230	1.06e-09	-2.08e-22	3.4e-180	0	1069
chr6.gff3_MRNA_VIT_06s0004g04210.t01	299	61	2	315	299	8	3.22955	0.67558	0.0202428	3.57956	4.2513	0.112854	3.48e-16	9.43e-07	4.85e-27	-0.136286	-9.5e-26	-1.1e-26	-0.406087	-1.76e-18	0.094125	-3.14e-25	-4.74e-05	-0.0189085	-6.73e-18	-2.05e-28	-3.87e-27	1070.5
chr8.gff3_MRNA_VIT_08s0007g00030.t01	2439	4474	1340	2688	4122	172	26.344	49.5499	13.5627	30.5456	58.6082	2.42636	-7.87e-66	7.89e-174	1.12e-39	-9.48e-64	-4.12209e-299	-2.19e-185	-0.000189563	-1.66e-07	-3.25e-71	-8.69e-163	0	-4.41e-86	2.1e-43	-3.81e-58	-5.44e-183	1070.5
chr19.gff3_MRNA_VIT_19s0014g04980.t01	360	3624	4121	325	1958	3424	3.88842	40.1361	41.7104	3.6932	27.8396	48.3015	-1.61e-237	-0.2467	-1.92e-272	-2.23e-117	2.69e-41	2.46e-237	0.763871	3.8e-20	2.12e-05	9.15e-235	1.68e-07	-4.18e-115	1.08e-240	6.15e-276	9.19e-25	1072
chr18.gff3_MRNA_VIT_18s0001g09040.t01	3978	13457	150	3953	12498	130	42.967	149.037	1.51821	44.9206	177.701	1.83388	0	0	4.03e-307	0	0	-7.77e-301	-0.168357	-8.65e-21	0.280463	-3.03e-301	0	0	0	-1.93e-306	0	1073
chr13.gff3_MRNA_VIT_13s0067g01970.t01	325	3659	241	526	2420	107	3.51038	40.5237	2.43926	5.9773	34.4085	1.50942	-1.41e-246	9.88e-265	0.00245852	-1.31e-128	-1.04e-183	-8.49e-24	-1.48e-07	1.28e-05	-0.00286176	-1.04e-08	-2.73e-281	-3.05e-157	2.86e-208	-1.13e-14	-5.02e-171	1074
chr19.gff3_MRNA_VIT_19s0090g00710.t01	12518	13898	108	9795	8083	134	135.209	153.922	1.09311	111.307	114.927	1.8903	-1.41e-13	0	0	-0.136341	0	0	1.48e-24	1.08e-47	0.00390507	0	0	6.59e-15	3.33e-66	0	0	1075
chr13.gff3_MRNA_VIT_13s0019g02020.t01	1598	4491	54	1539	2615	26	17.2603	49.7382	0.546557	17.4887	37.1811	0.366776	-9.3e-137	0	4.23e-126	-5.05e-51	-1.22e-216	-6.18e-125	-1.01249	1.43e-16	-0.250947	-1.55e-129	0	-2.69e-52	1.36e-134	-1.15e-121	-5.91e-214	1076.5
chr5.gff3_MRNA_VIT_05s0049g00550.t01	376	239	16119	349	98	5203	4.06124	2.64695	163.147	3.96593	1.3934	73.3974	0.000223017	0	0	2.65e-12	0	0	1.05885	8.37e-05	-4.72e-306	0	0	2.26e-13	-0.000634487	0	0	1076.5
chr5.gff3_MRNA_VIT_05s0020g03270.t01	161	395	1442	177	315	193	1.73899	4.37466	14.5951	2.01137	4.47879	2.7226	-6.96e-12	-4.49e-53	-2.25e-90	-2.28e-08	-0.000107653	0.0407615	-0.378561	-1.06091	-8.49e-75	0.00376589	-9.59e-05	-3.91e-10	1.12e-09	7.61e-86	7.46e-52	1078
chr6.gff3_MRNA_VIT_06s0004g01710.t01	9983	4227	38	7868	2295	41	107.828	46.8144	0.384614	89.4095	32.6312	0.578377	5.41e-218	0	0	3.69e-223	-1.26e-186	0	1.21e-18	1.16e-22	0.207471	0	0	0	-2.55e-118	0	-1.66e-189	1079
chr14.gff3_MRNA_VIT_14s0030g01470.t01	0	2	326	0	0	2	0	0.0221502	3.29958	0	0	0.0282135	-0.527916	-2.96e-29	-9.84e-30	NA	0.546982	0.424768	NA	0.697857	-3.99e-29	0.399641	0.814229	NA	0.557467	9.84e-30	9.84e-30	1080
chrUn.gff3_MRNA_VIT_00s0301g00040.t01	7899	1423	2949	7260	850	1905	85.3184	15.7598	29.8481	82.5003	12.0856	26.8734	0	-7.39e-45	2.54e-236	0	6.23e-41	-3.01e-236	0.149462	1.53e-05	-0.0120952	-2.51e-266	9.13e-23	0	0	-1.91e-208	4.06e-70	1081
chr3.gff3_MRNA_VIT_03s0063g01310.t01	498	228	1363	207	154	178	5.37898	2.52512	13.7955	2.35228	2.18963	2.511	2.45e-11	-1.52e-71	-3.5e-37	0.765495	0.420892	0.784731	1.11e-12	0.365101	-9.39e-72	-6.74e-11	-1.30981	1.06e-13	0.717038	3.78e-74	1.16e-76	1082
chr18_random.gff3_MRNA_VIT_18s0001g06070.t01	371	468	34044	471	268	26586	4.00723	5.18314	344.574	5.3523	3.81053	375.042	-0.00873693	0	0	0.00150954	0	0	-0.00318465	0.00420569	9.06e-12	0	0	0.797858	-0.905295	0	0	1083
chr12.gff3_MRNA_VIT_12s0028g03270.t01	1319	2752	4746	639	4396	3952	14.2467	30.4786	48.0363	7.26139	62.504	55.7499	-3.22e-54	-1.33e-41	-4.09e-171	-1.13e-272	-0.000224776	5.91e-236	7.1e-23	-1.97e-78	4.05e-06	6.36e-163	1.59e-54	-4.51e-197	1.88e-120	1.41e-266	-6.13e-16	1084
chr1.gff3_MRNA_VIT_01s0137g00210.t01	32038	18389	228	27328	18581	201	346.048	203.66	2.30768	310.547	264.192	2.83546	0	0	0	1.58e-31	0	0	1.36e-20	-9.08e-60	0.136322	0	0	2.79e-90	-1.18e-201	0	0	1085
chr16.gff3_MRNA_VIT_16s0022g01820.t01	7060	8090	64	6792	4013	54	76.2562	89.5975	0.647771	77.1821	57.0584	0.761765	-3.5e-12	0	0	2.17e-26	0	0	-0.735525	5.22e-62	0.614904	0	0	2.7e-24	1.39e-10	0	0	1086
chr18.gff3_MRNA_VIT_18s0041g00580.t01	298	96	7846	430	80	7946	3.21875	1.06321	79.4127	4.88638	1.13747	112.092	1.65e-11	0	0	5.75e-21	0	0	-9.43e-05	-0.939153	5.54e-43	0	0	1.49e-10	-7.05e-22	0	0	1087
chr17.gff3_MRNA_VIT_17s0000g05080.t01	9561	1254	957	7417	1034	688	103.27	13.8882	9.6862	84.2844	14.7018	9.70544	0	7.2e-09	0	0	-3.02e-09	0	1.23e-20	-0.367562	1.33881	0	-7.79e-08	0	0	0	-2.4e-09	1088
chr16.gff3_MRNA_VIT_16s0100g00800.t01	6	7	610	23	1	50	0.064807	0.0775256	6.17407	0.261365	0.0142184	0.705338	-1.04869	-4.9e-52	-2.64e-52	0.00234508	5.7e-06	0.00524142	-0.0195009	0.245606	-4.58e-40	3.24e-05	4.84e-05	0.34886	-0.0337287	2.82e-48	2.2e-53	1089
chr16.gff3_MRNA_VIT_16s0100g00930.t01	7	8	1544	14	1	214	0.0756081	0.0886007	15.6275	0.159092	0.0142184	3.01884	-1.06847	-2.42e-130	-1.28e-130	0.0279573	5e-20	7.01e-18	-0.272187	0.180913	-2.11e-78	4.3e-19	6.7e-19	0.257436	-0.392865	7.53e-129	6.23e-132	1090
chr4.gff3_MRNA_VIT_04s0008g01220.t01	450	3953	1283	392	3120	1527	4.86052	43.7798	12.9858	4.45456	44.3614	21.541	-5.56e-249	6.41e-143	-4.38e-37	-7.01e-203	-8.54e-57	1.53e-74	0.412076	-0.853522	3.12e-17	1.69e-70	-1.64e-68	-7.51e-198	2.03e-255	3.15e-41	-9.46e-115	1091
chr9.gff3_MRNA_VIT_09s0070g00240.t01	4517	6177	2545	3855	4304	406	48.7888	68.4108	25.759	43.807	61.196	5.72734	-8.53e-33	1.35e-168	1.46e-67	-4.91e-23	-3.82e-284	-6.57e-230	0.000506269	8.9e-05	-4.37e-117	-3.69e-279	0	-2.6e-12	9.24e-52	-1.22e-43	-2.55e-100	1092
chr17.gff3_MRNA_VIT_17s0000g00830.t01	13	1354	3688	41	748	1994	0.140415	14.9957	37.3278	0.465911	10.6354	28.1289	-1.55e-113	-1e-92	0	-1.85e-58	1.1e-55	5.67e-163	-0.00491316	8.82e-08	-2.21e-12	6.92e-168	2.52e-30	-3.5e-63	2.18e-107	2.15e-302	1.17e-138	1093
chr18.gff3_MRNA_VIT_18s0001g15240.t01	4	778	0	4	163	0	0.0432046	8.61642	0	0.0454547	2.3176	0	-5.49e-67	7.8e-68	0.180022	-3.23e-15	-6.48e-16	-0.276819	-0.930365	1.5e-32	NA	-0.297748	-7.8e-68	-2.98e-15	6.07e-67	-0.166002	-6.48e-16	1094
chr14.gff3_MRNA_VIT_14s0066g02500.t01	1242	13	22	1059	8	3	13.415	0.143976	0.222671	12.0341	0.113747	0.0423203	5.52e-104	-0.427834	1.93e-102	2.6e-89	-0.331355	-1.16e-90	0.0671751	0.92244	-0.024445	-5.25e-106	-0.160026	1.39e-104	-9.62e-89	-2.8e-87	0.26514	1095
chr16.gff3_MRNA_VIT_16s0100g00920.t01	4	6	568	8	0	43	0.0432046	0.0664505	5.74897	0.0909095	0	0.60659	-0.81947	-9.87e-49	-3.17e-49	0.0633433	1.38e-05	0.000295474	-0.452573	0.135715	-2.49e-38	6.57e-05	0.000140199	0.301091	-0.872188	3.23e-48	3.76e-50	1096.5
chr7.gff3_MRNA_VIT_07s0031g01570.t01	1058	11	21	1084	5	1	11.4276	0.121826	0.21255	12.3182	0.071092	0.0141068	5.9e-89	-0.316625	3.54e-87	3.22e-92	-0.305638	-2.64e-93	-0.232381	0.585209	-0.00571127	-4.19e-91	-0.0718002	5.81e-90	-2.92e-91	-1.44e-89	0.0999882	1096.5
chr13.gff3_MRNA_VIT_13s0067g03230.t01	3290	4753	38	2693	2904	29	35.5358	52.6399	0.384614	30.6024	41.2902	0.409096	-7.32e-33	0	3.31e-271	-1.3e-13	-2.9e-240	-5.13e-221	4.58e-05	7.26e-13	1.11563	-1e-270	0	-6.02e-05	4.07e-55	-1.79e-221	-1.24e-240	1098
chr1.gff3_MRNA_VIT_01s0011g03310.t01	2783	832	259	1091	697	235	30.0596	9.21447	2.62145	12.3978	9.91022	3.31509	4.22e-98	4.64e-33	7.26e-188	0.00106855	-5.37e-24	-5.36e-45	8.53e-68	-0.341703	0.0677465	-2.09e-176	-5.29e-26	7.66e-91	-5.45e-06	-3.47e-53	-8.92e-30	1099
chr6.gff3_MRNA_VIT_06s0004g03130.t01	23728	14531	248	25631	14918	159	256.29	160.932	2.51011	291.263	212.11	2.24297	8.71e-207	0	0	6.86e-103	0	0	-4.82e-23	-1.11e-53	-0.488232	0	0	4.55e-35	0	0	0	1100
chr13.gff3_MRNA_VIT_13s0067g00220.t01	5693	3559	214	5372	2833	22	61.491	39.4162	2.16598	61.0457	40.2807	0.310349	1.08e-47	3.49e-261	0	3.84e-37	-8.68e-236	0	1.00026	-0.629417	-2.44e-14	0	-2.1e-295	1.49e-38	-6.21e-44	0	-4.34e-209	1101.5
chr13.gff3_MRNA_VIT_13s0067g03890.t01	17803	3191	2608	18760	2257	1969	192.293	35.3406	26.3967	213.183	32.0909	27.7762	0	3.56e-14	0	0	-0.000923977	0	-4.83e-12	0.0134082	0.23921	0	-4.05e-09	0	0	0	-6.53e-06	1101.5
chr18.gff3_MRNA_VIT_18s0072g01010.t01	315	385	23986	327	188	17769	3.40237	4.26391	242.772	3.71592	2.67306	250.663	-0.0356297	0	0	0.0101733	0	0	-0.483911	0.000151884	0.023632	0	0	0.0636931	0.205964	0	0	1103.5
chrUn.gff3_MRNA_VIT_00s0337g00090.t01	1170	14	7	702	4	3	12.6374	0.155051	0.07085	7.97731	0.0568736	0.0423203	1.03e-97	0.24188	2.2e-99	2.37e-60	-0.946731	-1.25e-60	7.56e-12	0.210612	-0.789817	-5.92e-100	-0.124959	1.16e-99	-1.63e-58	-4.35e-60	0.984024	1103.5
chr1.gff3_MRNA_VIT_01s0010g02440.t01	456	401	1515	477	66	251	4.92533	4.44111	15.334	5.42048	0.938414	3.54079	0.307735	-1.8e-57	-6.53e-52	3.48e-27	5.65e-12	-8.53e-05	-0.326142	6.71e-21	-7.22e-69	-0.00273858	-0.0460138	7.14e-25	-0.0376254	1.29e-46	8.47e-111	1105
chr12.gff3_MRNA_VIT_12s0028g01130.t01	1258	1296	2548	426	578	4079	13.5879	14.3533	25.7894	4.84093	8.21823	57.5414	-0.357675	-2.54e-34	-3.06e-39	-4.29e-08	5.55e-235	1.9e-276	1.04e-38	5.43e-16	1.19e-85	1.67e-178	2.6e-171	6.19e-13	1.99e-42	6.76e-130	1.77e-86	1106
chr3.gff3_MRNA_VIT_03s0038g03180.t01	155	2239	557	163	1969	236	1.67418	24.7971	5.63763	1.85228	27.996	3.32919	-7.44e-160	9.44e-102	-5.59e-22	-2.18e-141	-1.34e-122	9.42e-05	-0.608299	-0.00613423	-1e-06	1.14e-05	-2.82e-133	-8.61e-144	8.06e-157	6e-20	-5.61e-97	1107
chr9.gff3_MRNA_VIT_09s0002g01370.t01	1225	120	24	1229	18	0	13.2314	1.32901	0.242914	13.966	0.255931	0	3.87e-81	4.18e-08	1.29e-100	6.02e-101	-0.00254428	-9.16e-106	-0.377361	6.75e-08	-0.000868184	-1.99e-105	-3.03e-12	2.3e-100	-1.47e-82	-3.46e-101	-1.19174	1108
chr11.gff3_MRNA_VIT_11s0016g03740.t01	365	712	98	274	144	271	3.94242	7.88546	0.9919	3.11365	2.04745	3.82293	-9.74e-14	5.57e-45	3.55e-17	0.00341314	1.55e-05	0.0925933	0.0364704	8.13e-31	5.66e-13	-1.00109	-4.36e-14	9.24e-07	4.6e-20	-4.22e-11	-0.000266864	1109.5
chr3.gff3_MRNA_VIT_03s0091g01200.t01	1367	189	10	1408	36	1	14.7652	2.09319	0.101214	16.0001	0.511862	0.0141068	1.3e-80	3.41e-16	2.45e-115	2.63e-111	-9.82e-05	-1.54e-120	-0.139401	5.69e-10	-0.121078	-4.44e-117	-7.59e-18	2.16e-107	-1.63e-85	-6.99e-119	-0.00157083	1109.5
chr5.gff3_MRNA_VIT_05s0020g03130.t01	6112	7902	157	5791	5229	56	66.0167	87.5153	1.58906	65.8071	74.348	0.789978	-1.89e-30	0	0	-1.16e-05	0	0	1.20023	2.6e-10	-0.000892017	0	0	-1.81e-05	4.98e-31	0	0	1111
chr8.gff3_MRNA_VIT_08s0056g01350.t01	43	2	577	91	6	46	0.46445	0.0221502	5.84006	1.0341	0.0853103	0.648911	4.02e-05	-1.97e-50	-1.25e-41	3.48e-08	0.000140087	-0.0654365	-0.00184646	-0.24133	-2.48e-38	0.281115	1.71e-05	0.000937074	-2.52e-09	4.34e-32	4.3e-49	1112
chr11.gff3_MRNA_VIT_11s0016g02110.t01	797	4199	34	868	1589	30	8.60853	46.5043	0.344128	9.86368	22.593	0.423203	-4.48e-214	0	9.48e-63	-2.95e-36	-1.17e-129	-1.28e-67	-0.0503659	2.54e-74	0.648883	-2.75e-61	0	-2.31e-44	1.35e-197	-5.02e-69	-7.89e-131	1113
chr18.gff3_MRNA_VIT_18s0001g03670.t01	3600	5375	108	3242	3640	33	38.8842	59.5286	1.09311	36.8411	51.7549	0.465523	-4.42e-42	0	1.7e-283	-2.57e-20	-3.39e-301	-4.85e-266	0.118296	5.6e-06	-0.00120316	-1.24e-295	0	-2.09e-15	4.81e-51	-1.57e-254	-6.95e-292	1114
chr7.gff3_MRNA_VIT_07s0031g01060.t01	1024	680	525	498	423	1844	11.0604	7.53106	5.31375	5.65911	6.01438	26.0128	3.6e-08	2.75e-05	1.98e-20	-0.59221	3.02e-83	1.01e-86	4.71e-18	0.00999477	3.37e-90	1.46e-43	1.75e-69	1.34e-14	0.000576811	-0.543481	-0.187061	1115
chr19.gff3_MRNA_VIT_19s0014g00710.t01	2477	3799	2350	2561	3082	371	26.7545	42.0743	23.7853	29.1024	43.8211	5.2336	-1.85e-33	4.3e-48	0.00392756	-1.77e-23	-3.23e-190	-1.42e-133	-0.0351417	-0.248983	-4.72e-109	-1.88e-123	-1.15e-230	-1.68e-31	4.61e-24	-9.46e-07	-8.98e-44	1116.5
chr8.gff3_MRNA_VIT_08s0056g01610.t01	2761	1151	43418	1091	336	31041	29.822	12.7474	439.452	12.3978	4.77738	437.888	1.38e-63	0	0	1.16e-30	0	0	1.86e-66	2e-33	-0.911824	0	0	3.49e-152	0.774098	0	0	1116.5
chr14.gff3_MRNA_VIT_14s0128g00110.t01	1820	4716	244	1368	2479	29	19.6581	52.2301	2.46963	15.5455	35.2474	0.409096	-2.29e-129	0	2e-111	-2.04e-54	-1.38e-204	-8.26e-110	3.18e-06	4.23e-29	-3.49e-15	-3.88e-121	0	-2.86e-33	1.83e-169	-6.65e-77	-1.61e-175	1118
chr14.gff3_MRNA_VIT_14s0128g00350.t01	7	2	309	10	3	1	0.0756081	0.0221502	3.12752	0.113637	0.0426552	0.0141068	0.295664	-8.1e-28	-1.08e-26	0.320141	-0.668855	-0.0908771	-0.6806	-0.798512	-5.44e-28	-0.253672	-0.715142	0.723461	-0.100525	6.5e-26	2.21e-27	1119.5
chr18.gff3_MRNA_VIT_18s0001g12320.t01	3	188	0	2	12	2	0.0324035	2.08212	0	0.0227274	0.170621	0.0282135	-2.11e-17	4.84e-18	0.293227	-0.0315993	-0.0561688	0.807512	0.866992	6.91e-15	0.368918	-0.821896	-1.75e-17	-0.0474636	1.36e-17	-0.477327	-0.00908521	1119.5
chr15.gff3_MRNA_VIT_15s0024g00040.t01	74580	42230	575	68454	42974	746	805.551	467.701	5.81982	777.89	611.021	10.5236	0	0	0	3.01e-162	0	0	3.06e-06	-5.25e-142	1.42e-11	0	0	9.46e-217	0	0	0	1121
chr8.gff3_MRNA_VIT_08s0058g01390.t01	3981	4831	1353	4358	4540	183	42.9994	53.5037	13.6943	49.5229	64.5515	2.58154	-8.42e-13	2.37e-198	6.95e-134	-1.41e-16	0	-1.25493e-307	-5.73e-06	-1.35e-09	-6.31e-70	-6.46e-288	0	-3.1e-33	0.00885759	-7.11e-168	-2.07e-213	1122
chr8.gff3_MRNA_VIT_08s0058g00990.t01	90	1989	55	98	1499	6	0.972105	22.0283	0.556678	1.11364	21.3134	0.0846405	-2.44e-151	5.9e-159	0.0200399	-2.91e-112	-3.64e-127	-8.54e-09	-0.590565	0.567433	-9.41e-05	-4.92e-08	-5.78e-168	-3.15e-114	8.25e-149	-0.00347453	-3.77e-120	1123
chr2.gff3_MRNA_VIT_02s0025g03680.t01	27180	19865	311	25653	10635	127	293.576	220.007	3.14776	291.513	151.213	1.79156	9.78e-104	0	0	0	0	0	0.666291	2.03e-106	-9.92e-05	0	0	0	-7.64e-94	0	0	1124
chr13.gff3_MRNA_VIT_13s0101g00220.t01	261162	111740	81160	111797	81279	207366	2820.85	1237.53	821.455	1270.43	1155.66	2925.26	0	0	0	1.95e-44	0	0	0	8.81e-24	0	1.32e-16	0	0	-1.16e-05	0	0	1125
chr11.gff3_MRNA_VIT_11s0052g01600.t01	5406	877	591	5921	900	621	58.3911	9.71285	5.98176	67.2844	12.7966	8.76029	2.45e-290	4.62e-10	0	2.43e-296	-2.97e-07	0	-1.19e-07	-7.84e-05	1.28e-05	-2.85e-304	-0.170177	2.59e-248	0	0	-4.12e-19	1127
chr17.gff3_MRNA_VIT_17s0000g00150.t01	1199	31	14	1052	7	2	12.9506	0.343328	0.1417	11.9546	0.0995287	0.0282135	1.7e-96	0.0458401	2.05e-100	5.45e-89	-0.276776	-2.41e-90	0.188951	0.0210597	-0.0881946	-1.13e-102	-0.00079522	2.99e-101	-1.75e-84	-3.38e-88	0.739796	1127
chr1.gff3_MRNA_VIT_01s0011g03640.t01	1505	75	9	1451	42	5	16.2557	0.830632	0.0910928	16.4887	0.597172	0.0705338	4.83e-113	1.11e-06	3.91e-127	2.2e-113	-0.000195573	-4.46e-123	-0.995777	0.238585	-1.0042	-1.52e-127	-4.96e-07	2.36e-117	-2.79e-109	-1.1e-122	-0.000354141	1127
chr3.gff3_MRNA_VIT_03s0063g02440.t01	24	234	31	19	23	16	0.259228	2.59157	0.313764	0.21591	0.327023	0.225708	-2.96e-17	2.22e-16	-0.753555	-0.375768	-0.479975	1.16146	0.837206	3.58e-16	-0.521672	-0.986288	-8.24e-18	-0.673084	5.63e-18	0.408243	-1.21273	1129
chr2.gff3_MRNA_VIT_02s0033g01330.t01	20041	3411	85504	14295	2208	68200	216.466	37.7771	865.422	162.444	31.3942	962.08	0	0	0	0	0	0	1.98e-76	2.19e-06	5.63e-41	0	0	0	0	0	0	1130
chr14.gff3_MRNA_VIT_14s0068g00260.t01	9082	3166	59	10337	2448	56	98.0962	35.0637	0.597164	117.466	34.8066	0.789978	3.59e-264	6.27e-257	0	0	-2.35e-196	0	-3.05e-18	1.10086	0.307333	0	-2.73e-253	1.26e-266	0	0	-3.44e-199	1131
chr4.gff3_MRNA_VIT_04s0044g00220.t01	255	186	3176	344	113	537	2.7543	2.05997	32.1456	3.90911	1.60668	7.57533	0.0326036	-9.27e-228	-6.42e-215	5.78e-10	3.16e-27	3.47e-10	-0.00269869	0.143898	-9.71e-140	2.76e-17	6.53e-23	0.000526967	-7.35e-07	9.24e-195	1.9e-236	1132
chr3.gff3_MRNA_VIT_03s0038g03400.t01	785	1449	1653	596	365	819	8.47891	16.0478	16.7307	6.77276	5.18971	11.5534	-4.73e-23	-0.462497	-1.68e-28	0.00438986	8.58e-19	7.21e-11	0.00332971	2.16e-49	-1.23e-09	3.06e-05	-9.94e-08	2.37e-08	4.33e-35	2.57e-42	1.74e-58	1133
chr13_random.gff3_MRNA_VIT_13s0019g00750.t01	822	5638	67	959	4262	48	8.87856	62.4413	0.678135	10.8978	60.5988	0.677124	0	0	7.9e-59	-1.24e-220	0	-7.67e-71	-0.00232047	0.319617	1.24895	-7.59e-59	0	-7.48e-243	1.42e-295	-7.98e-71	0	1134
chr18.gff3_MRNA_VIT_18s0072g00920.t01	1030	2283	92	983	641	3	11.1252	25.2844	0.931171	11.1705	9.11399	0.0423203	-1.73e-50	1.11e-176	1e-71	0.00451801	-1.18e-55	-2.85e-84	-1.28592	1.78e-67	-6.17e-09	-3.5e-88	-1.75e-193	0.00507475	3.84e-50	-1.28e-68	-2.37e-43	1135
chr13.gff3_MRNA_VIT_13s0064g01340.t01	8329	5726	57	8024	4116	57	89.9629	63.4159	0.576921	91.1822	58.5229	0.804085	4.63e-46	0	0	3.88e-61	0	0	-0.633081	0.00571822	0.218798	0	0	4.02e-57	-2.3e-47	0	0	1136
chrUn.gff3_MRNA_VIT_00s2485g00010.t01	983	355	451	927	316	26	10.6175	3.93166	4.56476	10.5341	4.49301	0.366776	2.68e-29	-0.141151	8.81e-24	9.19e-23	-1.19e-23	-1.43e-73	1.20193	-0.234168	-5.98e-33	-6.31e-78	-1.52e-25	5.67e-24	-1.79e-27	-2.89e-22	1.1603	1137
chr5.gff3_MRNA_VIT_05s0077g01670.t01	23502	57117	641	22657	42335	497	253.849	632.576	6.48783	257.467	601.936	7.01106	0	0	0	0	0	0	-0.304343	1.07e-07	0.390679	0	0	0	0	0	0	1138
chr16.gff3_MRNA_VIT_16s0100g00850.t01	2	2	607	7	2	53	0.0216023	0.0221502	6.1437	0.0795458	0.0284368	0.747658	-0.781475	-5.83e-53	-5.68e-53	0.428886	5.19e-06	2.83e-05	-0.253516	-0.816444	-4.25e-39	4.07e-06	4.15e-06	-0.823973	-0.266916	9.67e-52	7.96e-53	1139
chr5.gff3_MRNA_VIT_05s0077g01190.t01	218	61	780	176	22	83	2.35465	0.67558	7.89471	2.00001	0.312805	1.17086	4.86e-10	-1.31e-54	-7.82e-30	9.3e-12	4.2e-05	-0.00352581	0.272494	0.0222085	-3.79e-46	-6.04e-05	0.021888	5.91e-15	-2.17e-07	3.4e-34	1.62e-61	1140.5
chr10.gff3_MRNA_VIT_10s0003g04080.t01	0	58	592	3	12	50	0	0.642355	5.99188	0.0340911	0.170621	0.705338	-6.7e-07	-1.12e-39	-3.57e-52	-0.0545078	0.000730652	1.16e-05	-0.299025	0.000824917	-1.36e-38	3.35e-06	0.907114	-0.00923813	3.19e-06	1.93e-51	1.37e-48	1140.5
chr13.gff3_MRNA_VIT_13s0019g02580.t01	0	129	0	0	0	0	0	1.42869	0	0	0	0	-5.15e-13	5.15e-13	NA	NA	NA	NA	NA	5.15e-13	NA	NA	-5.15e-13	NA	5.15e-13	NA	NA	1142
chr7.gff3_MRNA_VIT_07s0104g00960.t01	9948	7148	76	9066	5298	100	107.45	79.1647	0.769228	103.023	75.329	1.41068	2.22e-43	0	0	7.24e-37	0	0	0.0408464	0.0535827	0.0063098	0	0	4.08e-48	-7.43e-31	0	0	1143
chr14.gff3_MRNA_VIT_14s0060g00500.t01	475	137	0	307	2	0	5.13055	1.51729	0	3.48865	0.0284368	0	4.14e-19	1.07e-13	2.6e-42	1.4e-27	-0.537807	-3.98e-28	0.000169683	3.9e-13	NA	-2.6e-42	-1.07e-13	9.72e-42	-1.41e-08	-3.98e-28	-0.365304	1144
chr7.gff3_MRNA_VIT_07s0104g00780.t01	991	12	11	1032	4	10	10.704	0.132901	0.111336	11.7273	0.0568736	0.141068	4.19e-83	0.982567	1.57e-83	4.08e-88	0.299287	-1.58e-86	-0.152147	0.329182	0.8654	-6.07e-83	1.10691	1.3e-84	-1.11e-86	-4.37e-87	0.497451	1145
chr1.gff3_MRNA_VIT_01s0011g04540.t01	9	2	290	27	0	0	0.0972105	0.0221502	2.93521	0.306819	0	0	0.157058	-3.28e-26	-1.21e-24	0.0003878	NA	-0.000386113	-0.0256431	0.697857	-1.09e-26	-0.0496479	-0.692659	0.0505515	-0.00107985	1.17e-20	1.09e-26	1146
chr18.gff3_MRNA_VIT_18s0001g08060.t01	57	962	8808	55	882	7616	0.615666	10.6542	89.1495	0.625003	12.5406	107.437	-7.27e-72	0	0	-1.86e-67	0	0	-1.25243	-0.0144195	9.49e-15	0	0	-1.38e-67	1.06e-71	0	0	1147.5
chr5.gff3_MRNA_VIT_05s0049g01650.t01	4971	7140	93	4713	6437	84	53.6926	79.0761	0.941292	53.557	91.5238	1.18497	-3.83e-47	0	0	-1.86e-72	0	0	1.25111	-1.12e-08	0.296741	0	0	-6.49e-72	1.18e-47	0	0	1147.5
chr11.gff3_MRNA_VIT_11s0052g00800.t01	736	274	46	242	172	45	7.94966	3.03457	0.465586	2.75001	2.44556	0.634804	1.31e-21	2.4e-17	2.04e-55	0.453759	-6.49e-09	-1e-12	2.58e-24	0.118668	0.315173	-1.95e-52	-5.37e-15	1.87e-27	0.48489	-6.15e-15	-1.3e-10	1149.5
chr8.gff3_MRNA_VIT_08s0007g06040.t01	1894	3819	255592	1802	2015	171307	20.4574	42.2958	2586.96	20.4774	28.6501	2416.59	-1.43e-69	0	0	-7.37e-12	0	0	-1.35297	1.56e-23	-1.49e-47	0	0	-6.54e-12	1.95e-69	0	0	1149.5
chr10.gff3_MRNA_VIT_10s0003g03810.t01	389	752	366	474	1060	1353	4.20165	8.32847	3.70444	5.38639	15.0715	19.0864	-3.74e-14	1.08e-17	0.234365	-7.89e-33	4.52e-05	8.83e-53	-0.01021	-1.08e-15	8.26e-69	9.29e-64	3.29e-31	-2.84e-42	1.32e-07	-0.000173249	-9.63e-47	1151
chr18.gff3_MRNA_VIT_18s0001g14790.t01	1382	6656	1568	1333	6802	1452	14.9272	73.7158	15.8704	15.1478	96.7135	20.483	-7.76671e-308	0	-0.255957	0	-8.51838e-305	9.3e-08	-0.99993	-7.08e-25	3.74e-06	2.67e-08	-5.7e-254	0	5.65442e-305	0.416951	0	1152
chr1.gff3_MRNA_VIT_01s0011g03230.t01	2185	159	57	1870	113	2	23.6005	1.76094	0.576921	21.2501	1.60668	0.0282135	3.93e-153	4.95e-07	9.65e-175	4.55e-131	-3.3e-11	-4.37e-159	0.0185046	0.714477	-3.51e-06	-1.63e-185	-5.13e-15	7.94e-156	-1.51e-128	-7.16e-149	-4.32e-05	1153.5
chr7_random.gff3_MRNA_VIT_07s0151g00450.t01	4089	947	116	3799	549	15	44.166	10.4881	1.17409	43.1706	7.8059	0.211601	3.34e-178	2.46e-61	6.4228533959362e-323	2.24e-196	-2.21e-45	-1.44264e-303	0.541641	9.33e-05	-7.27e-08	0	-5.72e-78	1.07e-213	-5.72e-163	-9.8e-300	-6.08e-33	1153.5
chr9.gff3_MRNA_VIT_09s0002g03350.t01	4283	4456	41	3902	2101	74	46.2614	49.3506	0.414978	44.3411	29.8728	1.0439	-0.0329367	0	0	3.58e-25	-1.34e-163	-9.79808e-297	0.183656	3.53e-42	0.00143145	0	0	3.1e-31	0.000549315	0	-9.13e-173	1155
chr3.gff3_MRNA_VIT_03s0017g02110.t01	59	72	556	119	62	45	0.637269	0.797406	5.62751	1.35228	0.88154	0.634804	-0.406506	-3.98e-34	-8.24e-37	0.0506929	-0.25052	-0.00134749	-0.000724186	-0.829873	-7.47e-37	-1.24203	-0.445148	-0.216253	-0.0114329	6.1e-26	8.9e-33	1156
chr3.gff3_MRNA_VIT_03s0091g00310.t01	1120	3276	12326	1095	1493	2284	12.0973	36.282	124.757	12.4432	21.2281	32.2198	-3.53e-105	0	0	-2.75e-18	1.95e-18	1.18e-61	-0.76967	2.94e-35	0	4.71e-64	-0.00217695	-1.01e-19	8.15e-102	0	0	1157
chr17.gff3_MRNA_VIT_17s0000g04180.t01	100	343	3	147	52	3	1.08012	3.79875	0.0303643	1.67046	0.739356	0.0423203	-8.03e-15	1.42e-30	6.5e-10	0.000156362	-1.02e-05	-9.66e-14	-0.0167615	5.25e-19	0.958842	-1.11e-09	-2.43e-30	0.116779	3.18e-09	-5.76e-14	-6.74e-06	1158
chr18.gff3_MRNA_VIT_18s0001g09980.t01	4019	1344	24	3943	1576	20	43.4099	14.8849	0.242914	44.807	22.4082	0.282135	2.14e-124	9.91e-111	0	1.26e-66	-1.16e-130	0	-0.345775	-6.42e-13	0.89671	0	-5.5e-110	6.3e-60	-1.24e-126	0	-3.01e-131	1159.5
chr3.gff3_MRNA_VIT_03s0088g00700.t01	0	12	942	4	10	114	0	0.132901	9.53438	0.0454547	0.142184	1.60817	-0.0109978	-8.28e-79	-1.24e-81	-0.165031	1.19e-09	5e-11	-0.184139	-1.11029	-3.2e-52	9.89e-12	8.91e-10	-0.0151761	0.18371	1.17e-80	1.3e-78	1159.5
chr13.gff3_MRNA_VIT_13s0106g00230.t01	1339	3504	193	1560	3512	0	14.4628	38.8071	1.95343	17.7273	49.935	0	-5.21e-98	2.37e-260	1.72e-80	-1.56e-104	-1.67e-297	-1.4e-133	-0.000117465	-3.05e-12	-1.82e-18	-5.2e-115	-7.86e-297	-3.64e-130	2.05e-71	-5.43e-100	-8.96e-269	1161
chr2.gff3_MRNA_VIT_02s0025g02640.t01	4815	528	52	4087	618	82	52.0076	5.84765	0.526314	46.4434	8.78697	1.15675	1.62e-301	2.93e-37	0	6.01e-206	-1.01e-38	-4.94065645841247e-324	0.000165317	-4.48e-06	0.00261287	0	-6.73e-28	6.25e-257	-6.61e-247	0	-9.76e-47	1162
chr5.gff3_MRNA_VIT_05s0049g00570.t01	6798	2005	69	6100	862	29	73.4263	22.2056	0.698378	69.3185	12.2563	0.409096	2.3e-239	1.15e-157	0	1.86162e-303	-7.88e-69	0	0.021052	1.84e-26	-0.0827741	0	-3.95e-160	0	-1.45e-202	0	-8.98e-65	1163.5
chr8.gff3_MRNA_VIT_08s0007g02020.t01	5550	5483	566	5669	4345	52	59.9464	60.7247	5.72873	64.4207	61.7789	0.733551	-0.759433	0	0	0.146723	0	0	-0.00707786	-0.638723	-5.42e-36	0	0	-0.314723	-0.0275943	0	-1.68e-287	1163.5
chr16.gff3_MRNA_VIT_16s0050g02350.t01	7667	12636	12469	8225	9307	2333	82.8125	139.945	126.204	93.4663	132.331	32.9111	-2.44e-135	1.09e-08	-4.6e-93	-9.86e-51	0	-5.1e-244	-8.34e-08	0.00404521	0	-2.81e-193	0	-1.64e-83	9.85e-88	2.49e-51	-0.015708	1165
chr16.gff3_MRNA_VIT_16s0148g00110.t01	589	252	1263	409	160	172	6.36188	2.79092	12.7834	4.64775	2.27494	2.42636	1.39e-14	-5.47e-60	-4.33e-23	1.3e-08	0.830264	-1.39e-07	0.000514068	0.157329	-3.48e-65	-1.45e-17	-0.344751	4.78e-19	-6.97e-06	6.61e-38	1.96e-67	1166
chr8.gff3_MRNA_VIT_08s0007g05740.t01	4404	765	37	5073	602	24	47.5683	8.47244	0.374493	57.648	8.55947	0.338562	4.8e-229	1.13e-59	0	5.89e-287	-5.2e-48	0	-7.04e-11	-1.18255	-1.01953	0	-2.51e-60	7.96e-228	-3.42e-288	0	-1.68e-47	1167
chr16.gff3_MRNA_VIT_16s0022g00510.t01	13160	1880	1282	10922	1489	2211	142.143	20.8212	12.9757	124.114	21.1712	31.19	0	9.5e-19	0	0	5.67e-16	0	1.14e-13	-0.911235	1.33e-53	0	4.73e-17	0	0	0	-4.8e-16	1168
chr18.gff3_MRNA_VIT_18s0001g05580.t01	2008	989	48	2128	243	28	21.6887	10.9533	0.485828	24.1819	3.45507	0.394989	1.96e-34	1.97e-76	1.2e-161	9.07e-124	-3.21e-17	-7.43e-174	-0.0134786	2.76e-35	-0.638155	-2.11e-163	-4.4e-78	1.25e-111	-6.63e-45	-3.53e-172	-4.01e-16	1169
chr2.gff3_MRNA_VIT_02s0012g02030.t01	4532	4050	150	5839	2561	28	48.9509	44.8541	1.51821	66.3526	36.4133	0.394989	0.0042402	7.47671e-300	0	1.62e-76	-1.11e-211	0	-4.13e-26	8.78e-09	-9.08e-08	0	0	8.3e-17	-1.13e-39	0	-2.24e-195	1170
chr9.gff3_MRNA_VIT_09s0002g01670.t01	837	102	3	1040	6	0	9.04057	1.12966	0.0303643	11.8182	0.0853103	0	1.33e-52	4.23e-10	3.46e-72	3e-88	-0.0839234	-7.11e-90	-4.85e-05	4.36e-09	-0.484742	-8.46e-73	-1.06e-10	4.31e-71	-3.81e-70	-2.71e-89	-0.32211	1171
chr14.gff3_MRNA_VIT_14s0068g00330.t01	6697	3062	188	6257	2442	30	72.3354	33.9119	1.90283	71.1026	34.7213	0.423203	5.89e-128	2.2e-224	0	2.81e-110	-2.86e-201	0	0.561236	-0.624408	-1.84e-10	0	-1.62e-251	9.3e-118	-9.61e-116	0	-4.28e-180	1172.5
chr18.gff3_MRNA_VIT_18s0089g01170.t01	68570	48600	793	64752	51968	1349	740.636	538.249	8.02629	735.821	738.901	19.03	0	0	0	-0.733998	0	0	0.446049	-7.4e-232	7.61e-33	0	0	0.97925	-1.41e-281	0	0	1172.5
chr11.gff3_MRNA_VIT_11s0016g03590.t01	776	4179	1436	783	4825	415	8.3817	46.2828	14.5344	8.89776	68.6037	5.8543	-1.38e-215	1.6e-142	-1.88e-18	-6e-288	0	-7.32e-07	-0.451477	-2.03e-33	-1.06e-35	-2.63e-05	-5.37e-252	-4.5e-294	1.22e-208	1.78e-15	-7.67e-227	1174
chr18.gff3_MRNA_VIT_18s0122g01240.t01	2559	595	29	2428	179	3	27.6402	6.58968	0.293521	27.591	2.54509	0.0423203	4.06e-112	6.99e-47	1.21e-211	5.29e-162	-1.26e-16	-1.11e-205	1.31703	1.7e-17	-0.00440057	-1.22e-216	-1.35e-51	1.1e-170	-2.31e-106	-6.24e-201	-3.55e-13	1175
chr5.gff3_MRNA_VIT_05s0102g01100.t01	150	194	653	169	152	64	1.62017	2.14857	6.60929	1.92046	2.1612	0.902832	-0.0666688	-2.72e-23	-1.12e-29	-0.513112	-2.6e-05	-0.000132529	-0.30603	-1.31142	-2.99e-40	-0.00427892	-5.55e-06	-0.0787363	0.51192	6.47e-26	7.54e-23	1176
chr16.gff3_MRNA_VIT_16s0050g01890.t01	56	285	1129	49	173	146	0.604865	3.1564	11.4271	0.556821	2.45978	2.05959	-2.93e-16	-3.06e-45	-5.34e-85	-9.59e-10	-0.283058	1.24e-07	0.971239	0.0668695	-3.92e-60	3.38e-07	-0.00254869	-2.83e-09	6.38e-17	6.21e-86	2.38e-54	1177
chr4.gff3_MRNA_VIT_04s0008g00310.t01	88	286	613	146	198	56	0.950502	3.16747	6.20443	1.6591	2.81524	0.789978	-3.97e-12	-1.39e-11	-2.96e-36	-0.000865715	-1.91e-09	-0.000464329	-0.00326283	0.405591	-7.11e-39	-0.506114	-5.82e-14	-4.25e-08	5.35e-06	3.25e-26	4.53e-13	1178
chr3.gff3_MRNA_VIT_03s0091g00550.t01	4564	4029	39	3316	2218	41	49.2965	44.6215	0.394736	37.682	31.5364	0.578377	0.00110684	0	0	5.27e-06	-3.64e-180	-3.77e-270	6.53e-17	2.77e-20	0.237281	0	0	2.12e-34	3.28e-07	-1.42e-273	-6.85e-183	1179
chr12.gff3_MRNA_VIT_12s0028g02010.t01	447	12	306	129	3	10	4.82812	0.132901	3.09716	1.46592	0.0426552	0.141068	2.51e-37	-2.84e-25	2.7e-05	3.37e-12	0.191582	-1.76e-10	1.11e-17	0.208799	-4.13e-25	-3.6e-37	1.10691	4.3e-39	-1.29e-10	1.86e-07	3.97e-27	1180
chr6.gff3_MRNA_VIT_06s0004g00910.t01	4168	1134	1735	3694	365	2443	45.0192	12.5591	17.5607	41.9774	5.18971	34.4628	2.08e-159	-3.6e-10	4.54e-109	7.75e-225	1.12e-138	-1.14e-07	0.0287195	9.74e-29	1.2e-40	-2.98e-13	4.65e-71	2.62e-259	-1.35e-132	-2.78e-87	2.91e-64	1181.5
chr6.gff3_MRNA_VIT_06s0004g03120.t01	171	33	570	200	45	48	1.847	0.365478	5.76921	2.27274	0.639828	0.677124	2.29e-10	-6.69e-43	-6.61e-21	1.83e-09	1.10828	-4.81e-09	-0.165275	-0.0842102	-2.84e-37	-2.21e-06	0.0534702	8.79e-07	-5.9e-13	1.68e-16	6.47e-38	1181.5
chr7.gff3_MRNA_VIT_07s0031g01070.t01	32	136	844	73	70	97	0.345637	1.50621	8.54248	0.829549	0.995287	1.36835	-5.42e-08	-5.02e-46	-3.14e-66	-0.495715	0.155905	0.0229605	-0.0027723	0.043824	-3.81e-48	6.81e-06	-0.731429	-0.000737388	0.00306663	3.94e-57	3.04e-54	1183
chr4.gff3_MRNA_VIT_04s0008g06000.t01	381	1717	26186	308	1752	39135	4.11524	19.0159	265.04	3.50001	24.9106	552.068	-3.47e-81	0	0	-5.2e-103	0	0	0.139409	-1.12e-07	0	0	0	-4.4e-96	2.97e-89	0	0	1184
chr7.gff3_MRNA_VIT_07s0151g00340.t01	22108	24694	477	22283	16151	205	238.792	273.488	4.82792	253.217	229.641	2.89188	-1.1e-24	0	0	7.32e-11	0	0	-1.31e-05	3.02e-32	-9.62e-06	0	0	0.0080855	3.68e-09	0	0	1185
chr13.gff3_MRNA_VIT_13s0064g00390.t01	1525	299	235	2449	186	96	16.4718	3.31145	2.37853	27.8297	2.64462	1.35425	1.03e-75	0.00732514	5.31e-89	3.75e-162	-0.000138624	-1.49e-183	-6.08e-28	0.0890906	-0.00071197	-1.82e-105	-7.44e-09	4.72e-85	-7.5e-152	-2.1e-166	-0.496473	1186
chr18.gff3_MRNA_VIT_18s0001g04790.t01	4695	6845	269	4252	5074	64	50.7115	75.809	2.72266	48.3184	72.1441	0.902832	-3.27e-48	0	0	-4.21e-36	0	0	0.109247	0.0595447	-3.81e-10	0	0	-3.01e-29	4.17e-58	-2.27404e-296	0	1187
chr12.gff3_MRNA_VIT_12s0059g02180.t01	733	3785	3	611	3441	0	7.91725	41.9192	0.0303643	6.94321	48.9255	0	-4.22e-191	7.98212e-306	1.95e-63	-3.86e-199	-1.52e-291	-8.96e-54	0.0919072	-8.22e-06	-0.484742	-4.78e-64	-2.02567e-306	-3.62e-188	1.81e-204	-3.42e-53	-4.43e-291	1189
chr13.gff3_MRNA_VIT_13s0019g01130.t01	4261	3198	623	4565	4132	1993	46.0238	35.4181	6.30565	51.8752	58.7504	28.1148	2.58e-15	4.7e-167	2.06e-249	-6.58e-05	-1.04e-76	-6.77e-63	-7.42e-05	-3.17e-43	1.13e-91	-1.61e-38	-1.49e-08	-2.22e-13	-3.57e-30	-7.54e-279	-8.36e-263	1189
chr4.gff3_MRNA_VIT_04s0023g02840.t01	1352	6122	136	1433	5696	72	14.6032	67.8017	1.37651	16.2842	80.9879	1.01569	-4.37e-284	0	8.39e-91	-4.08e-276	0	-1.31e-104	-0.0426046	-1.24e-10	-0.14231	-5.57e-97	0	-1.38e-293	2.48e-263	-1.22e-98	0	1189
chr16.gff3_MRNA_VIT_16s0022g00030.t01	1108	2042	2464	2501	1821	2396	11.9677	22.6153	24.9392	28.4206	25.8917	33.7998	-1.53e-31	-0.0208173	-2.22e-46	0.0327193	1.4e-09	3.18e-05	-3.29e-59	-0.00349339	8.25e-12	2.77e-72	3.71e-18	-2.32e-37	-6.99e-08	-0.00121156	-0.430319	1191.5
chr1.gff3_MRNA_VIT_01s0011g05930.t01	97	1939	920	165	885	113	1.04771	21.4746	9.31171	1.87501	12.5833	1.59406	-8.31e-146	2.87e-44	-1.47e-59	-5.87e-52	-3.15e-55	-0.382063	-0.00120768	1.62e-21	-1.08e-50	0.0333851	-2.59e-136	-5e-62	1.29e-131	1.56e-46	-2.36e-05	1191.5
chr16.gff3_MRNA_VIT_16s0022g00060.t01	10239	7359	82	10966	4106	56	110.593	81.5016	0.829957	124.614	58.3807	0.789978	1.6e-44	0	0	2.92e-208	0	0	-1.09e-09	4.3e-33	-1.1023	0	0	9.69e-141	-3.46e-83	0	0	1193
chr15.gff3_MRNA_VIT_15s0021g00540.t01	350	315	17718	232	254	20204	3.78041	3.48865	179.331	2.63637	3.61147	285.013	0.529482	0	0	-0.0152234	0	0	0.00239035	-0.970674	3.65e-175	0	0	0.855526	0.0215675	0	0	1194
chr5.gff3_MRNA_VIT_05s0077g01690.t01	6	42	1230	3	19	169	0.064807	0.465154	12.4494	0.0340911	0.270149	2.38404	-0.000289519	-3.36e-96	-1.84e-104	-0.00782227	1.31e-12	6.76e-16	0.656152	0.166407	-3.11e-63	1.97e-15	2.45e-10	-0.0236389	8.17e-05	4.07e-105	3.7e-100	1195
chr3.gff3_MRNA_VIT_03s0038g04000.t01	7502	2715	65	6626	2209	34	81.0303	30.0689	0.657893	75.2958	31.4084	0.47963	2.77e-208	5.99e-218	0	2.13e-155	-7.16e-181	0	0.0020696	-0.302149	-0.314858	0	-2.55e-221	3.78e-196	-3.56e-166	0	-3.06e-178	1196
chr7.gff3_MRNA_VIT_07s0031g01370.t01	1175	32	0	1258	30	7	12.6914	0.354403	0	14.2955	0.426552	0.0987473	2.85e-94	0.000130702	3.17e-101	2.9e-100	-0.00673192	-2.54e-106	-0.0383984	-0.719547	0.0347433	-3.01e-99	-0.0162016	6.67e-93	-1.42e-101	-3.34e-108	-0.000197333	1197
chr11.gff3_MRNA_VIT_11s0016g02800.t01	7200	4730	323	7157	3848	37	77.7684	52.3852	3.26922	81.3299	54.7124	0.52195	3.7e-49	0	0	7.28e-45	-8.31464e-304	0	-0.0587099	-0.162714	-9.22e-20	0	0	9.39e-35	-2.36e-58	0	-1.34e-278	1198
chr7.gff3_MRNA_VIT_07s0031g01830.t01	616	1097	2083	1484	900	1251	6.65352	12.1494	21.0829	16.8637	12.7966	17.6475	-1.59e-16	-6.16e-26	-7.51e-72	3.75e-06	1.96e-07	0.447267	-1.23e-39	-0.461414	-0.000514418	7.11e-36	2.54e-09	-1.42e-15	-7.7e-09	3.02e-06	6.48e-19	1199
chr18.gff3_MRNA_VIT_18s0041g02240.t01	479	242	4	362	28	3	5.17376	2.68017	0.0404857	4.11365	0.398115	0.0423203	3.42e-09	7.89e-22	7.79e-42	8.91e-26	-0.00150687	-5.76e-32	0.0195465	9.53e-16	0.905231	-8.47e-42	-8.56e-22	3.64e-35	-0.000254127	-5.32e-32	-0.00130191	1200
chr8.gff3_MRNA_VIT_08s0007g02760.t01	1872	9206	7562	1378	5828	4220	20.2198	101.957	76.5382	15.6592	82.8648	59.5305	0	3.52e-36	-4.31e-301	-8.87e-293	-5.96e-30	9.37e-170	3.1e-07	1.23e-17	-3.94e-19	5.84e-132	-7.61e-97	-7.59e-248	0	0	-0.0017353	1201
chr1.gff3_MRNA_VIT_01s0026g00220.t01	43341	12021	29680	50728	6499	19963	468.133	133.134	300.404	576.457	92.4053	281.613	0	0	0	0	0	0	-2.39e-106	3.5e-62	-1.62e-06	0	0	0	0	0	0	1202
chr2.gff3_MRNA_VIT_02s0012g01040.t01	217	107	12721	229	170	7986	2.34385	1.18503	128.755	2.60228	2.41713	112.657	3.33e-05	0	0	0.72463	0	0	-0.490742	-0.000105432	-2.31e-10	0	0	-1.06994	-2.06e-06	0	0	1203
chr2.gff3_MRNA_VIT_02s0012g00250.t01	244	526	1079	675	428	551	2.63548	5.8255	10.921	7.67049	6.08547	7.77282	-1.31e-12	-2.75e-17	-3.51e-48	0.00782645	0.0070675	1.13977	-1.23e-22	-0.760273	-4.8e-06	4.07e-19	0.00111384	-2.56e-11	-0.000812752	2.56e-07	1.46e-13	1204
chr7.gff3_MRNA_VIT_07s0005g01140.t01	227	278	551	185	574	1811	2.45186	3.07887	5.5769	2.10228	8.16136	25.5473	-0.0726304	-5.82e-09	-1.02e-13	-2.11e-25	5.67e-62	9.21e-125	0.292725	-1.52e-17	5.04e-85	3e-120	1.84e-112	-2.37e-22	0.00414719	6.18e-17	-2.66e-05	1205
chr7.gff3_MRNA_VIT_07s0005g06090.t01	239	210	384	484	46	18	2.58148	2.32577	3.88663	5.50002	0.654046	0.253922	0.492084	-1.62e-05	-0.000380142	7.56e-32	-0.0121691	-2.14e-38	-4.47e-11	7.73e-10	-1.8e-29	-1.19e-17	-2.4e-15	7.81e-12	-5.36e-13	-0.000378308	1.4e-22	1206
chr19.gff3_MRNA_VIT_19s0093g00510.t01	17378	2487	1276	14563	2244	1079	187.703	27.5437	12.9149	165.489	31.9061	15.2212	0	6.38e-49	0	0	-6.43e-43	0	2.01e-15	-0.000497411	0.00605841	0	-1.66e-32	0	0	0	-1.13e-56	1207
chr9.gff3_MRNA_VIT_09s0002g06790.t01	375	159	7881	289	66	2499	4.05044	1.76094	79.7669	3.2841	0.938414	35.2528	4.38e-10	0	0	9.91e-13	2.31e-198	2.97e-166	0.0583039	0.00162506	-1.79e-156	1.16e-156	1.3e-186	1.34e-18	-8.11e-06	0	0	1208
chr11.gff3_MRNA_VIT_11s0016g04570.t01	8173	10163	150	8747	8938	136	88.2779	112.556	1.51821	99.3981	127.084	1.91852	-6.77e-30	0	0	-4.79e-27	0	0	-5.91e-08	-1.73e-08	0.167785	0	0	-8.17e-53	1.6e-09	0	0	1209
chr12.gff3_MRNA_VIT_12s0035g00880.t01	5487	6742	137	4917	4841	64	59.266	74.6682	1.38664	55.8752	68.8312	0.902832	-7.8e-19	0	0	-6.19e-12	0	0	0.0341145	0.00242356	-0.0420974	0	0	-3.54e-07	1.57e-27	0	0	1211.5
chr15.gff3_MRNA_VIT_15s0046g00010.t01	1537	75	39	898	48	23	16.6014	0.830632	0.394736	10.2046	0.682483	0.324455	1.03e-115	0.00689112	7.05e-124	1.15e-65	-0.0336738	-6.75e-72	2.42e-16	0.517681	-0.726375	-3.1e-125	-0.002805	1.93e-118	-3.25e-63	-1.22e-70	-0.0738165	1211.5
chr16.gff3_MRNA_VIT_16s0100g00940.t01	5	18	809	17	2	93	0.0540058	0.199352	8.18823	0.193183	0.0284368	1.31193	-0.0496831	-3.01e-66	-2.75e-69	0.0277173	1.75e-09	3.13e-07	-0.0589261	0.0232223	-3.09e-46	4.27e-09	3.71e-07	0.797741	1.1506	2.25e-66	7.84e-70	1211.5
chr9.gff3_MRNA_VIT_09s0054g01070.t01	14	191	10	11	16	16	0.151216	2.11534	0.101214	0.125001	0.227494	0.225708	-1.79e-15	2.31e-16	0.580087	-0.298926	-1.13866	0.306794	0.948616	3.42e-14	0.159027	0.495389	-3.2e-14	-0.483403	6.19e-16	-0.932063	-0.154591	1211.5
chr11.gff3_MRNA_VIT_11s0016g05640.t01	34	130	3	21	2	0	0.36724	1.43976	0.0303643	0.238637	0.0284368	0	-2.96e-07	1.69e-12	0.000372094	0.00937822	-0.537807	-0.00149927	0.293459	1.55e-12	-0.484742	-8.89e-05	-4.23e-13	0.000438831	5.57e-09	-0.00606208	0.820677	1214
chr15.gff3_MRNA_VIT_15s0048g00190.t01	412	115	684	327	209	70	4.45008	1.27364	6.92305	3.71592	2.97164	0.987473	2.58e-17	-6.39e-37	-3.99e-07	0.0743618	-1.42e-08	-5.49e-15	0.0864624	-1.62e-06	-2.25e-41	-8.5e-21	-0.249363	0.000650573	-5.36e-12	2.03e-11	6.04e-16	1215
chr1.gff3_MRNA_VIT_01s0127g00070.t01	1445	3985	8630	1607	3182	1679	15.6077	44.1342	87.3479	18.2614	45.2429	23.6852	-7.39e-119	-1.39e-140	0	-9.27e-80	-3.34e-49	4.86e-07	-0.00221879	-0.520466	0	4.81e-14	-2.52e-55	-2.79e-98	1.31e-95	0	1.99e-117	1216
chr14.gff3_MRNA_VIT_14s0083g01130.t01	8614	2467	72	10112	2427	158	93.0412	27.3222	0.728743	114.91	34.508	2.22887	1.70279e-297	7.92e-196	0	0	-2.03e-174	0	-2.14e-23	-4.85e-08	5.18e-07	0	-2.25e-169	5.97e-239	0	0	-1.72e-195	1217
chr8.gff3_MRNA_VIT_08s0007g02920.t01	2930	5534	118	2811	4052	54	31.6474	61.2895	1.19433	31.9433	57.6129	0.761765	-1.17e-86	0	1.76e-225	-7.26e-54	0	-2.05e-224	-1.02672	0.0349239	-0.0495178	-1.14e-233	0	-3.54e-55	8.14e-85	-1.26e-216	0	1218
chrUn.gff3_MRNA_VIT_00s0904g00010.t01	60080	38158	623	52653	36323	818	648.934	422.603	6.30565	598.332	516.455	11.5393	0	0	0	2.18e-49	0	0	7.04e-22	-8.6e-72	7.31e-13	0	0	3.74e-122	-1.4e-276	0	0	1219
chr14.gff3_MRNA_VIT_14s0006g00180.t01	1201	4414	3692	1478	4672	9743	12.9722	48.8854	37.3683	16.7955	66.4283	137.442	-3.78e-176	1.58e-16	-8.34e-113	-8.66e-194	3.73e-174	0	-3.02e-06	-1.44e-21	0	0	5.46e-285	-7.1e-231	4.55e-136	2.38e-77	-1.94e-59	1220.5
chr6.gff3_MRNA_VIT_06s0009g01640.t01	3662	5410	74	4251	4363	62	39.5539	59.9162	0.748985	48.307	62.0348	0.874619	-1.23e-40	0	2.66e-295	-1.4e-14	0	0	-5.65e-10	-0.239816	0.600222	-7.11e-293	0	-9.34e-38	1.05e-13	0	0	1220.5
chr9.gff3_MRNA_VIT_09s0002g09200.t01	8	14	0	20	157	2	0.0864093	0.155051	0	0.227274	2.23229	0.0282135	-0.393609	0.00620523	0.0356948	-3.54e-12	-5.74e-15	-0.0118976	-0.092469	-3.91e-13	0.368918	-0.35436	-0.0667737	-4.22e-14	-0.50316	-0.00160283	-2.1e-15	1222
chr3.gff3_MRNA_VIT_03s0063g01440.t01	1092	4	0	773	21	0	11.7949	0.0443003	0	8.78413	0.298586	0	2.34e-93	0.172976	3.02e-94	7.21e-62	-0.00131245	-2.05e-67	8.16e-06	-0.00700862	NA	-3.02e-94	-0.287293	2.26e-88	-1.44e-66	-2.05e-67	-0.0012875	1223
chr12.gff3_MRNA_VIT_12s0055g00820.t01	870	123	0	921	1	1	9.39701	1.36224	0	10.466	0.0142184	0.0141068	1.1e-51	1.68e-12	1.41e-75	1.36e-79	-0.613725	-1.35e-79	-0.109994	3.23e-12	0.783967	-2.72e-75	-3.21e-12	2.74e-75	-7.66e-57	-7.25e-80	-0.778523	1224.5
chr14.gff3_MRNA_VIT_14s0128g00420.t01	177	33	0	25	4	0	1.91181	0.365478	0	0.284092	0.0568736	0	7.64e-11	0.000106407	4.17e-17	0.0138977	-0.197049	-0.000599011	4.84e-12	0.00223602	NA	-4.17e-17	-0.00010876	5.69e-16	0.585706	-0.000557456	-0.116211	1224.5
chr11.gff3_MRNA_VIT_11s0016g03080.t01	366	476	6775	465	295	1256	3.95323	5.27174	68.5727	5.28411	4.19443	17.7181	-0.00334792	0	0	0.0276581	1.71e-56	9.78e-47	-0.00330783	0.0285966	-5.04e-275	7.88e-59	7.7e-47	-0.697554	-1.33853	0	0	1227
chr3.gff3_MRNA_VIT_03s0088g00910.t01	119	600	78	109	125	0	1.28534	6.64505	0.789471	1.23864	1.7773	0	-8.4e-32	5.7e-39	0.017248	-0.052462	-1.13e-12	-2.65e-11	1.0994	1.07e-25	-1.23e-08	-3.69e-12	-7.57e-53	-0.0754754	1.97e-32	-0.0313463	-0.000220625	1227
chr8.gff3_MRNA_VIT_08s0007g01930.t01	1206	2133	1414	1638	621	348	13.0262	23.6232	14.3117	18.6137	8.82962	4.90915	-9.34e-30	5.9e-23	-0.0913867	4.39e-32	-8.25e-10	-3.4e-67	-6.76e-11	2.52e-60	-5.9e-45	-1.18e-34	-7.01e-103	2.22e-08	2.71e-07	-5.5e-07	1.04e-12	1227
chr6.gff3_MRNA_VIT_06s0009g03740.t01	31855	5252	5316	31507	4158	4136	344.071	58.1664	53.8055	358.036	59.1201	58.3455	0	0.00471608	0	0	-0.817633	0	-0.000405133	-0.681244	0.00670975	0	1.22456	0	0	0	-0.001777	1229
chr12.gff3_MRNA_VIT_12s0028g00320.t01	109202	29868	755	103023	28014	1162	1179.51	330.791	7.64168	1170.72	398.314	16.392	0	0	0	0	0	0	0.236558	-1.12e-48	3.24e-24	0	0	0	0	0	0	1230
chr16.gff3_MRNA_VIT_16s0098g00850.t01	8955	7811	13987	8222	5625	2752	96.7244	86.5075	141.568	93.4322	79.9784	38.8218	3.32e-07	-6.32e-135	-8.17e-88	4.47e-10	-1.16e-100	-1.94e-193	0.111906	0.00165361	0	-4.98e-222	-1.76e-161	1.66e-14	-0.000571817	1e-101	2.37e-147	1231.5
chr18.gff3_MRNA_VIT_18s0001g01060.t01	102	307	9645	67	206	7766	1.10172	3.40005	97.6211	0.761367	2.92899	109.553	-5.09e-12	0	0	-2.66e-10	0	0	0.0968201	0.256541	4.89e-07	0	0	-1.68e-07	6.41e-16	0	0	1231.5
chr14.gff3_MRNA_VIT_14s0006g01370.t01	36	226	160	37	25	94	0.388842	2.50297	1.61943	0.420456	0.35546	1.32603	-1.38e-14	0.00290671	-7.67e-09	0.796534	1.49e-05	5.67e-05	-1.05027	4.41e-15	-0.29662	2.96e-05	-0.000143389	1.05461	3.98e-14	2.06e-08	3.37e-09	1233
chr5.gff3_MRNA_VIT_05s0020g02480.t01	19793	11207	305	18525	11582	160	213.787	124.119	3.08703	210.512	164.677	2.25708	3.38e-223	0	0	7.22e-47	0	0	0.308038	-6.61e-44	-0.0222791	0	0	3.39e-53	-1.57e-199	0	0	1234
chrUn.gff3_MRNA_VIT_00s0233g00100.t01	1041	163	1	1155	23	0	11.244	1.80524	0.0101214	13.1251	0.327023	0	8.53e-59	1.03e-15	9.38e-90	2e-93	-0.000854761	-1.52e-99	-0.0105333	2.21e-10	-0.453279	-5.86e-90	-6.48e-16	1.51e-83	-2.81e-69	-2.38e-99	-0.00126232	1235
chr4.gff3_MRNA_VIT_04s0044g01380.t01	0	163	0	4	10	0	0	1.80524	0	0.0454547	0.142184	0	-6.48e-16	6.48e-16	NA	-0.165031	-0.0202875	-0.276819	-0.184139	2.87e-13	NA	NA	-6.48e-16	-0.0151761	5.03e-15	-0.166002	-0.0146806	1237
chr6.gff3_MRNA_VIT_06s0009g01260.t01	6	140	0	0	5	0	0.064807	1.55051	0	0	0.071092	0	-1.06e-12	5.92e-14	0.0756365	-0.0877217	-0.12683	NA	0.0935759	1.39e-12	NA	-0.140064	-5.92e-14	-1.00401	5.92e-14	NA	-0.0732222	1237
chrUn.gff3_MRNA_VIT_00s2086g00010.t01	15953	13787	679	17436	12063	168	172.311	152.692	6.87245	198.137	171.516	2.36993	1.87e-13	0	0	4.91e-17	0	0	-6.61e-19	-3.94e-10	-2.78e-22	0	0	0.997627	-2.48e-56	0	0	1237
chr5.gff3_MRNA_VIT_05s0049g00050.t01	343	243	7227	206	85	6214	3.7048	2.69125	73.1475	2.34092	1.20856	87.6594	0.00670581	0	0	0.000159978	0	0	0.000191664	1.89e-06	8.89e-12	0	0	5e-13	0.322708	0	0	1239
chr15.gff3_MRNA_VIT_15s0046g03190.t01	1904	494	73	1988	130	26	20.5654	5.47109	0.738864	22.591	1.84839	0.366776	3.52e-77	4.16e-31	4.07e-148	6.92e-137	-2.58e-08	-1.26e-162	-0.0387013	2.2e-17	-0.0241272	-1.92e-154	-3.98e-37	2.15e-128	-1.25e-86	-7.67e-156	-4.75e-05	1240.5
chr4.gff3_MRNA_VIT_04s0008g01800.t01	689	2714	267	584	2126	0	7.442	30.0578	2.70242	6.63639	30.2283	0	-1.85e-115	6.16e-182	1.2e-21	-4.95e-99	-3.96e-181	-1.69e-51	0.155435	-1.17555	-9.65e-25	-2.42e-60	-1.66e-230	-2.37e-91	2.76e-125	-3.97e-16	-2.92e-143	1240.5
chr16.gff3_MRNA_VIT_16s0022g00660.t01	1158	1142	2352	1235	479	401	12.5077	12.6477	23.8056	14.0342	6.81061	5.65681	-1.10736	-1.1e-35	-1.28e-36	1.72e-23	-0.0528262	-2.39e-32	-0.0470797	7.51e-17	-1.73e-103	-7.1e-25	-2.11e-25	3.08e-16	-0.0744872	3.3e-27	5.86e-89	1242
chr8.gff3_MRNA_VIT_08s0007g03990.t01	16036	4645	297	20867	4891	120	173.207	51.4438	3.00606	237.126	69.5421	1.69281	0	0	0	0	0	0	-4.83e-93	-7.27e-22	-0.000110425	0	0	0	0	0	0	1243
chr17.gff3_MRNA_VIT_17s0000g01750.t01	1902	123	44	1920	138	81	20.5438	1.36224	0.445343	21.8183	1.96214	1.14265	1.31e-136	7.72e-06	1.56e-153	1.96e-129	-0.00567115	-4.75e-143	-0.197715	-0.0387274	0.000782251	-1.59e-140	-0.429357	2.51e-126	-2.67e-139	-1.81e-155	-3.92e-08	1244
chr12.gff3_MRNA_VIT_12s0034g02570.t01	1383	2948	1574	1806	2761	243	14.938	32.6494	15.9311	20.5228	39.257	3.42794	-2.89e-60	2.94e-53	-0.229469	-4.09e-43	-2.41e-186	-1.86e-98	-6.17e-10	-2.55e-06	-6.83e-75	-2.45e-63	-1.9e-189	-1.39e-75	1.76e-27	-3.78e-07	-5.98e-69	1245.5
chr8.gff3_MRNA_VIT_08s0056g00430.t01	2472	250	1338	2014	167	1463	26.7005	2.76877	13.5425	22.8865	2.37447	20.6382	7.85e-160	-4.72e-66	1.61e-41	1.16e-130	1.09e-92	-0.0335234	0.000273691	0.297515	1.16e-12	-4.66e-08	6.02e-88	2.22e-166	-1.24e-124	-2.37e-23	7.72e-72	1245.5
chr9.gff3_MRNA_VIT_09s0002g00700.t01	1083	5787	1142	1034	3117	159	11.6977	64.0915	11.5587	11.75	44.3187	2.24297	-2.6e-296	3.35e-298	1.09267	-3.34e-125	-1.01e-231	-1.3e-53	-1.2735	1.6e-31	-1.93e-58	-6.58e-56	0	-1.14e-125	1.33e-295	-0.998759	-6.51e-127	1247
chr3.gff3_MRNA_VIT_03s0038g03660.t01	5787	4686	132	6432	4190	59	62.5063	51.8979	1.33603	73.0912	59.5751	0.832298	2.08e-11	0	0	7.7e-13	0	0	-1.44e-09	-9.98e-06	-0.0294758	0	0	0.0960907	-8.29e-35	0	0	1248
chr7.gff3_MRNA_VIT_07s0005g03220.t01	28	19	455	17	3	32	0.302433	0.210427	4.60525	0.193183	0.0426552	0.451416	0.437614	-2.85e-36	-1.73e-34	0.0552837	0.000644199	0.0425408	0.330857	0.0365935	-9.53e-32	0.291141	0.0602059	0.00420891	1.13622	1.3e-36	1.04e-39	1249
chr18.gff3_MRNA_VIT_18s0001g14910.t01	6434	5671	120	5205	6486	123	69.4947	62.8068	1.21457	59.148	92.2205	1.73513	8.43e-05	0	0	-6.31e-54	0	0	8.76e-10	-1.82e-42	0.0515353	0	0	-1.67e-25	0.0271668	0	0	1250
chr6.gff3_MRNA_VIT_06s0004g02850.t01	18578	23674	567	18448	15311	219	200.664	262.192	5.73885	209.637	217.698	3.08938	-2.65e-79	0	0	-0.0152889	0	0	-0.00294165	1.02e-34	-1.34e-08	0	0	-4.58e-07	9.66e-58	0	0	1251
chr15.gff3_MRNA_VIT_15s0021g02540.t01	684	846	647	1582	708	443	7.38799	9.36952	6.54856	17.9773	10.0666	6.24929	-0.00107662	1.88e-06	0.123547	7.37e-21	-3.07e-08	-1.48e-49	-1.07e-39	-0.345225	-0.700306	-0.0523351	-7.65e-07	-9.75e-05	-9.26e-26	-7.99e-47	-3.22e-07	1252
chr9.gff3_MRNA_VIT_09s0002g02320.t01	359	1505	7346	356	695	1398	3.87762	16.668	74.352	4.04547	9.88178	19.7212	-4.48e-68	0	0	-1.11e-18	5.39e-25	8.96e-69	-0.844383	1.74e-16	-1.4e-291	1.68e-70	0.00169066	-8.53e-20	4.87e-66	0	0	1253
chr15.gff3_MRNA_VIT_15s0048g01130.t01	3338	422	0	3618	384	2	36.0543	4.67369	0	41.1138	5.45986	0.0282135	4.85e-200	7.68e-38	6.78e-283	1.09e-214	-3.36e-34	-7.32e-306	-0.000113829	-0.122632	0.368918	-2.51e-282	-2.76e-37	4.14e-188	-1.96e-226	-2.11e-306	-1.24e-34	1254
chr1.gff3_MRNA_VIT_01s0150g00390.t01	20766	23124	493	22350	17503	253	224.297	256.1	4.98986	253.978	248.864	3.56901	-2.54e-22	0	0	0.159817	0	0	-2.44e-19	0.0438991	-0.00205263	0	0	-1.5e-11	0.616424	0	0	1255
chr12.gff3_MRNA_VIT_12s0057g00630.t01	146682	68958	1456	150771	77314	1509	1584.34	763.716	14.7368	1713.31	1099.28	21.2871	0	0	0	0	0	0	-5.7e-50	0	1.21e-10	0	0	0	0	0	0	1256
chr8.gff3_MRNA_VIT_08s0007g01570.t01	35492	8381	251	32512	8037	279	383.355	92.8203	2.54048	369.456	114.273	3.93578	0	0	0	0	0	0	0.000669998	-1.63e-18	0.00072876	0	0	0	0	0	0	1257
chr1.gff3_MRNA_VIT_01s0010g03990.t01	0	20	261	4	3	0	0	0.221502	2.64169	0.0454547	0.0426552	0	-0.00162475	-8.69e-20	-3.11e-24	0.896056	-0.316995	-0.276819	-0.184139	0.0283907	-3.11e-24	NA	-0.00197899	-0.21735	0.0212954	2.92e-23	2.55e-23	1258
chr5.gff3_MRNA_VIT_05s0020g03520.t01	17	122	5	9	1	3	0.18362	1.35116	0.0506071	0.102273	0.0142184	0.0423203	-3.77e-09	1.98e-11	0.0559372	0.125869	0.68129	-0.40268	0.348568	3.93e-12	-0.91663	-0.0644306	-1.38e-11	0.0139241	1.72e-10	-0.423087	0.520529	1259
chr1.gff3_MRNA_VIT_01s0011g06460.t01	174	540	13196	108	356	11629	1.8794	5.98055	133.562	1.22728	5.06175	164.047	-2.83e-20	0	0	-3.1e-17	0	0	0.0128835	0.0848874	1.98e-25	0	0	-8.05e-12	6.68e-28	0	0	1260
chr12.gff3_MRNA_VIT_12s0028g00590.t01	13134	22178	8078	10809	13779	1560	141.862	245.623	81.7609	122.83	195.915	22.0065	-1.15e-253	0	3.82e-152	-9.52e-122	0	0	3.81e-15	1.08e-46	-2.12472e-302	0	0	-3.38e-65	0	-2e-76	-3.02912e-306	1261
chr16.gff3_MRNA_VIT_16s0100g00710.t01	4306	2449	47	4108	1903	24	46.5098	27.1229	0.475707	46.682	27.0576	0.338562	1.1e-49	4.51e-199	0	3.58e-46	-2.79e-157	0	-1.20392	1.30033	-0.373364	0	-1.1e-201	1.79e-45	-5.2e-48	0	-3.04e-155	1262
chr6.gff3_MRNA_VIT_06s0009g00820.t01	9559	11284	132	8580	5896	99	103.248	124.971	1.33603	97.5004	83.8316	1.39657	-8.7e-22	0	0	5.81e-10	0	0	0.00645188	9.95e-69	1.03661	0	0	5.53e-18	3.3e-34	0	0	1263
chr15.gff3_MRNA_VIT_15s0046g03050.t01	121	0	0	6	0	0	1.30694	0	0	0.0681821	0	0	2.49e-12	NA	2.49e-12	0.129415	NA	-0.127537	5.51e-11	NA	NA	-2.49e-12	NA	2.49e-12	-0.0812197	-0.0691416	NA	1264.5
chrUn.gff3_MRNA_VIT_00s0203g00020.t01	68	218	1403	182	24	1482	0.734479	2.41437	14.2004	2.06819	0.341241	20.9062	-1.41e-09	-2.31e-76	-2.25e-105	7.7e-12	7.59e-122	4.62e-98	-3.12e-07	1.21e-14	2.75e-11	4.43e-116	9.47e-94	0.0168566	0.296916	8.71e-82	3.21e-113	1264.5
chr8.gff3_MRNA_VIT_08s0007g02190.t01	84289	40594	885	79301	46334	1501	910.419	449.582	8.95746	901.152	658.795	21.1742	0	0	0	1.45e-306	0	0	0.148815	-4.31e-287	3.86e-36	0	0	0	0	0	0	1266
chr18.gff3_MRNA_VIT_18s0001g12010.t01	1775	103	11	1227	84	4	19.1721	1.14073	0.111336	13.9432	1.19434	0.056427	5.68e-130	1.01e-08	2.05e-149	1.5e-84	-2.72e-08	-1.61e-104	1.07e-09	-1.0593	-0.489394	-1.64e-150	-1.08e-09	5.14e-129	-2.03e-85	-1.77e-103	-1.59e-07	1267
chr18.gff3_MRNA_VIT_18s0089g00410.t01	587	1055	54059	559	903	58574	6.34028	11.6842	547.154	6.3523	12.8392	826.289	-2.62e-16	0	0	-2.91e-17	0	0	-1.34313	-0.146347	0	0	0	-2.52e-17	3.1e-16	0	0	1268
chr5.gff3_MRNA_VIT_05s0029g01140.t01	5056	626	13492	4195	688	8987	54.6107	6.933	136.558	47.6707	9.78225	126.777	6.19e-304	0	0	1.57e-201	0	1.27e-244	4.02e-06	-2.65e-05	-0.00016899	3.98e-199	0	8.55e-262	-8.32e-240	0	0	1269
chr1.gff3_MRNA_VIT_01s0026g01950.t01	6349	19331	477	5162	18477	277	68.5766	214.093	4.82792	58.6593	262.713	3.90757	0	0	0	0	0	0	3.46e-09	-6.5e-39	-0.0473982	0	0	0	0	0	0	1270
chr13.gff3_MRNA_VIT_13s0084g00090.t01	272	2460	1218	480	2362	347	2.93792	27.2447	12.3279	5.45457	33.5838	4.89504	-2.81e-157	1.15e-51	-1.36e-54	-1.01e-129	-5.29e-136	-0.297997	-1.56e-08	-1.01e-06	-2.67e-31	2.68e-05	-1.83e-128	-1.03e-159	5.62e-121	1.15e-27	-3.83e-68	1271
chr10.gff3_MRNA_VIT_10s0003g02450.t01	158	294	9637	114	93	4114	1.70658	3.25608	97.5402	1.29546	1.32231	58.0352	-3.76e-06	0	0	-1.22385	0	0	0.114768	8.64e-09	-4.54e-87	0	1.4e-300	0.172896	2.67e-09	0	0	1272
chr8.gff3_MRNA_VIT_08s0056g01600.t01	10587	6292	312145	9655	3797	255875	114.352	69.6844	3159.35	109.716	53.9872	3609.56	1.25e-103	0	0	3.07e-166	0	0	0.0378989	6.31e-18	5.84e-229	0	0	4.37e-192	-4.22e-82	0	0	1273
chr19.gff3_MRNA_VIT_19s0014g03160.t01	57839	51609	861	48918	44437	862	624.728	571.574	8.71455	555.889	631.823	12.16	2.63e-25	0	0	-1.38e-38	0	0	2.92e-41	-7.96e-25	5.51e-06	0	0	-0.215457	0.00181452	0	0	1274
chr1.gff3_MRNA_VIT_01s0026g01460.t01	267	1804	40813	256	1603	10985	2.88391	19.9795	413.086	2.9091	22.7921	154.963	-7.3e-105	0	0	-6.94e-98	0	0	-1.27749	-0.00738554	0	0	0	-3.49e-98	1.71e-104	0	0	1275.5
chr6.gff3_MRNA_VIT_06s0009g03150.t01	0	142	2	0	6	0	0	1.57266	0.0202428	0	0.0853103	0	-3.99e-14	1.01e-13	-0.580919	-0.057794	-0.0839234	NA	NA	1.71e-12	-0.753094	NA	-3.99e-14	-0.0535424	3.99e-14	0.611979	-0.200469	1275.5
chr10.gff3_MRNA_VIT_10s0071g00770.t01	979	6101	1507	998	3531	489	10.5743	67.5691	15.253	11.341	50.2051	6.8982	0	2.39e-274	-1.99e-10	-8.97e-160	-6.73e-207	-7.05e-11	-0.291365	1.16e-22	-4.23e-30	-3.48e-08	0	-2.66e-167	0	2.22e-07	-6.05e-125	1277
chr14.gff3_MRNA_VIT_14s0171g00400.t01	1178	7333	34131	1295	4668	16000	12.7238	81.2136	345.454	14.716	66.3714	225.708	0	0	0	-4.23e-213	0	0	-0.0106839	9.06e-14	-5.9e-211	0	0	-3.93e-233	0	0	0	1278
chr6.gff3_MRNA_VIT_06s0009g00800.t01	3	116	0	0	0	0	0.0324035	1.28471	0	0	0	0	-2.91e-11	6.66e-12	0.293227	NA	NA	NA	0.342766	6.66e-12	NA	-0.449316	-6.66e-12	0.453531	6.66e-12	NA	NA	1279
chr6.gff3_MRNA_VIT_06s0061g00240.t01	9828	2237	92	10084	1980	63	106.154	24.775	0.931171	114.591	28.1524	0.888725	0	7.89e-173	0	0	-1.1e-155	0	-0.000140031	-0.00392599	-1.10072	0	-1.33e-173	0	0	0	-4.47e-155	1280.5
chr8.gff3_MRNA_VIT_08s0056g01590.t01	564	331	14265	402	140	8743	6.09186	3.66585	144.382	4.5682	1.99057	123.335	1.86e-07	0	0	2.02e-10	0	0	0.00170678	8.98e-06	-4.41e-15	0	0	2.92e-20	-0.0360341	0	0	1280.5
chr6.gff3_MRNA_VIT_06s0009g00810.t01	27072	31899	457	27312	23462	574	292.409	353.284	4.62549	310.365	333.592	8.09728	-6.02e-57	0	0	-3.37e-08	0	0	-9.65e-07	4.09e-06	1.16e-08	0	0	-2.17e-22	1.05e-28	0	0	1282
chr14.gff3_MRNA_VIT_14s0108g00620.t01	1034	7	0	922	5	3	11.1684	0.0775256	0	10.4773	0.071092	0.0423203	8.14e-88	0.0490566	2.27e-89	1.35e-78	-0.80101	-3.85e-79	0.347248	0.994394	0.19984	-1.61e-88	-0.686736	6.06e-88	-1.79e-78	-5.97e-80	-0.0732222	1283
chr9.gff3_MRNA_VIT_09s0002g04560.t01	221	306	962	191	196	127	2.38706	3.38898	9.73681	2.17046	2.7868	1.79156	-0.00482978	-6.27e-31	-1.05e-42	-0.0841271	-0.00568573	-0.250504	0.571485	0.133494	-5.01e-51	-0.0674962	-8.97e-06	-0.281084	0.000557871	1.31e-45	1.12e-37	1284
chr11.gff3_MRNA_VIT_11s0065g00420.t01	11	141	10	15	6	11	0.118813	1.56159	0.101214	0.170455	0.0853103	0.155174	-8.16e-12	4.01e-12	1.03773	0.345225	0.468692	-1.1154	-0.617288	2.08e-12	0.560699	0.803818	-3.39e-11	0.828686	6.04e-11	-0.410187	1.04454	1285
chr18.gff3_MRNA_VIT_18s0041g00550.t01	3815	3194	17	2881	3200	0	41.2064	35.3738	0.172064	32.7388	45.4988	0	6.57e-06	1.91e-267	1.72552e-305	-3.44e-17	-2.6e-271	-1.58e-244	3.67e-11	-2.76e-11	-0.00525529	0	-8.33e-271	-0.00404565	0.0333337	-2.98e-241	-1.09e-268	1286.5
chr4.gff3_MRNA_VIT_04s0044g01130.t01	398	1024	9792	458	260	7345	4.29886	11.3409	99.109	5.20457	3.69678	103.614	-1.54e-29	0	0	0.00164178	0	0	-0.0489255	3.03e-35	0.0432877	0	0	0.188198	3.53e-22	0	0	1286.5
chr10.gff3_MRNA_VIT_10s0042g00840.t01	8	0	473	13	0	37	0.0864093	0	4.78743	0.147728	0	0.52195	0.0420225	-3.83e-42	-2.63e-40	0.0126854	4.69e-05	0.00478332	-0.455823	NA	-5.45e-32	0.00086585	4.69e-05	0.0706798	-0.0083955	4.82e-39	3.83e-42	1288.5
chr19.gff3_MRNA_VIT_19s0014g01150.t01	106	394	66	167	75	0	1.14492	4.36358	0.668014	1.89774	1.06638	0	-7.93e-18	4.54e-24	0.0142656	0.00251611	-2.24e-08	-2.96e-16	-0.00378734	9.25e-19	-1.35e-07	-4.79e-11	-1.77e-35	0.930275	1.69e-10	-7.71e-07	-0.0520425	1288.5
chr17.gff3_MRNA_VIT_17s0000g07950.t01	880	3956	1147	681	4008	797	9.50502	43.813	11.6093	7.73867	56.9873	11.2431	-1.31e-183	2.54e-158	-0.00154099	-1.46e-235	-3.01e-197	1.48e-06	0.00426643	-1.16e-14	-0.7447	0.0163403	-1.54e-162	-1.2e-215	6.76e-207	1.74e-09	-1.62e-193	1290
chr8.gff3_MRNA_VIT_08s0007g02240.t01	72426	88708	1389	77661	69691	1420	782.285	982.449	14.0587	882.515	990.894	20.0316	-1.87e-217	0	0	-2.45e-49	0	0	-6.23e-59	-0.244796	1.4e-09	0	0	-3.02e-183	7.68e-54	0	0	1291
chr3.gff3_MRNA_VIT_03s0063g01260.t01	727	186	468	433	85	36	7.85244	2.05997	4.73683	4.92048	1.20856	0.507843	3.6e-31	-4.02e-12	3.88e-09	2.4e-20	-0.00149852	-6.5e-30	3.95e-08	0.00310725	-7.98e-32	-6.56e-54	-8.58e-10	1.66e-42	-5.45e-12	-0.840133	3.24e-21	1292
chr13.gff3_MRNA_VIT_13s0064g00940.t01	292	1543	0	674	2403	0	3.15394	17.0889	0	7.65912	34.1668	0	-2.49e-80	3.74e-132	7.39e-27	-4.41e-110	-2.16e-204	-4.43e-59	-5e-18	-1.22e-41	NA	-7.39e-27	-3.74e-132	-2.47e-160	9.44e-34	-4.43e-59	-2.16e-204	1293.5
chr13.gff3_MRNA_VIT_13s0067g02560.t01	3244	324	612	2716	294	388	35.039	3.58833	6.19431	30.8638	4.18021	5.47342	1.08e-209	-1.06e-08	4.88e-170	1.32e-160	0.0133927	-1.55e-142	0.000550542	-0.187756	-0.18421	-2.06e-180	0.000141499	3.75e-200	-2.09e-169	-4.05e-133	8.07e-05	1293.5
chr2.gff3_MRNA_VIT_02s0012g02220.t01	429	2335	39073	429	1342	42651	4.6337	25.8603	395.474	4.87502	19.0811	601.667	-3.12e-122	0	0	-7e-57	0	0	-0.712028	4.26e-10	1.51862e-296	0	0	-4.15e-59	5.81e-119	0	0	1295
chr14.gff3_MRNA_VIT_14s0171g00210.t01	4089	2104	45	3954	1161	25	44.166	23.302	0.455464	44.932	16.5076	0.352669	1.8e-61	1.67e-170	0	2.17e-112	-9.32e-95	0	-0.692729	2.72e-11	-0.543042	0	-1.87e-172	1.53e-113	-6.07e-62	0	-2.95e-93	1296
chrUn.gff3_MRNA_VIT_00s1309g00010.t01	6	131	1	2	4	1	0.064807	1.45084	0.0101214	0.0227274	0.0568736	0.0141068	-6.22e-12	5.54e-13	0.188327	-0.551363	-0.448789	-0.721263	0.425517	4.43e-12	0.648683	-0.344345	-6.65e-13	0.962122	9.83e-13	-0.854001	-0.266083	1297
chr9.gff3_MRNA_VIT_09s0002g03690.t01	1478	7823	14588	1795	6956	11685	15.9641	86.6404	147.651	20.3978	98.9031	164.837	0	-6.01e-160	0	0	5.09e-120	0	-9.74e-07	-6.18e-08	4.66e-09	0	5.68e-173	0	0	0	2.39e-81	1298
chrUn.gff3_MRNA_VIT_00s0264g00050.t01	2016	8411	3888	1507	6890	2188	21.7751	93.1526	39.3521	17.1251	97.9647	30.8656	0	1.25e-192	-4.83e-52	0	-1.45e-232	5.32e-30	5.41e-07	-0.029358	-4.04e-10	1.75e-13	-4.08e-268	-8.75228e-300	0	5.16e-86	-3.43e-171	1299
chr18.gff3_MRNA_VIT_18s0001g12580.t01	3121	586	7	3093	303	0	33.7104	6.49	0.07085	35.1479	4.30817	0	2.49e-156	2.77e-50	2.97e-263	3.14e-189	-8.67e-28	-2.51e-262	-0.260712	3.28e-05	-0.111757	-1.12e-264	-1.14e-51	3.68e-188	-1.44e-158	-5.66e-261	-1.04e-26	1300
chr7.gff3_MRNA_VIT_07s0031g01790.t01	116	253	14	100	34	10	1.25293	2.802	0.1417	1.13637	0.483425	0.141068	-4.28e-07	7.17e-21	2.94e-09	0.0012373	-0.00950706	-4.88e-08	0.735125	2.13e-15	1.09989	-2.88e-09	-6.99e-21	0.000191057	4.65e-08	-4.96e-08	-0.00687176	1301
chr11.gff3_MRNA_VIT_11s0016g03580.t01	276	1456	904	241	1608	116	2.98112	16.1253	9.14977	2.73865	22.8632	1.63638	-7.26e-76	1.69e-19	-2.23e-31	-2.5e-100	-2.87e-114	-0.000953553	0.571543	-2.13e-10	-8.63e-49	-7.26e-05	-1.01e-95	-1.94e-97	3.36e-79	3.97e-34	-6.5e-42	1302
chr10.gff3_MRNA_VIT_10s0003g00330.t01	12992	8996	166	13818	8195	253	140.329	99.6315	1.68016	157.023	116.52	3.56901	3.49e-68	0	0	1.68e-50	0	0	-1.1e-10	-8.27e-12	1.33e-06	0	0	1.86e-19	-6.07e-117	0	0	1303
chr1.gff3_MRNA_VIT_01s0011g02060.t01	7010	1266	1256	7459	1097	624	75.7161	14.0211	12.7125	84.7617	15.5976	8.80261	0	0.0837054	0	0	-2.29e-15	0	-1.78e-06	-0.069543	-1.29e-07	0	-7.86e-12	0	0	0	-0.000784121	1304
chr11.gff3_MRNA_VIT_11s0016g03940.t01	761	1742	345	586	2075	16	8.21968	19.2928	3.49189	6.65912	29.5032	0.225708	-3.88e-41	2.53e-91	3.33e-19	-6.1e-95	-2.04e-173	-1.81e-47	0.00657292	-2.15e-17	-9.66e-27	-5.78e-62	-1.73e-144	-1.19e-80	8.45e-55	-1.32e-10	-2.89e-129	1305.5
chr18.gff3_MRNA_VIT_18s0001g02080.t01	1188	18	1	913	44	0	12.8318	0.199352	0.0101214	10.375	0.625609	0	2.33e-98	0.00446048	4.1e-102	7.03e-68	-1.13e-05	-3.41e-79	0.000609733	-0.00391594	-0.453279	-2.56e-102	-0.00328351	2.72e-90	-1.94e-75	-5.34e-79	-1.65e-05	1305.5
chr12.gff3_MRNA_VIT_12s0059g01010.t01	2388	3427	24	2719	3438	5	25.7932	37.9543	0.242914	30.8979	48.8828	0.0705338	-1.34e-23	1.25e-285	2.77e-198	-4.08e-31	-3.24e-290	-1.41e-229	-5.89e-06	-4.32e-12	-0.0516978	-1.03e-201	-5.52e-289	-5.08e-52	1.39e-08	-2.59e-226	-1.35e-287	1307
chrUn.gff3_MRNA_VIT_00s0304g00070.t01	1894	11447	1444	2285	7414	979	20.4574	126.777	14.6153	25.966	105.415	13.8105	0	0	2.87e-11	-2.47881e-298	0	-4.91e-34	-7.67e-08	1.61e-17	-0.361953	-1.53e-12	0	0	0	-4.22e-30	0	1308
chr17.gff3_MRNA_VIT_17s0000g05580.t01	176	1305	20490	165	550	15782	1.901	14.453	207.388	1.87501	7.82011	222.633	-2.82e-79	0	0	-1.01e-25	0	0	1.25074	8.68e-19	6.69e-06	0	0	-1.77e-25	1.14e-79	0	0	1309
chr15.gff3_MRNA_VIT_15s0048g01530.t01	342	437	337	300	384	15	3.694	4.83981	3.41092	3.40911	5.45986	0.211601	-0.00801135	0.000687685	0.526076	-3.63e-05	-1.72e-31	-1.12e-23	0.540726	-0.234872	-2.43e-26	-5.12e-27	-4.27e-35	-0.000368391	0.000876909	1.3273	-3.6e-05	1310
chr16.gff3_MRNA_VIT_16s0050g00830.t01	31240	17783	334	32946	16274	305	337.428	196.948	3.38056	374.388	231.39	4.30256	0	0	0	1.59e-283	0	0	-3.98e-20	-9.51e-23	0.0334347	0	0	7.38e-164	0	0	0	1311
chr13.gff3_MRNA_VIT_13s0067g00110.t01	4176	6162	78	3997	3461	101	45.1057	68.2447	0.789471	45.4206	49.2098	1.42478	-8.88e-46	0	0	-0.0154028	-4.68e-272	-8.46427e-298	-1.06189	4.72e-27	0.00716812	0	0	-0.00818409	1.61e-44	0	-2.42e-281	1312.5
chr13.gff3_MRNA_VIT_13s0067g01450.t01	7192	12747	219	6644	10672	205	77.682	141.174	2.21659	75.5003	151.739	2.89188	-6.15e-168	0	0	-3.2e-179	0	0	0.251652	-0.000148809	0.0552647	0	0	-3.08e-168	1.21e-180	0	0	1312.5
chr17.gff3_MRNA_VIT_17s0000g08060.t01	1022	114	32	1606	89	42	11.0388	1.26256	0.323886	18.2501	1.26544	0.592484	1.41e-65	1.47e-06	5.19e-82	8.28e-115	-0.00331602	-1.86e-126	-7.56e-18	-1.28418	0.069555	-5.08e-77	-0.00185388	1.57e-65	-7.41e-115	-2.37e-131	-1.65e-05	1314
chr9.gff3_MRNA_VIT_09s0018g01870.t01	29152	56577	3483	27348	55123	897	314.875	626.595	35.2529	310.774	783.76	12.6538	0	0	0	0	0	0	0.290806	-1.14e-131	-1.78e-101	0	0	0	0	0	0	1315
chr4.gff3_MRNA_VIT_04s0043g00600.t01	843	1830	1185	1858	1399	828	9.10538	20.2674	11.9939	21.1137	19.8915	11.6804	-1.79e-39	2.16e-21	-1.35e-05	0.247431	-3.57e-17	-3.34e-25	-6.88e-43	0.875367	-0.828384	0.000497102	-1.3e-21	-1.08e-29	-0.421129	-2.89e-24	-6.15e-16	1316
chr7.gff3_MRNA_VIT_07s0104g01120.t01	6454	5017	67	6069	2875	47	69.7107	55.5637	0.678135	68.9662	40.8779	0.663017	1.66e-17	0	0	1.7e-62	-4.78e-234	0	0.817684	4.65e-20	-1.24242	0	0	1.93e-65	-2.38e-15	0	-8e-234	1317
chr10.gff3_MRNA_VIT_10s0003g01470.t01	1105	116	234	413	84	307	11.9353	1.28471	2.36841	4.6932	1.19434	4.33077	5.16e-72	-9.4e-05	6.55e-56	5.15e-19	8.5e-14	-0.510978	3.43e-30	0.897368	6.61e-06	-1.69e-33	5.25e-13	1.7e-73	-5.42e-18	-1.38e-08	7e-05	1318.5
chr13_random.gff3_MRNA_VIT_13s0067g00370.t01	6	1061	0	12	320	0	0.064807	11.7507	0	0.136364	4.54988	0	-2.26e-90	1.22e-91	0.0756365	-3.53e-27	-3.16e-29	-0.0168588	-0.318871	1.15e-29	NA	-0.140064	-1.22e-91	-3.08e-28	5.48e-89	-0.0100543	-3.16e-29	1318.5
chr2.gff3_MRNA_VIT_02s0025g05100.t01	610	7	20	202	5	8	6.58871	0.0775256	0.202428	2.29546	0.071092	0.112854	3.87e-52	-0.111467	1.02e-49	6.9e-18	0.704516	-3.9e-17	2.45e-20	0.994394	-0.360191	-1.91e-51	0.740158	2.88e-52	-9.05e-18	-1.31e-15	0.122614	1320
chr12.gff3_MRNA_VIT_12s0028g02740.t01	4	1027	2	42	438	0	0.0432046	11.3741	0.0202428	0.477275	6.22765	0	-6.2e-88	2.2e-88	0.692007	-2.29e-32	-3.43e-39	-1.7e-05	-0.000114361	1.13e-14	-0.753094	-0.297748	-8.81e-89	-1.57e-38	9.07e-80	-4.3e-05	-7.02e-39	1322
chr18.gff3_MRNA_VIT_18s0001g08620.t01	1425	898	286	1035	758	1042	15.3917	9.94543	2.89473	11.7614	10.7775	14.6992	5e-13	8.47e-35	1.28e-73	0.205739	4.11e-06	0.000449336	2.83e-06	-0.264578	4.42e-53	-0.475601	1.41e-08	2.05e-08	-0.00928902	-1.2e-45	-8.33e-32	1322
chrUn.gff3_MRNA_VIT_00s0400g00020.t01	182	1103	765	309	968	94	1.96581	12.2158	7.74289	3.51138	13.7634	1.32603	-4.27e-62	3.58e-11	-1.59e-33	-1.08e-41	-2.56e-65	-3.35e-10	-1.28e-05	-0.0570396	-1.61e-42	-0.0264094	-1.04e-71	-1.36e-57	9.87e-43	2.1e-17	-6.89e-14	1322
chr11.gff3_MRNA_VIT_11s0052g00820.t01	1144	15	59	904	22	36	12.3565	0.166126	0.597164	10.2728	0.312805	0.507843	2.6e-95	-0.000654423	3.91e-87	1.31e-72	0.214849	-3.74e-69	0.00325246	-0.185551	-0.706661	-8.8e-89	0.00925787	1.83e-92	-2.68e-75	-1.3e-67	0.0599579	1324
chr1.gff3_MRNA_VIT_01s0011g05180.t01	269	838	610	202	474	62	2.90551	9.28092	6.17407	2.29546	6.73952	0.874619	-1.9e-30	1.22e-07	-2.06e-13	-1.22e-16	-2.35e-30	-4.27e-07	0.0739223	7.52e-05	-3.11e-37	-2.01e-11	-3.56e-57	-2.03e-12	3.07e-37	7.42e-19	-0.334364	1325.5
chr8.gff3_MRNA_VIT_08s0007g07920.t01	10770	12292	571	10467	11084	181	116.329	136.135	5.77933	118.944	157.597	2.55332	-6.79e-17	0	0	-9.28e-42	0	0	-0.269318	-1.03e-13	-5.6e-13	0	0	-1.37e-47	6.7e-13	0	0	1325.5
chr8.gff3_MRNA_VIT_08s0007g06200.t01	5807	4757	93	4383	4454	92	62.7223	52.6842	0.941292	49.807	63.3287	1.29782	2.7e-10	0	0	-6.51e-14	0	0	2.9e-16	-3.65e-09	0.125785	0	0	-0.909088	0.0586622	0	0	1327
chr1.gff3_MRNA_VIT_01s0127g00560.t01	10695	47844	8167	10039	45047	4322	115.518	529.876	82.6617	114.08	640.496	60.9694	0	0	2.51e-54	0	0	-2.48e-141	0.607258	-6.53e-80	-1.02e-28	-3.94e-148	0	0	0	-6.58e-48	0	1328.5
chr7.gff3_MRNA_VIT_07s0005g00760.t01	7	167	3	11	13	5	0.0756081	1.84954	0.0303643	0.125001	0.184839	0.0705338	-8.49e-15	1.18e-15	0.398055	-0.580263	-0.195119	-0.545293	-0.543587	6.92e-13	0.476528	-0.99334	-6.83e-15	-0.176798	6.61e-14	-0.101515	-0.0298039	1328.5
chr14.gff3_MRNA_VIT_14s0060g01320.t01	356	1002	3732	473	258	2688	3.84521	11.0972	37.7732	5.37502	3.66834	37.9189	-2.71e-32	-2.58e-136	-2.98e-241	0.000403637	6.63e-177	3.48e-156	-0.000742806	5.05e-34	1.21873	1.14e-174	3.26e-99	0.838452	9.93e-20	1.58e-215	2.3e-244	1330.5
chr17.gff3_MRNA_VIT_17s0000g02970.t01	2865	3010	1832	2761	2609	306	30.9453	33.336	18.5424	31.3751	37.0958	4.31667	-0.0442644	3.15e-40	3.53e-31	-2.65e-05	-8.72e-163	-3.01e-162	-0.883898	-0.00531296	-2.53e-82	-2.3e-167	-1.05e-180	-6.33e-06	0.106506	-2.22e-31	-4.38e-45	1330.5
chr11.gff3_MRNA_VIT_11s0016g03920.t01	1361	103	171	1310	50	113	14.7004	1.14073	1.73076	14.8864	0.71092	1.59406	1.5e-95	-0.0167873	9.21e-86	1.42e-99	0.00056338	-4.58e-85	-1.05217	0.0489448	-0.761946	-5.84e-88	0.0841945	3.4e-103	-2.68e-92	-5.71e-83	2.54e-05	1332.5
chr12.gff3_MRNA_VIT_12s0034g01950.t01	118	824	17949	175	368	12309	1.27454	9.12587	181.669	1.98864	5.23237	173.64	-8.64e-50	0	0	-7.89e-12	0	0	-0.00793407	1.08e-10	-0.00696417	0	0	-1.08e-17	5.87e-40	0	0	1332.5
chr4.gff3_MRNA_VIT_04s0008g01880.t01	2595	3424	139	2737	3752	11	28.029	37.9211	1.40688	31.1024	53.3474	0.155174	-6.14e-16	1.7e-263	1.47e-193	-1.33e-43	-2.75363e-301	-1.76e-229	-0.0073016	-5.07e-21	-8.7e-11	-2.09e-217	-4.42e-287	-3.83e-57	4.32e-08	-1.08e-206	-1.06e-296	1334.5
chr4.gff3_MRNA_VIT_04s0043g00240.t01	667	0	1	862	2	0	7.20438	0	0.0101214	9.7955	0.0284368	0	1.72e-58	-0.55148	2.76e-58	2.33e-74	-0.537807	-6.66e-75	-2.77e-05	-0.408025	-0.453279	-1.72e-58	NA	6.44e-58	-6.66e-75	-1.04e-74	-0.735873	1334.5
chr8.gff3_MRNA_VIT_08s0007g04860.t01	469	1720	908	634	505	220	5.06574	19.0492	9.19025	7.20458	7.18029	3.10349	-5.76e-70	1.13e-32	-8.84e-14	1.32615	-4.66e-13	-6.9e-16	-4.67e-05	1.57e-48	-4.71e-30	-1.47e-05	-5.51e-95	-0.000230575	2.57e-48	0.000822763	0.00172354	1336
chr7.gff3_MRNA_VIT_07s0104g01350.t01	3543	591	508	3260	331	258	38.2685	6.54538	5.14168	37.0456	4.70629	3.63954	1.36e-188	0.00489338	2.25e-209	7.63e-197	-0.0283579	-3.96e-213	0.377502	0.000612961	-0.00130184	-2.13e-233	-8.85e-09	3.84e-216	-6.5e-171	-1.82e-190	0.414134	1337
chr7.gff3_MRNA_VIT_07s0129g00250.t01	22297	7536	300	21167	5518	149	240.834	83.4619	3.03643	240.535	78.4571	2.10191	0	0	0	0	0	0	1.24583	0.0139907	-0.00868902	0	0	0	0	0	0	1338
chr7.gff3_MRNA_VIT_07s0104g01260.t01	376	834	1029	484	603	146	4.06124	9.23662	10.4149	5.50002	8.57369	2.05959	-8.98e-20	-0.0692811	-1.4e-28	-1.16e-06	-5.79e-28	-3.36e-15	-0.00181187	0.352937	-2.53e-52	-2.62e-07	-7.97e-40	-3.89e-13	1.44e-10	6.23e-17	0.0074791	1339
chr5.gff3_MRNA_VIT_05s0062g01430.t01	4148	6354	208	4705	5205	87	44.8032	70.3711	2.10526	53.4661	74.0067	1.22729	-2.62e-54	0	1.87563e-296	-3.26e-26	0	0	-6.02e-09	-0.0581371	-0.00214441	0	0	-3.48e-53	8.25e-24	0	0	1340
chr10.gff3_MRNA_VIT_10s0116g01880.t01	2067	269	60	2342	199	58	22.326	2.9792	0.607285	26.6137	2.82946	0.818192	1.66e-123	5.72e-15	2.89e-164	1.77e-150	-2.87e-09	-4.46e-184	-4.11e-05	0.858904	0.265721	-2.8e-160	-2.38e-12	7.88e-126	-3.56e-148	-6.64e-188	-2.91e-11	1341.5
chr13.gff3_MRNA_VIT_13s0019g01710.t01	206	300	938	256	199	128	2.22504	3.32253	9.4939	2.9091	2.82946	1.80566	-0.0016497	-5.08e-30	-4.73e-43	1.08555	-0.00469883	-0.0014581	-0.0428648	0.225269	-6.12e-49	-0.197499	-2.3e-05	-0.0897252	0.28955	1.5e-34	1.95e-35	1341.5
chr3.gff3_MRNA_VIT_03s0091g00230.t01	1659	82	621	1373	138	372	17.9191	0.908157	6.2854	15.6023	1.96214	5.24771	1.71e-124	-1.41e-37	2.6e-51	1.28e-84	3.61e-12	-5.87e-45	0.00720485	-0.000195629	-0.051644	-4.46e-62	1.16e-21	2.19e-106	-1.95e-101	-9.28e-36	5.65e-23	1343
chr17.gff3_MRNA_VIT_17s0119g00110.t01	688	587	669	637	458	75	7.4312	6.50108	6.77123	7.23867	6.51202	1.05801	0.0943105	-0.729497	0.239458	0.234514	-5.97e-27	-2.58e-38	0.91805	-1.34218	-4.86e-39	-1.24e-41	-6.46e-34	0.124369	-0.193021	-0.437852	0.783724	1344
chr7.gff3_MRNA_VIT_07s0005g02530.t01	3429	486	169	2956	318	70	37.0372	5.38249	1.71052	33.5911	4.52145	0.987473	1.51e-196	3e-18	1.2e-257	5.49e-175	-1.15e-16	-1.79e-232	0.00589508	0.0883468	-0.00495466	-3.53e-271	-6.88e-27	8.52e-210	-9.76e-163	-1.05e-219	-1.57e-10	1345
chr13.gff3_MRNA_VIT_13s0074g00610.t01	4	0	243	1	3	0	0.0432046	0	2.45951	0.0113637	0.0426552	0	0.207472	-1.04e-22	-8.78e-22	-0.509977	-0.316995	-0.49731	0.487646	-0.225451	-1.04e-22	-0.297748	NA	-0.897774	-0.607564	1.84e-22	8.54e-22	1346.5
chr18_random.gff3_MRNA_VIT_18s0001g02880.t01	0	1	243	0	1	0	0	0.0110751	2.45951	0	0.0142184	0	-0.607215	-1.81e-22	-1.04e-22	-0.720141	-0.598492	NA	NA	-0.633382	-1.04e-22	NA	-0.487081	-0.752723	0.581837	1.04e-22	2.12e-22	1346.5
chr7.gff3_MRNA_VIT_07s0129g01070.t01	2106	3749	8	1897	2744	2	22.7472	41.5205	0.0809714	21.5569	39.0153	0.0282135	-1.47e-51	8.2186e-302	8.01e-178	-1.7e-37	-1.36e-232	-2.36e-161	0.244162	0.0812913	-0.399976	-7.02e-179	-7.62036e-303	-1.91e-32	1.07e-58	-2.39e-160	-8.65e-232	1348
chr4.gff3_MRNA_VIT_04s0008g02230.t01	84	47	3	68	227	0	0.907298	0.520529	0.0303643	0.772731	3.22757	0	0.0285751	2.5e-05	1.55e-08	-8.7e-12	-2.37e-21	-9.05e-08	0.560886	-2.01e-14	-0.484742	-3.74e-09	-6.15e-06	-1.53e-10	-0.144038	-3.52e-07	-6.94e-21	1349
chr5.gff3_MRNA_VIT_05s0062g01360.t01	2464	539	137	1843	188	131	26.6141	5.96947	1.38664	20.9433	2.67306	1.84798	9.03e-113	8.48e-26	5.4e-183	3.52e-112	-0.0211185	-6.53e-125	3.27e-08	9.99e-13	0.0992667	-9.13e-175	-1.57e-20	9.55e-161	-1.91e-70	-1.75e-132	-0.000127279	1350
chr11.gff3_MRNA_VIT_11s0016g03750.t01	4826	9412	180	4791	5252	95	52.1264	104.239	1.82186	54.4434	74.675	1.34014	-1.24e-156	0	0	-3.21e-25	0	0	-0.136089	9.34e-42	-0.0859631	0	0	-3.43e-31	6.58e-142	0	0	1351
chr11.gff3_MRNA_VIT_11s0016g00560.t01	7794	4008	96	7018	4359	89	84.1843	44.3889	0.971657	79.7503	61.978	1.2555	2.78e-115	1.7648e-306	0	7.95e-20	0	0	0.0201359	-3.01e-23	0.227946	0	-3.51015e-301	2.62e-29	-1e-90	0	0	1352
chr8.gff3_MRNA_VIT_08s0105g00600.t01	5	6	241	10	0	0	0.0540058	0.0664505	2.43926	0.113637	0	0	-1.0246	-3.96e-21	-2.18e-21	0.0323479	NA	-0.0317649	-0.377264	0.135715	-1.54e-22	-0.202467	-0.133757	0.20509	-0.547767	3.59e-20	1.54e-22	1353
chr13.gff3_MRNA_VIT_13s0019g00540.t01	9	480	234	2	97	39	0.0972105	5.31604	2.36841	0.0227274	1.37918	0.550163	-7.59e-41	5.97e-12	-6.57e-20	-6.44e-10	-0.000422925	7.29e-05	0.167063	1.84e-21	-2.89e-12	0.000789767	-6.67e-33	-7.89e-09	2.76e-42	1.87e-21	0.00115008	1354
chr17.gff3_MRNA_VIT_17s0000g02010.t01	27718	29785	603	27801	27079	471	299.387	329.871	6.10322	315.922	385.02	6.64428	-3.01e-16	0	0	-9.68e-53	0	0	-7.89e-06	-6.32e-34	0.354721	0	0	-4.51e-81	0.000247395	0	0	1355
chr1.gff3_MRNA_VIT_01s0026g02520.t01	3099	422	333	2700	278	221	33.4728	4.67369	3.37043	30.6819	3.95271	3.11759	9.26e-181	0.00167729	2.23e-201	1.19e-162	-0.0629285	-2.44e-175	0.0193755	0.127936	-0.608781	-1.43e-205	-0.000464736	5.77e-192	-3e-152	-2.01e-171	-0.171308	1356
chr6.gff3_MRNA_VIT_06s0009g01320.t01	2877	13832	1876	3036	13068	938	31.0749	153.191	18.9878	34.5001	185.806	13.2321	0	0	1.82e-29	0	0	-5.46e-82	-0.00452648	-2.1e-25	-2.66e-10	-2.03e-66	0	0	0	-1.12e-41	0	1357
chr16.gff3_MRNA_VIT_16s0039g01320.t01	3	3	429	1	1	32	0.0324035	0.0332253	4.34209	0.0113637	0.0142184	0.451416	-0.870596	-1.02e-37	-9.8e-38	-0.629512	0.000226842	0.000202634	0.715663	0.87246	-1.34e-29	0.000434114	0.000446861	0.858239	0.695494	3.47e-38	4e-38	1358
chr10.gff3_MRNA_VIT_10s0405g00040.t01	1052	575	294	395	161	199	11.3628	6.36818	2.9757	4.48866	2.28916	2.80724	4.56e-15	6.59e-13	3.33e-44	1.04e-07	0.18106	-9.61e-05	1.16e-28	1.41e-18	-0.79269	-3.13e-46	-6.66e-14	7.12e-53	0.000140136	-0.000194938	0.0576792	1360.5
chr12.gff3_MRNA_VIT_12s0034g02560.t01	831	1376	1354	805	1247	215	8.97577	15.2393	13.7044	9.14777	17.7303	3.03295	-8.8e-17	0.050616	-7.62e-12	-3.5e-21	-6.26e-68	-1.17e-27	-0.998447	-0.00690924	-1.39e-63	-6.71e-28	-6.04e-69	-4.81e-22	6.62e-16	6.98e-11	-1.4e-05	1360.5
chr13.gff3_MRNA_VIT_13s0074g00090.t01	4	39	240	11	5	0	0.0432046	0.431928	2.42914	0.125001	0.071092	0	-0.000222563	-1.64e-14	-1.58e-21	0.554492	-0.12683	-0.0230287	-0.195809	0.00105522	-1.87e-22	-0.297748	-3.14e-05	-0.741717	0.00567763	7.31e-20	6e-21	1360.5
chr4.gff3_MRNA_VIT_04s0008g01070.t01	9749	7934	3827	9711	7922	718	105.301	87.8697	38.7347	110.353	112.638	10.1286	2.55e-17	2.94e-169	4.54e-273	-0.368867	0	0	-0.0209642	-1.25e-24	-6.23e-155	0	0	-0.00199257	-1.13e-25	-9.08e-289	-5.53e-242	1360.5
chr6.gff3_MRNA_VIT_06s0061g00680.t01	1346	4227	139	1520	3847	43	14.5384	46.8144	1.40688	17.2728	54.6981	0.60659	-8.29e-146	0	8.39e-90	-1.25e-130	-1.86812e-302	-5.37e-119	-0.00114912	-2.24e-06	-0.00027544	-7.31e-104	0	-1.25e-153	2.57e-119	-2.41e-105	-1.16e-304	1363
chr13_random.gff3_MRNA_VIT_13s0067g03200.t01	71	1054	8557	64	532	2953	0.766882	11.6731	86.609	0.727276	7.56418	41.6572	-6.63e-77	0	0	-6.24e-37	7.29e-153	1.48e-239	1.07455	5.07e-09	-5.4e-141	5.74e-239	3.38e-113	-1.98e-36	1.37e-77	0	0	1364
chr2.gff3_MRNA_VIT_02s0025g04810.t01	2	257	0	0	37	0	0.0216023	2.8463	0	0	0.52608	0	-1.81e-23	6.78e-24	0.50528	-4.69e-05	-4.69e-05	NA	0.572363	4.03e-15	NA	-0.709237	-6.78e-24	-0.00010482	6.78e-24	NA	-4.69e-05	1365
chr16.gff3_MRNA_VIT_16s0022g02330.t01	6541	2263	164	4944	1519	41	70.6504	25.0629	1.65991	56.1821	21.5977	0.578377	8.75e-193	4.28e-162	0	1.29e-131	-1.63e-121	0	6.25e-18	0.00158413	-2.42e-06	0	-1.57e-181	6.37e-228	-3.53e-104	0	-1.42e-106	1366
chr18.gff3_MRNA_VIT_18s0001g07840.t01	88	326	1102	62	57	487	0.950502	3.61048	11.1538	0.704548	0.810448	6.86999	-4.72e-15	-4.79e-38	-2.88e-76	-0.695254	4.12e-32	1.97e-33	0.211765	9.32e-17	-2.17e-10	1.99e-30	4.46e-09	0.590343	3.86e-18	7.81e-81	7.66e-79	1367.5
chr3.gff3_MRNA_VIT_03s0017g01940.t01	65	254	968	55	117	137	0.702076	2.81307	9.79754	0.625003	1.66355	1.93262	-1.3e-12	-8.34e-38	-1e-69	-5.35e-05	0.447096	2.28e-06	0.797364	0.000642199	-2e-49	9.43e-06	-0.0112051	-0.000190616	1.43e-13	3.55e-71	1.97e-53	1367.5
chr19.gff3_MRNA_VIT_19s0085g00920.t01	81	232	9359	71	158	4056	0.874894	2.56942	94.7264	0.806822	2.24651	57.217	-4.19e-09	0	0	-1.93e-06	7.04661e-297	0	0.904968	0.393544	-2.59e-80	0	2.64e-305	-6.11e-06	8.33e-10	0	0	1369
chr18.gff3_MRNA_VIT_18s0001g00470.t01	21415	17388	445	24172	17467	310	231.307	192.574	4.50403	274.683	248.353	4.37309	8.89e-37	0	0	2.97e-12	0	0	-8.14e-37	-4.16e-54	-0.986879	0	0	-2.22e-06	-5.07e-133	0	0	1370
chr15.gff3_MRNA_VIT_15s0021g01150.t01	1688	194	69	2015	159	46	18.2324	2.14857	0.698378	22.8978	2.26072	0.648911	9.24e-106	3.01e-08	8.7e-131	1.6e-132	-8.22e-08	-1e-159	-1.24e-06	-0.913961	-1.00962	-1.03e-131	-1.09e-08	5.49e-104	-2.71e-134	-7.84e-159	-2.2e-07	1371.5
chr7.gff3_MRNA_VIT_07s0005g04920.t01	21028	17446	345	15696	15202	431	227.127	193.216	3.49189	178.364	216.148	6.08001	6.41e-29	0	0	-5.36e-29	0	0	4.38e-59	-1.31e-11	7.49e-07	0	0	0.00116885	2.68e-07	0	0	1371.5
chr2.gff3_MRNA_VIT_02s0236g00100.t01	359	1004	3569	285	588	669	3.87762	11.1194	36.1234	3.23865	8.36041	9.43742	-4.07e-32	-1.31e-124	-2.44e-227	-2.45e-17	0.133756	1.75e-22	0.110982	9.88e-05	-9.29e-145	5.78e-18	-0.0200592	-2.53e-13	1.25e-38	1.32e-238	9.26e-159	1373
chr2.gff3_MRNA_VIT_02s0025g02960.t01	2060	312	3070	2125	174	4186	22.2504	3.45543	31.0728	24.1478	2.474	59.0509	9.11e-116	-7.64e-194	-7.37e-17	3.25e-138	1.62461e-303	3.73e-102	-0.0622426	0.0116762	2.84e-63	6.39e-115	7.75e-304	6.69e-131	-1.6e-123	2.08e-10	2.92e-211	1374
chr9.gff3_MRNA_VIT_09s0002g06420.t01	632	684	19579	611	225	12688	6.82633	7.57536	198.167	6.94321	3.19914	178.986	-0.190828	0	0	1.13e-13	0	0	-1.07637	2.1e-17	-1.56e-09	0	0	2.86e-13	0.288197	0	0	1375
chr19.gff3_MRNA_VIT_19s0014g03770.t01	906	2455	339	867	1345	18	9.78585	27.1893	3.43116	9.85231	19.1237	0.253922	-1.58e-72	3.29e-149	5.27e-29	-9.19e-23	-1.12e-111	-1.43e-70	-1.23178	2.43e-13	-1.05e-25	-1.32e-73	-8.13e-204	-4.3e-23	6.51e-72	-4.62e-28	-2.3e-71	1377
chr5.gff3_MRNA_VIT_05s0062g01010.t01	314	57	225	82	51	295	3.39156	0.63128	2.27732	0.931822	0.725138	4.16149	5.69e-18	-1.41e-10	0.00126837	0.350196	1.52e-17	2.25e-15	4.15e-14	-0.725119	9.85e-06	0.0764926	1.33e-18	1.09e-16	-0.111531	3.17e-07	4.63e-09	1377
chr8.gff3_MRNA_VIT_08s0007g07400.t01	28349	18688	683	15890	23321	416	306.202	206.971	6.91293	180.569	331.587	5.86841	3.26e-184	0	0	-1.10844e-300	0	0	6.99e-304	-1.15e-207	-0.0628132	0	0	-1.54e-09	3.55e-19	0	0	1377
chr3.gff3_MRNA_VIT_03s0091g00750.t01	1670	100	0	1012	86	1	18.0379	1.10751	0	11.5	1.22278	0.0141068	8.09e-122	1.57e-10	7.99e-143	2.21e-66	-4.2e-09	-3e-87	1.2e-15	-0.757837	0.783967	-1.54e-142	-3.02e-10	8.91e-120	-3.45e-68	-1.61e-87	-2.51e-09	1379
chr1.gff3_MRNA_VIT_01s0127g00540.t01	11999	49760	7128	11106	49509	2599	129.603	551.096	72.1455	126.205	703.938	36.6634	0	0	2.05e-153	0	0	0	0.159792	-2.42e-139	-4.64e-103	0	0	0	0	-4.4e-132	0	1380
chr12.gff3_MRNA_VIT_12s0059g01000.t01	1259	58	29	1359	85	1	13.5987	0.642355	0.293521	15.4432	1.20856	0.0141068	6.36e-96	0.0130968	1.72e-102	3.02e-95	-5.12e-09	-2.02e-116	-0.0216179	-0.00952131	-0.000733043	-5.3e-108	-1.3e-06	5.96e-86	-7.07e-105	-3.59e-111	-1.71e-05	1381.5
chr4.gff3_MRNA_VIT_04s0008g01580.t01	158	574	14210	109	280	9094	1.70658	6.3571	143.825	1.23864	3.98115	128.287	-1.33e-24	0	0	-1.52e-11	0	0	0.0683937	3.66e-06	-7.76e-09	0	0	-3.87e-08	2.14e-30	0	0	1381.5
chr12.gff3_MRNA_VIT_12s0028g00860.t01	123	150	2592	244	161	450	1.32854	1.66126	26.2347	2.77274	2.28916	6.34804	-0.203481	-9.91e-187	-4.13e-193	0.189595	6.14e-15	1.17e-11	-3.06e-06	-0.0471534	-2.66e-112	2.47e-23	4.08e-20	-0.00188546	-0.000446463	1.47e-166	4.01e-175	1383
chr1.gff3_MRNA_VIT_01s0026g00770.t01	672	1236	1360	1502	880	794	7.25838	13.6888	13.7651	17.0683	12.5122	11.2008	-8.55e-20	-1.23371	-7.46e-22	2.13e-07	-0.112669	-5.94e-12	-7.23e-36	0.154635	-0.0011922	5.53e-08	-0.00181713	-7.38e-12	-4.95e-05	-6e-05	0.121435	1384
chr6.gff3_MRNA_VIT_06s0061g00620.t01	12242	13366	245	10460	10135	184	132.228	148.03	2.47975	118.864	144.103	2.59564	-2.05e-10	0	0	-4.73e-20	0	0	1.47e-08	0.154143	0.91745	0	0	-1.31e-05	2.21e-32	0	0	1385
chr18_random.gff3_MRNA_VIT_18s0122g00390.t01	0	80	279	0	21	1006	0	0.886007	2.82388	0	0.298586	14.1914	-8.28e-09	-2e-11	-9.3e-26	-0.00128908	1.7e-82	5.14e-87	NA	0.000590267	5.06e-51	5.14e-87	3.85e-74	-0.0012881	8.28e-09	9.3e-26	6.79e-20	1386
chr1.gff3_MRNA_VIT_01s0010g02030.t01	3674	5876	306058	3345	5262	273995	39.6835	65.0772	3097.74	38.0115	74.8172	3865.18	-2.2e-58	0	0	-1.39e-85	0	0	0.213767	-6.68e-07	0	0	0	-1.78e-77	1.08e-66	0	0	1387
chr7.gff3_MRNA_VIT_07s0104g00500.t01	2689	3742	1	2334	2181	3	29.0443	41.443	0.0101214	26.5228	31.0103	0.0423203	-2.17e-22	1.30258e-303	3.34e-228	-0.000288866	-4.22e-185	-8.69e-198	0.0232416	5.06e-14	0.439552	-1.48e-227	-5.572e-302	-0.111054	3.02e-32	-2.11e-198	-1.36e-185	1388
chr14.gff3_MRNA_VIT_14s0066g01710.t01	359	142	5153	116	60	3230	3.87762	1.57266	52.1557	1.31819	0.853103	45.5648	1.08e-10	0	0	0.0502011	6.34e-261	4.34e-254	4.27e-13	0.00367747	-3.29e-05	7.11e-219	2.08e-250	1.78e-18	0.347737	0	0	1389
chr5.gff3_MRNA_VIT_05s0020g01110.t01	3265	4759	69	2649	3736	53	35.2658	52.7063	0.698378	30.1024	53.1199	0.747658	-4.03e-34	0	5.54e-263	-5.06e-47	-4.89e-305	-4.35e-211	1.78e-05	-1.01966	0.999546	-4.96e-262	0	-4.48e-28	4.9e-58	-5.49e-212	-9.04e-306	1390
chr5.gff3_MRNA_VIT_05s0049g01020.t01	152	626	19736	155	345	6670	1.64178	6.933	199.756	1.76137	4.90534	94.092	-3.07e-29	0	0	-5.96e-12	0	0	-0.806567	0.000231869	0	0	0	-7.35e-13	8.4e-28	0	0	1391
chr11.gff3_MRNA_VIT_11s0037g01180.t01	1818	899	472	764	566	1093	19.6365	9.9565	4.77731	8.68185	8.04761	15.4187	4.15e-31	3.23e-18	3.74e-79	0.363953	2.38e-18	2.1e-15	2.57e-40	0.00495722	1.79e-39	-9.04e-06	1.88e-10	2.58e-45	0.0493461	-6.03e-12	-8.21e-08	1393
chr1.gff3_MRNA_VIT_01s0010g03710.t01	13747	14735	444	14564	11787	215	148.484	163.191	4.49391	165.501	167.592	3.03295	-1.91e-08	0	0	-0.538097	0	0	-1.53e-10	-0.131788	-0.000724872	0	0	-1.33e-10	-0.440121	0	0	1393
chr3.gff3_MRNA_VIT_03s0063g00800.t01	193	1709	73	193	1763	28	2.08462	18.9273	0.738864	2.19319	25.067	0.394989	-2.51e-109	3.94e-132	1.4e-07	-7.77e-120	-1.1e-144	-5.58e-12	-0.900006	-3.64e-08	-0.0402331	-1.07e-11	-1.7e-138	-3.08e-121	1.26e-107	-5.91e-08	-1.18e-139	1393
chr18_random.gff3_MRNA_VIT_18s0001g02290.t01	1268	72	2	1118	37	4	13.6959	0.797406	0.0202428	12.7046	0.52608	0.056427	7.36e-94	1.04e-07	1.23e-108	9.48e-87	-0.000349988	-2.35e-95	0.205462	0.147723	0.466454	-6.56e-108	-5.04e-07	7.89e-99	-4.65e-82	-4.8e-96	-9.98e-05	1395
chr16.gff3_MRNA_VIT_16s0039g02750.t01	20750	3820	2258	21190	3514	1546	224.124	42.3068	22.8542	240.796	49.9634	21.809	0	2.22e-54	0	0	-1.46e-77	0	-2.28e-07	-1.5e-06	-0.34119	0	-4.24e-59	0	0	0	-1.94e-71	1396
chr6.gff3_MRNA_VIT_06s0009g01110.t01	8069	20975	1079	7081	17654	325	87.1546	232.3	10.921	80.4662	251.011	4.58469	0	0	0	0	0	0	0.000521688	-2.62e-07	-2.28e-25	0	0	0	0	0	0	1398
chr7.gff3_MRNA_VIT_07s0191g00240.t01	1403	79	2	1478	95	1	15.154	0.874932	0.0202428	16.7955	1.35075	0.0141068	9.98e-104	2.58e-08	5.56e-120	8.82e-103	-7.04e-10	-2.02e-126	-0.0517114	-0.0447766	-0.698122	-4.18e-120	-1.95e-08	1.93e-95	-9.06e-111	-2.64e-126	-8.76e-10	1398
chrUn.gff3_MRNA_VIT_00s0388g00050.t01	40	47	597	30	45	65	0.432046	0.520529	6.04249	0.340911	0.639828	0.916939	-0.634502	-2.91e-42	-6.76e-44	-0.0581081	0.197821	0.00173642	0.566359	-0.550859	-1.67e-35	0.00890992	0.0368983	-0.209516	0.209535	1.25e-45	3.91e-40	1398
chr7.gff3_MRNA_VIT_07s0031g03000.t01	3082	2359	1092	2340	1889	3055	33.2892	26.1261	11.0526	26.591	26.8585	43.0961	3.57e-10	1.45e-55	1.46e-99	-1.05116	3.12e-29	3.32e-30	5.98e-09	-0.607841	3.88e-126	2.74e-11	6.04e-32	3.1e-07	-0.814479	-1.11e-56	-6.92e-47	1400
chrUn.gff3_MRNA_VIT_00s0304g00080.t01	482	3745	166	777	1970	353	5.20616	41.4762	1.68016	8.82958	28.0102	4.97968	-1.05e-226	2.2e-285	7.61e-18	-3.7e-68	-6.36e-104	-7.12e-11	-3.03e-10	2.03e-23	5.23e-13	-0.791943	-3.51e-230	-1.6e-101	4.33e-176	-6.58e-41	-8.56e-144	1401
chr11.gff3_MRNA_VIT_11s0016g01480.t01	9904	2805	546	8329	2533	67	106.975	31.0656	5.5263	94.6481	36.0152	0.945152	0	6.83e-147	0	3.23e-223	-3.19e-201	0	5.48e-09	-0.000210122	-5.47e-31	0	-3.85e-220	0	-2.24e-268	0	-1.55e-142	1402.5
chr3.gff3_MRNA_VIT_03s0132g00340.t01	282	132	288	375	66	10	3.04593	1.46191	2.91497	4.26138	0.938414	0.141068	6.5e-07	-1.84e-06	0.878109	3.36e-19	-1.3e-05	-3.09e-31	-0.0025676	0.0348106	-1.36e-23	-2.9e-23	-1.13e-10	1.25e-11	-1.81e-13	-0.000682893	4.4e-11	1402.5
chr1.gff3_MRNA_VIT_01s0010g02430.t01	4139	4508	67	3224	2063	51	44.706	49.9265	0.678135	36.6365	29.3325	0.719444	-0.000288235	0	0	3.17e-08	-4.3e-165	-7.95e-260	1.82e-09	3.8e-47	1.05023	0	0	2.29e-28	3.51e-21	-1.38e-260	-1.07e-165	1404.5
chr9.gff3_MRNA_VIT_09s0002g05180.t01	9801	49375	3876	11240	43247	3176	105.862	546.832	39.2306	127.728	614.903	44.803	0	0	7.89e-272	0	0	0	-4.23e-21	-4.12e-32	0.000172153	-2.2e-223	0	0	0	0	0	1404.5
chr8.gff3_MRNA_VIT_08s0007g05580.t01	50	293	6771	65	91	1966	0.540058	3.245	68.5322	0.738639	1.29387	27.7339	-8.47e-18	0	0	-0.015284	1.24e-148	1.36e-156	-0.254259	5.41e-09	-1.07e-159	1.61e-159	4.62e-123	-0.000762049	3.94e-15	0	0	1406
chrUn.gff3_MRNA_VIT_00s1455g00010.t01	260	782	426	284	272	34	2.8083	8.66072	4.31173	3.22729	3.8674	0.47963	-1.46e-27	5.02e-15	-9.58e-05	-0.135751	-1.42e-18	-3.96e-18	-0.269143	6.93e-18	-7.37e-29	-7.7e-16	-3.2e-59	-0.0103056	1.53e-23	0.00706915	0.348791	1407
chr1.gff3_MRNA_VIT_01s0244g00010.t01	281	1200	23694	243	1087	19416	3.03513	13.2901	239.817	2.76138	15.4554	273.897	-1.95e-55	0	0	-3.06e-58	0	0	0.504928	-0.0117191	3.95e-19	0	0	-2.3e-55	6.68e-59	0	0	1408
chr15.gff3_MRNA_VIT_15s0048g02680.t01	7620	4830	85	7473	3340	60	82.3049	53.4927	0.860321	84.9208	47.4894	0.846405	6.53e-60	0	0	4.61e-92	-2.38e-270	0	-0.182145	0.000214089	-1.25799	0	0	4.94e-81	-5.81e-66	0	-3.81e-270	1409
chr13.gff3_MRNA_VIT_13s0067g00860.t01	373	2150	6520	319	2271	4602	4.02883	23.8114	65.9917	3.62502	32.29	64.9193	-4.99e-116	-4.27e-188	0	-1.24e-143	1.13e-78	0	0.357911	-2.55e-11	-0.635834	0	1.07e-130	-9.26e-139	9.08e-122	0	7.14e-103	1410
chr15.gff3_MRNA_VIT_15s0021g00310.t01	2	103	0	6	0	0	0.0216023	1.14073	0	0.0681821	0	0	-2.34e-10	8.67e-11	0.50528	0.129415	NA	-0.127537	-0.355044	8.67e-11	NA	-0.709237	-8.67e-11	0.714492	1.77e-09	-0.0691416	NA	1411
chr17.gff3_MRNA_VIT_17s0000g03290.t01	8136	12239	188	7783	6508	202	87.8783	135.548	1.90283	88.4436	92.5333	2.84956	-8.46e-96	0	0	-0.0583313	0	0	-0.980066	1.43e-68	0.00624163	0	0	-0.029304	1.91e-93	0	0	1412
chr13.gff3_MRNA_VIT_13s0047g01130.t01	2745	278	2281	1728	245	1641	29.6492	3.07887	23.087	19.6364	3.48351	23.1492	3.92e-177	-4.54e-136	8.18e-10	1.5e-91	5.64e-94	0.000919183	2.45e-21	-0.344877	1.29192	-3.01e-08	1.13e-98	1.31e-170	-4.36e-97	0.000322441	1.56e-129	1413
chr4.gff3_MRNA_VIT_04s0008g01080.t01	3192	3658	0	2477	1833	3	34.4773	40.5127	0	28.1478	26.0623	0.0423203	-2.61e-06	9.28183e-296	1.23e-270	0.0785557	-7.17e-156	-8.52e-210	7.63e-08	5.36e-28	0.19984	-8.7e-270	0	2.78e-11	8.65e-23	-1.32e-210	-1.62e-156	1414
chr11.gff3_MRNA_VIT_11s0052g00770.t01	1304	155	23	1258	54	8	14.0847	1.71664	0.232793	14.2955	0.767793	0.112854	2.41e-81	4.02e-11	1.89e-107	3.03e-94	-6.21e-05	-4.68e-106	-1.00551	0.000136966	-0.21794	-8.23e-110	-4.19e-13	2.13e-97	-6.06e-79	-8.22e-104	-0.00121802	1415
chr13.gff3_MRNA_VIT_13s0019g01840.t01	6696	13372	207	5788	7987	158	72.3246	148.096	2.09513	65.773	113.562	2.22887	-5e-233	0	0	-4.1e-92	0	0	0.000180798	1.2e-38	0.821326	0	0	-1.25e-67	7.41e-280	0	0	1416
chr16.gff3_MRNA_VIT_16s0013g01120.t01	299	1190	6295	271	2073	3484	3.22955	13.1794	63.7144	3.07956	29.4747	49.1479	-2.55e-52	-1.21e-299	0	-3.77e-134	2.26e-37	1.51e-250	0.845493	-8.47e-45	-3.78e-17	1.63e-248	2.5e-138	-2.68e-132	3.9e-54	0	5.55e-113	1417
chr14.gff3_MRNA_VIT_14s0060g01570.t01	1182	287	18	469	149	17	12.767	3.17855	0.182186	5.32957	2.11854	0.239815	2.26e-51	5.19e-23	3.44e-98	1.15e-13	-2.38e-11	-2.2e-37	1.71e-29	0.0039157	0.660186	-4.58e-97	-5.25e-22	1.89e-65	-1.21e-06	-2.06e-38	-4.3e-12	1418.5
chr18.gff3_MRNA_VIT_18s0001g11150.t01	385	2095	2405	182	1181	1783	4.15845	23.2023	24.342	2.06819	16.7919	25.1523	-6.64e-110	-0.274424	-6.82e-129	-1.24e-73	4.27e-14	6.83e-123	2.67e-08	3.67e-10	0.51587	1.05e-97	0.0784909	-1.55e-51	2.62e-141	1.11e-163	3.15e-13	1418.5
chr14.gff3_MRNA_VIT_14s0128g00790.t01	598	1203	784	680	787	102	6.45909	13.3233	7.9352	7.72731	11.1899	1.43889	-3e-23	1.85e-14	-0.00715456	-2.03e-06	-4.14e-49	-1.73e-36	-0.023837	0.00711707	-2.6e-42	-3.52e-29	-4.07e-78	-6.23e-11	1.55e-15	0.89376	-7.81e-06	1420
chr12.gff3_MRNA_VIT_12s0059g01380.t01	1246	6633	30073	1152	3132	6400	13.4582	73.4611	304.382	13.091	44.532	90.2832	0	0	0	-1.01e-114	1.84e-110	0	0.76025	1.71e-61	0	0	6.45e-15	-1.11e-111	0	0	0	1421
chr13.gff3_MRNA_VIT_13s0064g00670.t01	25069	15810	331	17663	13537	468	270.774	175.097	3.35019	200.717	192.474	6.60196	1.01e-195	0	0	0.00976969	0	0	2.48e-102	-4.7e-08	2.13e-09	0	0	9.82e-110	-2.2e-18	0	0	1422
chr2.gff3_MRNA_VIT_02s0012g00110.t01	1214	78	13	1185	44	5	13.1126	0.863857	0.131579	13.466	0.625609	0.0705338	3.55e-88	2.75e-06	7.09e-102	1.31e-90	-0.000129707	-1.01e-100	-0.778814	0.238828	-0.473245	-4.34e-103	-2.73e-07	1.82e-92	-1.61e-86	-1.44e-99	-0.000726256	1423
chr13.gff3_MRNA_VIT_13s0084g00310.t01	8057	1583	10914	8373	1246	10086	87.025	17.5319	110.465	95.1481	17.7161	142.281	0	0	-8.57e-31	0	0	4.18e-70	-5.49e-05	-1.09557	7.68e-32	1.22e-97	0	0	0	4.33e-13	0	1424.5
chr2.gff3_MRNA_VIT_02s0033g01400.t01	110	810	5312	79	302	6215	1.18813	8.97082	53.765	0.897731	4.29395	87.6735	-5.92e-50	-6.53e-285	0	-2.47e-16	0	0	0.186624	3.65e-16	1.68e-60	0	0	-1.44e-13	1.72e-54	0	0	1424.5
chr10.gff3_MRNA_VIT_10s0003g01170.t01	105	213	1456	76	99	243	1.13412	2.35899	14.7368	0.86364	1.40762	3.42794	-1.31e-05	-2.02e-81	-3.17e-102	-0.0242214	1.08e-07	4.52e-12	0.210997	0.00208654	-6.14e-66	1.03e-09	0.00566114	-0.293427	6.54e-08	2.62e-107	2.84e-97	1426
chr18_random.gff3_MRNA_VIT_18s0001g02350.t01	931	45	2	1070	29	3	10.0559	0.498379	0.0202428	12.1591	0.412333	0.0423203	3.99e-71	2.39e-05	2.67e-80	9.48e-85	-0.00120415	-1.37e-91	-0.0027548	0.68795	0.719626	-7.41e-80	-6.9e-05	1.03e-72	-3.22e-83	-5.21e-92	-0.000522215	1427.5
chr6.gff3_MRNA_VIT_06s0004g02960.t01	145	188	2	191	21	1	1.56617	2.08212	0.0202428	2.17046	0.298586	0.0141068	-0.0688071	1.22e-17	5.73e-14	3.41e-13	-0.00243069	-5.05e-18	-0.0358752	7.84e-13	-0.698122	-4.31e-14	-9.23e-18	3.25e-09	-0.981332	-6.62e-18	-0.00284066	1427.5
chr18.gff3_MRNA_VIT_18s0166g00070.t01	7	26	434	7	9	36	0.0756081	0.287952	4.3927	0.0795458	0.127966	0.507843	-0.0162274	-5.24e-33	-3.04e-37	-0.593633	0.0043857	0.000871348	-1.03015	0.130823	-4.99e-29	0.000769655	0.119896	-0.529626	0.0206177	3.67e-37	3.67e-36	1429
chr18.gff3_MRNA_VIT_18s0001g06320.t01	128	94	28	13	9	41	1.38255	1.04106	0.2834	0.147728	0.127966	0.578377	0.143696	1.65e-05	4.35e-08	1.09035	0.00145499	0.00210747	3.64e-10	1.11e-07	0.0403734	-0.000243596	-0.0225185	1.67e-10	2.24e-07	0.171601	0.134729	1430
chr17.gff3_MRNA_VIT_17s0000g06960.t01	8802	1673	4841	4459	1177	4424	95.0718	18.5286	48.9978	50.6707	16.735	62.4083	0	-6.95e-132	4.61e-137	7.86e-144	5.48e-175	4.81e-11	1.53e-126	0.0590923	5.43e-14	-1.9e-58	1.64e-159	0	-3.25e-127	-0.269828	9.36e-150	1431.5
chr6.gff3_MRNA_VIT_06s0004g03020.t01	33687	18307	612	39221	16738	329	363.859	202.752	6.19431	445.695	237.987	4.64112	0	0	0	0	0	0	-5.78e-79	-4.14e-23	-0.00276202	0	0	2.47e-219	0	0	0	1431.5
chr18.gff3_MRNA_VIT_18s0001g15690.t01	871	10	0	594	1	0	9.40781	0.110751	0	6.75003	0.0142184	0	1.89e-73	0.0180053	1.17e-75	4.54e-52	-0.598492	-2.42e-52	8.84e-06	0.0988926	NA	-1.17e-75	-0.0337203	2.26e-75	-3.02e-50	-2.42e-52	-0.778523	1433.5
chr18_random.gff3_MRNA_VIT_18s0001g00680.t01	0	875	142	0	274	14	0	9.6907	1.43724	0	3.89584	0.197495	-5.37e-76	1.7e-51	-3.99e-14	-2.46e-25	-2.01e-22	0.00590193	NA	1.58e-23	-2.69e-10	0.00584065	-3.48e-72	-2.46e-25	5.37e-76	3.99e-14	-1.37e-09	1433.5
chr17.gff3_MRNA_VIT_17s0000g05020.t01	7320	5743	200	8305	3654	70	79.0645	63.6042	2.02428	94.3754	51.954	0.987473	2.73e-18	0	0	5.82e-107	-1.31e-294	0	-1.42e-14	3.35e-11	-0.000124837	0	0	2.28e-48	-2.97e-56	0	-1.19e-279	1435
chr19.gff3_MRNA_VIT_19s0014g04040.t01	22	22	623	23	20	72	0.237626	0.243652	6.30565	0.261365	0.284368	1.01569	-1.17544	-1.01e-49	-7.67e-50	-1.09956	0.000168326	9.16e-05	-1.06846	-0.897827	-5e-36	5.24e-05	6.05e-05	-0.830677	-1.15017	2.28e-49	6.52e-49	1437
chr8.gff3_MRNA_VIT_08s0007g05360.t01	88	1352	4	88	1254	10	0.950502	14.9735	0.0404857	1	17.8299	0.141068	-1.51e-98	2.62e-115	1.11e-08	-2.27e-93	-1.01e-105	-5.05e-07	-1.04346	-0.00202605	0.123023	-6.81e-07	-2.35e-113	-4.74e-94	1.08e-97	-1.01e-08	-3.01e-107	1437
chr8.gff3_MRNA_VIT_08s0007g08470.t01	467	2941	223	339	2093	83	5.04414	32.5718	2.25708	3.85229	29.7591	1.17086	-2e-164	3.51e-208	1.34e-11	-2e-126	-3.98e-161	-7.39e-14	0.00725629	0.0258795	-0.000171381	-1.23e-22	-2.21e-227	-6.42e-113	3.24e-182	-1.78e-05	-2.61e-146	1437
chr19.gff3_MRNA_VIT_19s0015g00530.t01	6808	8883	207	7116	8213	195	73.5343	98.38	2.09513	80.864	116.776	2.75082	-6.94e-36	0	0	-2.09e-49	0	0	-7.7e-05	-1.05e-13	0.055977	0	0	-2.32e-72	2.92e-18	0	0	1439
chr9.gff3_MRNA_VIT_09s0002g02670.t01	8243	1741	1112	8193	1237	707	89.034	19.2817	11.255	93.1027	17.5881	9.97347	0	3e-21	0	0	-7e-17	0	-0.0433242	0.0817272	-0.076474	0	-1.08e-27	0	0	0	-6.11e-12	1440
chr19.gff3_MRNA_VIT_19s0014g01470.t01	13172	15922	377	12902	12043	236	142.273	176.338	3.81578	146.614	171.232	3.32919	-9.25e-37	0	0	-2.91e-16	0	0	-0.0880835	0.0871796	-0.259634	0	0	-5.77e-22	3.53e-28	0	0	1441.5
chr5.gff3_MRNA_VIT_05s0077g01970.t01	2726	3566	5457	2192	6679	6058	29.444	39.4938	55.2326	24.9092	94.9646	85.4587	-8.91e-16	-1.04e-28	-2.76e-79	-7.83e-268	-2.63e-05	2.11e-221	3.58e-05	-2.24e-157	4.27e-49	3.25e-185	3.47e-119	-2.46e-229	1.94e-32	1.55e-112	-1.85e-76	1441.5
chr7.gff3_MRNA_VIT_07s0005g03990.t01	1782	3756	13	1249	1609	5	19.2477	41.598	0.131579	14.1932	22.8774	0.0705338	-1.33e-74	2.06752e-301	1.34e-149	-1.49e-16	-1.27e-136	-4.23e-106	4.37e-09	1.99e-48	-0.473245	-8.12e-151	-1.32757e-302	-0.000565843	4.32e-117	-6.02e-105	-1.07e-135	1443
chr5.gff3_MRNA_VIT_05s0049g00940.t01	5495	11342	17745	6340	10015	3737	59.3524	125.614	179.605	72.0458	142.397	52.7169	-9.32e-212	-2.09e-99	0	-2.8e-162	-4.35e-278	-1.91e-26	-2.34e-13	-8.48e-10	0	-9.69e-05	-1.13e-261	-6.44e-234	1.44e-133	0	2.27e-36	1444
chr11.gff3_MRNA_VIT_11s0016g05170.t01	1002	50	7	1094	34	53	10.8228	0.553754	0.07085	12.4319	0.483425	0.747658	4.72e-76	7.17e-05	2.94e-85	1.71e-85	0.164972	-6.67e-81	-0.0251533	0.822323	2.15e-05	-1.4e-72	0.300858	2.42e-77	-2.98e-84	-4.6e-93	-0.000981963	1445
chrUn.gff3_MRNA_VIT_00s0802g00020.t01	5988	5190	473	4522	4533	89	64.6774	57.4797	4.78743	51.3866	64.452	1.2555	1.06e-05	0	0	-7.22e-13	0	0	1.17e-16	-0.000109329	-5.51e-21	0	0	1.19589	9.65e-05	-9.55e-299	-3.32408e-301	1446
chr5.gff3_MRNA_VIT_05s0049g01760.t01	6835	1170	613	4945	1077	360	73.8259	12.9579	6.20443	56.1934	15.3132	5.07843	0	3.33e-23	0	1.31e-192	-2.77e-36	0	3.82e-25	-0.00585684	-0.0327687	0	-5.59e-32	0	-1.43e-219	-2.49485e-297	-2.88e-28	1447
chr12.gff3_MRNA_VIT_12s0057g00420.t01	5007	3595	7072	6392	3267	1440	54.0814	39.8149	71.5787	72.6367	46.4515	20.3137	6.49e-23	-1.45e-91	-4.14e-27	7.94e-50	-4.82e-72	-1.37e-242	-5.61e-27	-1.42e-05	-1.46e-264	-1.41e-137	-3.29e-57	2.71e-06	-3.11e-86	-0.639282	2.57e-46	1448.5
chr19.gff3_MRNA_VIT_19s0090g01480.t01	92	94	315	55	76	16	0.993707	1.04106	3.18825	0.625003	1.0806	0.225708	-1.06199	-3.41e-12	-9.86e-13	-0.0291365	-1.81e-05	-0.00632405	0.0523227	-1.12721	-3.15e-24	-7.05e-06	-3.64e-06	-0.859037	0.0314371	1.49e-17	2.66e-11	1448.5
chr19.gff3_MRNA_VIT_19s0014g03090.t01	3646	874	2009	3657	429	647	39.381	9.67963	20.3339	41.557	6.09969	9.12707	3.92e-155	-8.32e-39	7.31e-58	1.38e-208	4.41e-06	-1.49e-168	-0.106976	1.75e-08	-4.04e-40	-5.68e-162	-0.474182	3.21e-203	-7.05e-162	-3.64e-65	5.35e-73	1450
chr12.gff3_MRNA_VIT_12s0059g01280.t01	3121	829	48	3076	339	45	33.7104	9.18125	0.485828	34.9547	4.82003	0.634804	1.58e-122	4.84e-63	4.9e-255	2.58e-180	-3.37e-22	-5.7e-249	-0.340368	1.84e-13	0.393583	-3.9e-252	-1.92e-60	2.61e-180	-1.51e-124	-9.89e-252	-5.01e-24	1451
chr5.gff3_MRNA_VIT_05s0020g04190.t01	8429	6683	239	9626	5844	116	91.043	74.0148	2.41902	109.387	83.0923	1.63638	4.1e-19	0	0	6.38e-31	0	0	-1.19e-17	-1.05e-05	-0.0133279	0	0	0.000186877	-9.18e-64	0	0	1452
chr13_random.gff3_MRNA_VIT_13s0067g02230.t01	936	6	4	433	7	1	10.1099	0.0664505	0.0404857	4.92048	0.0995287	0.0141068	8.54e-80	0.737832	2.59e-80	6.9e-37	-0.146079	-1.69e-38	2.17e-18	-0.74293	-0.698369	-7.64e-81	-0.330243	3.88e-79	-1.67e-37	-5.39e-38	-0.333467	1453.5
chr2.gff3_MRNA_VIT_02s0025g03000.t01	1796	737	462	1710	490	42	19.3989	8.16234	4.6761	19.4319	6.96701	0.592484	3.46e-43	1.52e-10	9.29e-79	1.94e-51	-3.49e-35	-3.56e-135	-1.33014	0.0549012	-7e-30	-7.92e-142	-1.65e-53	8.42e-54	-2.49e-41	-3.43e-75	-5.04e-05	1453.5
chr17.gff3_MRNA_VIT_17s0000g09190.t01	239	754	16269	282	1434	18795	2.58148	8.35062	164.665	3.20456	20.3892	265.136	-6.02e-28	0	0	-6.92e-81	0	0	-0.0833608	-2.3e-36	8.54e-171	0	0	-4.58e-88	6.11e-22	0	0	1455
chr18.gff3_MRNA_VIT_18s0001g09360.t01	7915	16822	354	8507	13390	413	85.4912	186.305	3.58298	96.6709	190.384	5.82609	0	0	0	-2.05e-214	0	0	-3.2e-08	-0.194291	1.17e-05	0	0	-9.29e-275	1.18e-255	0	0	1456
chr8.gff3_MRNA_VIT_08s0007g07780.t01	139	174	172	105	18	2	1.50136	1.92707	1.74089	1.19319	0.255931	0.0282135	-0.123771	0.580571	-0.396417	9.22e-07	-0.0097722	-2.06e-10	0.220323	2.47e-12	-4.52e-16	-2.69e-13	-2.71e-16	2.34e-09	0.00548047	0.029497	8.54e-12	1457
chr5.gff3_MRNA_VIT_05s0077g02270.t01	4001	5318	106	3790	4035	92	43.2154	58.8973	1.07287	43.0684	57.3712	1.29782	-1.15e-24	0	1.73533e-303	-5.94e-17	-5.2371e-308	-9.56e-297	1.22394	0.412125	0.373108	-3.34937e-299	0	-1.25e-16	4.14e-25	-8.08e-301	0	1458
chr12.gff3_MRNA_VIT_12s0028g02710.t01	5	104	0	25	1	0	0.0540058	1.15181	0	0.284092	0.0142184	0	-7.99e-10	7.12e-11	0.114853	0.00142307	-0.598492	-0.000599011	-0.00738228	1.37e-10	NA	-0.202467	-7.12e-11	0.475211	2.84e-06	-0.000557456	-0.778523	1459
chr18.gff3_MRNA_VIT_18s0001g12680.t01	291	2656	9133	424	1642	7990	3.14314	29.4154	92.439	4.8182	23.3466	112.713	-4.59e-170	-3.41e-304	0	-4.43e-80	0	0	-7.65e-05	2.51e-07	5.13e-17	0	3.04839e-307	-2.75e-98	5.47e-145	0	0	1460
chr17.gff3_MRNA_VIT_17s0000g08920.t01	855	1261	65	693	371	22	9.23499	13.9657	0.657893	7.87503	5.27502	0.310349	-7.45e-11	4.2e-96	6.32e-62	7.93e-06	-5.16e-29	-6.08e-55	0.0274279	4.72e-36	-0.0243666	-2.99e-68	-1.75e-102	6.07e-11	2.04e-17	-4.96e-49	-1.54e-24	1462
chr3.gff3_MRNA_VIT_03s0038g04210.t01	2516	251	471	1755	253	431	27.1757	2.77985	4.76719	19.9433	3.59725	6.08001	2.94e-163	-6.51e-07	5.87e-133	3.76e-92	2.53e-06	-4.68e-63	1.58e-12	-0.0422045	0.0114905	-2.69e-115	1.71e-10	3.01e-150	-1.67e-103	-1.74e-77	0.0103038	1462
chr6.gff3_MRNA_VIT_06s0004g04270.t01	19149	14925	309	16608	9396	190	206.831	165.296	3.12752	188.728	133.596	2.68028	2.78e-47	0	0	7.27e-79	0	0	9.82e-10	8.92e-29	-0.249855	0	0	1.81e-132	-1.58e-16	0	0	1462
chr18.gff3_MRNA_VIT_18s0001g11930.t01	492	3223	8890	408	2603	9364	5.31417	35.695	89.9795	4.63638	37.0105	132.096	-4.85e-183	-2.63e-224	0	-1.85e-158	0	0	0.155189	-0.360134	2.56e-60	0	0	-1.52e-150	4.27e-193	0	3.06e-201	1465.5
chr18.gff3_MRNA_VIT_18s0089g01230.t01	2804	1310	473	2098	731	45	30.2865	14.5084	4.78743	23.841	10.3936	0.634804	1.16e-52	6.61e-44	1.87e-155	2.72e-47	-1.06e-54	-6.12e-167	3.93e-09	3.01e-07	-4.53e-30	-1.52e-225	-1.28e-100	2.04e-87	-2.64e-22	-2.4e-103	-2.72e-16	1465.5
chr19.gff3_MRNA_VIT_19s0014g02190.t01	2171	3347	20220	2078	1038	20807	23.4493	37.0683	204.655	23.6137	14.7587	293.519	-2.92e-30	0	0	6e-19	0	0	-1.1454	1.74e-85	6.7e-118	0	0	2.2e-18	1.56e-29	0	0	1465.5
chr4.gff3_MRNA_VIT_04s0023g00830.t01	5745	14837	6088	4770	11193	1238	62.0527	164.321	61.6192	54.2048	159.146	17.4642	0	0	1.00075	0	0	-5.93e-158	1.01e-06	0.0720699	-2.2e-228	-4.82e-217	0	-5.75e-289	0	2.8e-06	-6.94e-292	1465.5
chr12.gff3_MRNA_VIT_12s0055g00340.t01	3	158	89	5	14	12	0.0324035	1.74986	0.900807	0.0568184	0.199057	0.169281	-7.53e-15	0.000408559	-6.96e-09	-0.0749302	-0.996459	0.138206	-0.75239	6.66e-12	-3e-06	0.048473	-2.17e-12	-0.0260504	2.2e-14	2.19e-08	1.06e-05	1468
chr1.gff3_MRNA_VIT_01s0010g02520.t01	11	784	9	11	203	7	0.118813	8.68287	0.0910928	0.125001	2.88633	0.0987473	-4.98e-66	1.46e-66	0.848922	-1.89e-17	-7.89e-18	-0.957684	-1.09822	6.5e-27	1.06817	-1.05412	-2.05e-66	-1.54e-17	6.54e-66	-0.75905	-6.1e-18	1469
chr18.gff3_MRNA_VIT_18s0072g00820.t01	3675	2955	28	3414	2700	0	39.6943	32.7269	0.2834	38.7956	38.3897	0	3.14e-08	3.18e-245	1.6e-305	0.976218	-2.49e-229	-2.82e-289	0.569766	-4.26e-05	-0.000341824	-3.47335e-297	-9.69e-251	0.384116	-1.79e-06	-6.81e-284	-4.99e-225	1470
chr3.gff3_MRNA_VIT_03s0038g00250.t01	683	1591	2115	698	1188	373	7.37719	17.6205	21.4068	7.93185	16.8914	5.26182	-8.46e-39	-3.14e-05	-3.55e-66	-2.16e-24	-1.73e-42	-4.33e-06	-0.37362	0.490205	-5.34e-91	-0.000185886	-1.55e-58	-1.29e-27	1.78e-34	1.62e-60	5.7e-06	1471
chr18.gff3_MRNA_VIT_18s0001g05600.t01	2559	372	308	2372	229	157	27.6402	4.11993	3.1174	26.9547	3.25601	2.21476	8.98e-146	0.0105763	2.69e-161	2.01e-146	-0.00813402	-1.08e-162	0.620344	0.0469634	-0.0128398	-2.78e-176	-1.69e-06	4.41e-159	-7.39e-134	-1.62e-148	-0.891888	1472
chr5.gff3_MRNA_VIT_05s0029g00140.t01	139	405	8586	117	186	8421	1.50136	4.48541	86.9026	1.32955	2.64462	118.793	-9.2e-15	0	0	-8.27e-05	0	0	0.568761	1.48e-05	1.64e-38	0	0	-0.00062749	1.5e-16	0	0	1473
chr2.gff3_MRNA_VIT_02s0025g04560.t01	2325	9101	25667	2975	9704	14613	25.1127	100.794	259.787	33.807	137.975	206.142	0	0	0	0	3.37e-100	0	-9.93e-14	-2.12e-44	-9.34e-52	0	8.75e-254	0	6.96e-286	0	4.39718e-308	1474
chr8.gff3_MRNA_VIT_08s0007g02470.t01	3994	12831	960	3711	15178	1105	43.1398	142.104	9.71657	42.1706	215.807	15.588	0	0	9.33e-181	0	0	-8.67e-105	0.550232	-3.21e-111	8.83e-12	-5.92e-116	0	0	0	-1.69e-165	0	1475
chr6.gff3_MRNA_VIT_06s0061g01230.t01	17774	27768	2701	21256	24556	508	191.98	307.533	27.338	241.546	349.147	7.16623	-1.11e-246	0	0	-5.89e-144	0	0	-1.49e-54	-7.38e-22	-7.73e-110	0	0	-6.86751e-308	2.98e-77	0	0	1476
chr16.gff3_MRNA_VIT_16s0022g02310.t01	1571	304	1	1329	85	0	16.9686	3.36683	0.0101214	15.1023	1.20856	0	1.58e-78	1.13e-27	2.66e-134	9.23e-93	-3.07e-09	-3.6e-114	0.0270675	1.29e-10	-0.453279	-1.66e-134	-7.13e-28	8.45e-112	-3.76e-62	-5.63e-114	-4.43e-09	1477
chr19.gff3_MRNA_VIT_19s0090g01340.t01	138030	47865	380730	147248	23040	341430	1490.88	530.109	3853.53	1673.28	327.592	4816.47	0	0	0	0	0	0	-3.28e-101	0	0	0	0	0	0	0	0	1478
chr16.gff3_MRNA_VIT_16s0013g00070.t01	170	904	888	330	246	158	1.8362	10.0119	8.98783	3.75002	3.49772	2.22887	-3.63e-48	0.109238	-1.3e-44	0.656474	-0.00163618	-9.48e-05	-1.4e-07	4.61e-29	-2.96e-39	0.225549	-4.98e-43	-1.96e-05	1.01e-26	1.11e-22	6.89e-24	1479
chr12.gff3_MRNA_VIT_12s0059g00740.t01	2	97	239	3	18	4	0.0216023	1.07428	2.41902	0.0340911	0.255931	0.056427	-7.68e-10	-8.44e-07	-6.66e-22	-0.0100194	-0.0321138	0.823774	-0.910216	5.73e-06	-3.62e-21	0.516568	-3.53e-09	-0.00590839	1.34e-09	1.23e-21	2.48e-17	1480
chr6.gff3_MRNA_VIT_06s0004g05770.t01	168	630	1968	148	517	341	1.8146	6.9773	19.919	1.68183	7.35091	4.8104	-1.78e-27	-1.48e-60	-3.43e-132	-4.45e-25	-1.66e-05	3.55e-12	0.764481	-0.617682	-5.84e-86	3.39e-11	-7.64e-05	-8.19e-24	4.72e-29	1.38e-134	2.35e-55	1481
chr18.gff3_MRNA_VIT_18s0041g00740.t01	86	88	4157	75	58	2636	0.9289	0.974608	42.0748	0.852276	0.824667	37.1854	-1.06279	0	0	1.19582	1.61e-211	4.1e-211	0.866406	0.560037	-0.000562206	5.48e-210	2.56e-209	0.750012	0.641294	0	0	1482
chr18.gff3_MRNA_VIT_18s0001g14980.t01	2579	5369	114	2321	4095	95	27.8562	59.4621	1.15384	26.3751	58.2243	1.34014	-3.4e-103	0	7.16e-197	-2.36e-84	0	-4.13e-173	0.185169	0.538267	0.497999	-1.93e-193	0	-4.44e-76	4.5e-114	-2.35e-176	0	1483
chr6.gff3_MRNA_VIT_06s0004g04750.t01	20	118	10	12	5	4	0.216023	1.30686	0.101214	0.136364	0.071092	0.056427	-2.49e-08	3.6e-10	0.166654	0.450894	-0.986683	-0.303358	0.421138	1.04e-10	-0.600324	-0.0561662	-5.61e-11	0.0966653	1.42e-09	-0.762747	0.844823	1484
chr15.gff3_MRNA_VIT_15s0048g01270.t01	13868	4485	2058	11806	1952	1042	149.791	49.6718	20.8299	134.16	27.7543	14.6992	0	4.55e-105	0	0	-3.47e-30	0	4.65e-10	7.72e-55	-1.56e-10	0	-3.45e-162	0	0	0	-3.86e-09	1485
chr4.gff3_MRNA_VIT_04s0069g00970.t01	1	13	220	2	10	1	0.0108012	0.143976	2.22671	0.0227274	0.142184	0.0141068	-0.0190513	-8.32e-18	-1.59e-20	-0.0602092	-0.0514854	-0.721263	-0.819697	1.0945	-1.88e-20	0.636206	-0.0396248	-0.0290478	0.0456224	2.88e-20	7.69e-18	1486.5
chr8.gff3_MRNA_VIT_08s0007g00440.t01	5742	5380	174	5709	4787	99	62.0203	59.584	1.76113	64.8753	68.0634	1.39657	0.140069	0	0	-0.0854793	0	0	-0.0906504	-5.28e-06	-0.200338	0	0	-0.00102494	-0.00155009	0	0	1486.5
chr17.gff3_MRNA_VIT_17s0000g03280.t01	2838	12733	26011	2745	11144	20504	30.6537	141.019	263.268	31.1933	158.45	289.245	0	0	0	0	7.64e-272	0	-0.778262	-1.58e-09	3.19e-11	0	0	0	0	0	1.99e-220	1488
chr5.gff3_MRNA_VIT_05s0020g04110.t01	112571	19919	22373	98563	15875	27788	1215.9	220.605	226.447	1120.04	225.717	391.998	0	-0.0586231	0	0	4.55578e-306	0	2.41e-40	-0.131778	4.75449e-303	0	0	0	0	0	1.06299	1489
chr18.gff3_MRNA_VIT_18s0041g00430.t01	4468	23971	69721	4624	15806	58957	48.2596	265.481	705.676	52.5457	224.736	831.692	0	0	0	0	0	0	-0.00416612	9.2e-29	6.7e-80	0	0	0	0	0	0	1490
chr11.gff3_MRNA_VIT_11s0016g00570.t01	11	8	288	7	1	13	0.118813	0.0886007	2.91497	0.0795458	0.0142184	0.183388	0.825163	-1.19e-24	-4.89e-24	0.233855	0.0206084	0.212151	0.683297	0.180913	-9.07e-23	0.516441	0.265372	0.0784165	1.04869	7.78e-25	3.27e-26	1491.5
chr11.gff3_MRNA_VIT_11s0016g01250.t01	1300	152	133	1207	54	72	14.0415	1.68341	1.34615	13.716	0.767793	1.01569	1.52e-81	0.191382	5.02e-87	5.49e-90	0.292457	-8.21e-86	0.828697	0.000214071	-0.178688	-1.17e-92	-0.0106521	4.6e-97	-2.72e-75	-1.78e-80	0.0113757	1491.5
chr1.gff3_MRNA_VIT_01s0011g02320.t01	350	509	8364	391	342	1745	3.78041	5.63722	84.6556	4.4432	4.86269	24.6163	-4.72e-05	0	0	-0.42978	3.46e-87	1.32e-91	-0.124104	0.138618	-2.16e-305	6.5e-99	1.99e-79	-0.02066	0.0120558	0	0	1493
chr15.gff3_MRNA_VIT_15s0048g02910.t01	12	989	8	23	595	0	0.129614	10.9533	0.0809714	0.261365	8.45994	0	-4.6e-83	5.29e-84	0.546349	-1.58e-48	-2e-52	-0.00094031	-0.164808	0.000420248	-0.0799676	-0.0190301	-1.38e-85	-1.83e-50	1.46e-80	-0.033854	-3.41e-51	1494
chr10.gff3_MRNA_VIT_10s0042g00940.t01	961	33	1	840	11	1	10.3799	0.365478	0.0101214	9.54549	0.156402	0.0141068	4.18e-76	0.000174693	5.01e-83	4.26e-70	-0.0370632	-8.81e-73	0.221377	0.0734674	0.648683	-6.03e-83	-0.0002314	4.04e-80	-2.7e-66	-7.39e-73	-0.0196547	1495.5
chr4.gff3_MRNA_VIT_04s0008g00370.t01	132	310	597	208	181	70	1.42575	3.43328	6.04249	2.36365	2.57353	0.987473	-3.37e-09	-6.02e-09	-4.74e-28	-0.645076	-1.2e-06	-1.93e-06	-0.00126046	0.028319	-2.15e-34	-0.0772889	-1.93e-13	-0.00049113	0.00299496	2.37e-17	2.61e-14	1495.5
chr13.gff3_MRNA_VIT_13s0064g01750.t01	76	64	876	64	53	126	0.820888	0.708806	8.86637	0.727276	0.753575	1.77745	0.634118	-5.86e-62	-6.33e-60	-1.17867	0.000145837	8.05e-05	0.738092	-1.04336	-1.58e-44	0.00033824	5.92e-05	0.926848	-1.23258	1.28e-61	3.86e-61	1497
chr7.gff3_MRNA_VIT_07s0005g02720.t01	148	235	749	431	523	220	1.59857	2.60265	7.58095	4.89775	7.43622	3.10349	-0.000949728	-6.43e-25	-2.89e-37	-1.49e-05	-3.74e-14	-7.1e-05	-5.5e-16	-1.25e-17	-6.49e-19	3.42e-05	0.192636	-2.34e-26	-4.8e-08	2.02e-07	1.04072	1498
chr18.gff3_MRNA_VIT_18s0001g02120.t01	11	0	213	3	0	0	0.118813	0	2.15586	0.0340911	0	0	0.0157422	-3.64e-20	-1.05e-17	0.42678	NA	-0.422712	0.160798	NA	-3.64e-20	-0.0259885	NA	0.0264947	-0.309429	1.97e-19	3.64e-20	1499.5
chr7.gff3_MRNA_VIT_07s0005g01640.t01	132	508	4	138	117	0	1.42575	5.62614	0.0404857	1.56819	1.66355	0	-5.4e-23	2.67e-44	1.86e-12	-0.919787	-5.47e-12	-8.77e-14	-0.686281	2.68e-20	-0.326057	-2.85e-13	-4.28e-45	-0.430004	2.37e-21	-5.23e-13	-2.3e-11	1499.5
chr19.gff3_MRNA_VIT_19s0015g01760.t01	31927	17195	469	27910	16375	635	344.849	190.436	4.74695	317.16	232.826	8.95779	0	0	0	1.14e-106	0	0	5.05e-13	-1.25e-33	4.26e-11	0	0	2.36e-180	-1.11e-282	0	0	1501
chr2.gff3_MRNA_VIT_02s0154g00090.t01	4729	22348	2921	4355	17530	1401	51.0787	247.506	29.5647	49.4888	249.248	19.7636	0	0	1.51e-55	0	0	-4.89e-110	0.309827	-0.743576	-4.28e-18	-7.4e-125	0	0	0	-9.68e-47	0	1502
chr1.gff3_MRNA_VIT_01s0026g00850.t01	69	195	5592	75	228	5016	0.74528	2.15964	56.599	0.852276	3.24179	70.7595	-7.73e-08	0	0	-4.1e-11	0	0	-0.672645	-0.00394595	1.01e-13	0	0	-3.94e-12	8.29e-07	0	0	1503
chr8.gff3_MRNA_VIT_08s0007g05060.t01	30242	53907	2371	33602	44859	955	326.649	597.025	23.9979	381.843	637.823	13.4719	0	0	0	0	0	0	-2.37e-42	-3.63e-12	-2.56e-27	0	0	0	0	0	0	1504
chr11.gff3_MRNA_VIT_11s0052g01300.t01	1040	1618	238	627	1928	857	11.2332	17.9195	2.4089	7.12503	27.4131	12.0895	-4.25e-16	6.13e-97	2.31e-50	-1.26e-79	-8.26e-43	3.92e-11	1.5e-10	-2.56e-16	9.24e-44	0.276654	-3.29e-11	-4.09e-48	1.49e-42	-1.52e-21	-1.1e-130	1505.5
chr3.gff3_MRNA_VIT_03s0091g01010.t01	120	863	2	215	234	8	1.29614	9.5578	0.0202428	2.44319	3.3271	0.112854	-1.28e-52	1.37e-74	7.85e-12	-0.0218455	-2.99e-20	-3.1e-18	-8.36e-05	5.94e-28	0.094125	-4.33e-10	-8.64e-73	-5.83e-08	2.39e-37	-6.06e-20	-1.24e-21	1505.5
chr7.gff3_MRNA_VIT_07s0104g00420.t01	92	1489	2210	93	1121	2128	0.993707	16.4908	22.3683	1.05682	15.9388	30.0192	-3.29e-109	-8.77e-11	-9.6e-168	-1.64e-81	1.57e-32	1.48e-165	-0.969566	0.631894	3.56e-10	1.82e-166	5.68e-30	-2.31e-82	4.11e-108	1.66e-166	1.26e-10	1507
chr10.gff3_MRNA_VIT_10s0003g04560.t01	29026	45591	1708	30831	38475	823	313.515	504.924	17.2874	350.354	547.053	11.6099	0	0	0	-2.07981e-296	0	0	-2.68e-21	-9.49e-15	-4.3e-11	0	0	0	1.55e-261	0	0	1509
chr16.gff3_MRNA_VIT_16s0148g00070.t01	279	199	1036	223	134	163	3.01352	2.20394	10.4858	2.5341	1.90526	2.2994	0.01656	-8.38e-51	-2.83e-40	0.064179	0.271928	-0.583502	0.180066	0.393268	-1.8e-49	-0.0514548	0.978542	0.00165847	-0.338705	2.66e-46	3.88e-55	1509
chr1.gff3_MRNA_VIT_01s0010g02740.t01	4513	955	137	5247	714	67	48.7456	10.5767	1.38664	59.6253	10.1519	0.945152	4.36e-209	1.05e-58	0	1.08e-278	-3.38e-49	0	-4.48e-12	0.653491	-0.0666712	0	-1.11e-65	1.22e-214	-5.69e-273	0	-8.34e-44	1509
chr1.gff3_MRNA_VIT_01s0026g00030.t01	3568	5829	104	3527	3393	95	38.5385	64.5567	1.05263	40.0797	48.243	1.34014	-5.76e-62	0	1.39e-281	-1.85e-07	-1.4e-267	-5.82e-274	-0.258895	5.2e-21	0.239903	-3.8e-276	0	-6.04e-10	1.38e-54	-3.83e-279	-9.15e-272	1511
chr18.gff3_MRNA_VIT_18s0001g02540.t01	127	1076	44	113	309	10	1.37175	11.9168	0.445343	1.2841	4.39348	0.141068	-8.78e-69	1.86e-84	5.25e-06	-3.05e-13	-3.5e-26	-3.92e-09	0.892999	4.82e-32	-0.0105288	-3.41e-10	-3.7e-90	-1.66e-12	3.66e-70	-3.08e-05	-4.71e-22	1512.5
chr18.gff3_MRNA_VIT_18s0001g15310.t01	6322	2284	65	5311	2805	113	68.2849	25.2955	0.657893	60.3525	39.8826	1.59406	2.56e-176	8.35e-182	0	1.64e-36	-1.03e-214	0	2.62e-06	-1.86e-25	0.000186549	0	-5.6e-165	5.5e-65	-4.34e-124	0	-3e-228	1512.5
chr19.gff3_MRNA_VIT_19s0090g01070.t01	3428	18141	3291	3469	9973	1293	37.0264	200.913	33.3096	39.4206	141.8	18.24	0	0	0.00221699	0	0	-4.53e-69	-0.0669302	3.83e-85	-6e-40	-3.96e-58	0	0	0	-1.47e-06	0	1514
chr10.gff3_MRNA_VIT_10s0003g05550.t01	37	1113	111	34	422	14	0.399643	12.3266	1.12348	0.386365	6.00016	0.197495	-2.13e-88	8.46e-76	-5.37e-05	-3e-32	-6.8e-35	-0.131455	1.22027	7.09e-21	-1.11e-07	-0.105377	-3.46e-92	-4.54e-32	1.21e-88	4.07e-05	-2.22e-23	1515
chr6.gff3_MRNA_VIT_06s0061g00760.t01	365	186	5576	303	118	5576	3.94242	2.05997	56.4371	3.4432	1.67777	78.6592	2.84e-07	0	0	8.84e-07	0	0	0.2307	0.229156	6.3e-29	0	0	9.88e-10	-9.21e-05	0	0	1516
chr19.gff3_MRNA_VIT_19s0093g00220.t01	9257	4356	133	9858	3297	96	99.9864	48.2431	1.34615	112.023	46.878	1.35425	3.67e-166	0	0	7.99e-229	-2.47e-259	0	-3.37e-08	0.418769	1.29333	0	0	6.74e-171	-2.84e-218	0	-1.89e-259	1517
chr14.gff3_MRNA_VIT_14s0006g01790.t01	7481	16786	703	6927	13814	299	80.8035	185.906	7.11536	78.7162	196.413	4.21792	0	0	0	0	0	0	0.286616	-0.000887759	-5.08e-08	0	0	0	0	0	0	1518.5
chr1.gff3_MRNA_VIT_01s0137g00330.t01	75	9	1269	26	5	213	0.810087	0.0996758	12.8441	0.295456	0.071092	3.00474	1.69e-06	-5.35e-107	-9.6e-93	0.0198444	4.47e-19	5.94e-16	0.000978055	0.873606	-1.56e-57	2.55e-10	1.19e-18	5.51e-07	-0.0365868	6.53e-103	1.32e-107	1518.5
chr9_random.gff3_MRNA_VIT_09s0002g00600.t01	10	23	296	1	8	15	0.108012	0.254727	2.99594	0.0113637	0.113747	0.211601	-0.102198	-4.25e-22	-6.26e-25	-0.0632537	0.349166	0.00801091	0.059622	0.161055	-6.67e-23	0.255686	-0.876313	-1.07503	0.0015992	5.97e-27	8.18e-25	1520
chr3.gff3_MRNA_VIT_03s0063g00550.t01	1211	600	311	1416	415	18	13.0802	6.64505	3.14776	16.091	5.90063	0.253922	2.62e-21	4.44e-13	6.52e-54	8.68e-42	-1.69e-33	-1.08e-116	-0.00018969	0.196549	-2.3e-23	-3.15e-99	-5.07e-48	6.39e-26	-1.71e-35	-1.38e-71	-9.13e-08	1521
chr2.gff3_MRNA_VIT_02s0025g04910.t01	2284	3423	3	2186	2638	3	24.6699	37.91	0.0303643	24.841	37.5081	0.0423203	-6.25e-28	1.95e-289	8.72e-194	-1.36e-20	-1.77e-223	-2.34e-185	-1.14203	0.973359	0.958842	-1.51e-193	-3.35e-289	-3.91e-21	3.22e-27	-1.38e-185	-1.16e-223	1522
chr8.gff3_MRNA_VIT_08s0040g03400.t01	16735	5280	663	14159	3755	140	180.757	58.4765	6.7105	160.898	53.3901	1.97495	0	0	0	0	-8.48e-289	0	5.32e-13	0.00274833	-6.18e-26	0	0	0	0	0	-3.35e-227	1523
chr8.gff3_MRNA_VIT_08s0040g01510.t01	171	989	39	104	1268	23	1.847	10.9533	0.394736	1.18182	18.0289	0.324455	-1.01e-54	4.36e-78	5.78e-10	-4.53e-92	-3.68e-104	-9.27e-06	0.0101685	-2.64e-14	-0.726375	-6.02e-11	-2.2e-79	-1.88e-83	1.18e-64	-4.16e-05	-3.99e-103	1524
chr17.gff3_MRNA_VIT_17s0000g05360.t01	418	144	848	350	232	122	4.51489	1.59481	8.58297	3.97729	3.29867	1.72102	2.45e-14	-5.17e-45	-2.03e-14	0.120527	-3.38e-05	-2.19e-09	0.22844	-5.92e-06	-3.61e-43	-6.31e-13	0.798872	0.00628438	-1.27e-10	2.15e-18	2.42e-23	1525
chr17.gff3_MRNA_VIT_17s0000g02050.t01	928	1557	192	617	2983	150	10.0235	17.2439	1.94331	7.01139	42.4135	2.11601	-1.98e-19	3.99e-99	6.18e-48	-7.87e-162	-2.71e-222	-8.98e-24	9.48e-07	-4.18e-74	0.678248	-1.29e-45	-1.92e-96	-3.97e-131	1e-39	-1.29e-25	-1.08e-224	1526
chr3.gff3_MRNA_VIT_03s0038g03570.t01	958	1279	30278	1309	753	35143	10.3475	14.165	306.456	14.8751	10.7064	495.754	-2.34e-07	0	0	3.21e-07	0	0	-2.87e-09	1.63e-05	0	0	0	-0.738358	-0.420278	0	0	1527.5
chr5.gff3_MRNA_VIT_05s0049g01800.t01	825	24	4	523	2	1	8.91096	0.265802	0.0404857	5.94321	0.0284368	0.0141068	1.41e-66	0.00510817	5.64e-71	8.17e-46	-0.799391	-4.35e-46	2.38e-07	0.00471466	-0.698369	-1.66e-71	-0.00191549	3.23e-71	-1.84e-41	-1.39e-45	0.870206	1527.5
chr13.gff3_MRNA_VIT_13s0158g00360.t01	2599	426	1035	2381	239	616	28.0722	4.71799	10.4757	27.0569	3.3982	8.68976	3.33e-140	-4e-23	3.63e-73	4.99e-145	7.54e-18	-2.64e-80	0.395125	0.0037563	-0.00955648	-7.21e-91	2.8e-10	4.4e-160	-2.45e-126	-5.93e-64	1.36e-35	1529.5
chr7.gff3_MRNA_VIT_07s0129g00790.t01	1451	882	417	884	704	1267	15.6725	9.76823	4.22063	10.0455	10.0097	17.8733	6.89e-15	2.23e-21	9.21e-59	1.31037	8.61e-18	1.23e-17	1.4e-13	-0.908503	4.55e-57	0.0167855	7.06e-19	3.26e-12	-0.827381	-2.35e-22	-4.12e-18	1529.5
chr15.gff3_MRNA_VIT_15s0048g02510.t01	2061	484	7	2140	202	5	22.2612	5.36034	0.07085	24.3183	2.87211	0.0705338	4.18e-90	1.09e-41	3.03e-174	2.49e-133	-3.69e-18	-5.88e-181	-0.043355	4.46e-08	0.996862	-2.98e-174	-1.08e-41	1.11e-124	-2.1e-99	-5.96e-181	-3.73e-18	1531.5
chr1.gff3_MRNA_VIT_01s0127g00680.t01	2037	690	30677	1347	520	24236	22.002	7.64181	310.495	15.3069	7.39356	341.891	3.11e-63	0	0	1e-25	0	0	2.21e-13	0.842995	1.85e-13	0	0	1.08e-65	-2.45e-24	0	0	1531.5
chr16.gff3_MRNA_VIT_16s0100g01040.t01	0	2	776	6	0	109	0	0.0221502	7.85423	0.0681821	0	1.53764	-0.527916	-3.44e-67	-1.15e-67	0.129415	2.65e-11	2.92e-10	-0.0776018	0.697857	-3.15e-40	2.65e-11	5.91e-11	NA	-0.371649	3.3e-66	1.15e-67	1533
chr10.gff3_MRNA_VIT_10s0003g04540.t01	1513	7926	13578	1707	5739	8574	16.3422	87.7811	137.429	19.3978	81.5993	120.951	0	-3.61e-112	0	-6.69e-249	9.41e-58	0	-0.000611767	0.00309962	-3.58e-10	0	7.07e-41	-7.66e-279	0	0	1.02e-121	1534
chr12.gff3_MRNA_VIT_12s0035g00020.t01	1256	3550	2096	1402	3188	384	13.5663	39.3166	21.2145	15.9319	45.3282	5.41699	-2.41e-109	7.82e-51	-5.8e-19	-2.81e-96	-1.24e-196	-2.63e-45	-0.00346938	-6.56e-05	-1.37e-87	-3.2e-33	-8.95e-208	-1e-114	3.4e-88	3.27e-09	-2.6e-62	1537
chr2.gff3_MRNA_VIT_02s0025g00950.t01	3171	498	298	2898	328	190	34.2505	5.51539	3.01618	32.932	4.66363	2.68028	5.4e-174	1.62e-08	3.32e-213	2.96e-168	-1.61e-05	-1.27e-198	0.301698	0.0965724	-0.406018	-6.25e-219	-3.1e-10	1.04e-186	-2.6e-156	-3.24e-193	-0.000291077	1537
chr5.gff3_MRNA_VIT_05s0049g01450.t01	1959	336	30	1378	149	61	21.1595	3.72123	0.303643	15.6592	2.11854	0.860512	6.3e-104	5.14e-25	4.52e-161	1.03e-82	-2.07e-05	-1.14e-102	1.15e-09	3.01e-05	0.00159467	-1.89e-150	-6.81e-17	2.02e-128	-1.36e-61	-1.4e-112	-1.43e-10	1537
chr9.gff3_MRNA_VIT_09s0018g01190.t01	9169	7000	4791	8735	6774	985	99.0359	77.5256	48.4917	99.2618	96.3154	13.8951	1.63e-27	1.81e-63	1.12e-159	0.196781	0	0	-1.22147	-4.63e-17	-1.89e-178	0	0	0.230424	-9.72e-27	-5.81e-153	-9.82e-112	1537
chrUn.gff3_MRNA_VIT_00s0252g00040.t01	318	485	54	354	111	23	3.43477	5.37142	0.546557	4.02274	1.57824	0.324455	-1.21e-05	2.26e-33	1.63e-19	6.83e-11	-3.04e-07	-2.64e-26	-0.153637	1.41e-19	-0.137215	-4.94e-23	-4.12e-37	1.26e-07	0.00329167	-7.69e-23	-3.44e-05	1537
chr18_random.gff3_MRNA_VIT_18s0001g02910.t01	0	128	0	0	8	0	0	1.41761	0	0	0.113747	0	-6.27e-13	6.27e-13	NA	-0.0283228	-0.0394992	NA	NA	8.41e-11	NA	NA	-6.27e-13	-0.0267751	6.27e-13	NA	-0.0252293	1540
chr13.gff3_MRNA_VIT_13s0019g03000.t01	231	317	7199	162	108	4701	2.49507	3.5108	72.8641	1.84092	1.53559	66.3158	-0.00508075	0	0	0.327428	0	0	0.0351587	2.27e-08	-0.000500205	0	0	0.0026116	1.79e-06	0	0	1541
chr12.gff3_MRNA_VIT_12s0057g01020.t01	17639	23117	1871	18366	22423	492	190.522	256.023	18.9372	208.705	318.819	6.94052	-2.16e-92	0	0	-4.19e-167	0	0	-1.23e-09	-6.26e-53	-1.17e-53	0	0	-4.31e-231	5e-48	0	0	1542
chr10.gff3_MRNA_VIT_10s0003g04670.t01	20698	9006	466	22138	7607	223	223.562	99.7422	4.71658	251.569	108.159	3.14581	0	0	0	0	0	0	-1.55e-17	-0.000324176	-0.000379649	0	0	0	0	0	0	1543
chr10.gff3_MRNA_VIT_10s0042g00890.t01	16	10	451	43	6	44	0.172819	0.110751	4.56476	0.488638	0.0853103	0.620697	0.504287	-6.01e-38	-1.1e-36	0.000675296	0.000211182	0.48236	-0.00884157	0.950195	-1.63e-28	0.00213852	0.000427025	0.326685	-0.00120605	9.26e-31	1.78e-38	1544.5
chr3.gff3_MRNA_VIT_03s0038g01410.t01	3512	681	41	3712	920	4	37.9337	7.54213	0.414978	42.182	13.0809	0.056427	2.31e-172	6.45e-52	3.06e-289	1.58e-128	-6.4e-79	-3.25337e-299	-0.00145018	-1.66e-12	-0.000537119	-2.28e-296	-1.45e-58	2.8e-108	-4.55e-193	-1.97e-306	-1.3e-73	1544.5
chr8.gff3_MRNA_VIT_08s0007g00340.t01	3777	3538	12	3603	3025	7	40.796	39.1837	0.121457	40.9434	43.0106	0.0987473	0.236374	2.62e-297	2.60308e-303	-0.163898	-4.11e-255	-2.94e-303	-1.21894	-0.00849689	-1.00878	-9.13889e-304	-9.44e-298	-0.129354	-0.198914	-7.96e-303	-9.11e-255	1546
chr12.gff3_MRNA_VIT_12s0028g02950.t01	789	10	0	601	0	2	8.52212	0.110751	0	6.82957	0	0.0282135	1.5e-66	0.0180053	9.25e-69	6.23e-53	0.546982	-2.16e-52	0.00370203	0.0343506	0.368918	-3.42e-68	-0.197045	9.25e-69	-7.78e-51	-6.23e-53	NA	1547.5
chrUn.gff3_MRNA_VIT_00s0184g00040.t01	6173	7534	185	5809	5509	121	66.6756	83.4397	1.87246	66.0116	78.3291	1.70692	-8.1e-20	0	0	-9.56e-10	0	0	0.859602	0.0120774	-0.681004	0	0	-7e-09	2.76e-21	0	0	1547.5
chr4.gff3_MRNA_VIT_04s0023g03650.t01	14323	8031	285	15597	6593	160	154.705	88.944	2.88461	177.239	93.7418	2.25708	6.91e-167	0	0	4.99e-223	0	0	-2.42e-16	-0.0263354	-0.078793	0	0	2.32e-127	-5.75e-256	0	0	1549.5
chr8.gff3_MRNA_VIT_08s0007g03630.t01	1357	4080	219	1396	2945	56	14.6572	45.1864	2.21659	15.8637	41.8732	0.789978	-1.82e-134	9.61e-304	5.88e-78	-6e-81	-4.8e-238	-2.17e-105	-0.147551	0.0263654	-7.93e-08	-2.02e-101	0	-1.46e-89	1e-122	-9.67e-83	-9.82e-218	1549.5
chr6.gff3_MRNA_VIT_06s0004g01690.t01	4791	3690	51	3848	2103	50	51.7484	40.8671	0.516193	43.7275	29.9013	0.705338	2.51e-14	1.93e-302	0	2.92e-23	-1.18e-168	-1.97355e-298	3.46e-08	1.1e-15	0.282584	0	-7.76e-299	1.79e-51	-0.0382304	-5.97909e-303	-1.97e-171	1551
chr4.gff3_MRNA_VIT_04s0008g05390.t01	198	308	30	42	154	12	2.13863	3.41113	0.303643	0.477275	2.18963	0.169281	-0.000275011	1.11e-22	1.85e-13	-4.6e-09	-1.09e-12	-0.0161187	5.68e-11	0.00121412	-0.236953	-1.12e-15	-5.21e-25	-1.14874	6.23e-20	-0.187512	-5.54e-11	1552.5
chrUn.gff3_MRNA_VIT_00s0375g00040.t01	1439	253	4944	1729	139	5542	15.5429	2.802	50.0403	19.6478	1.97636	78.1796	5.28e-76	0	-4.3e-170	1.73e-113	0	1.69e-230	-3.92e-06	0.0181409	9.81e-47	1.55e-270	0	3.13e-88	-4.31e-101	1.01e-127	0	1552.5
chr18.gff3_MRNA_VIT_18s0122g00550.t01	14063	8824	166	11970	4324	246	151.897	97.7266	1.68016	136.023	61.4803	3.47026	5.44e-113	0	0	5.54e-243	-1.67873e-301	0	3.31e-10	9.79e-71	3.36e-06	0	0	0	-2.63e-59	0	0	1554
chr7.gff3_MRNA_VIT_07s0129g00260.t01	1084	26	44	497	30	14	11.7085	0.287952	0.445343	5.64775	0.426552	0.197495	6.64e-88	-0.223367	6.4e-85	1.55e-36	-0.0866828	-1.72e-40	2.39e-21	-0.321947	-0.0502828	-1.18e-89	-0.48531	2.85e-85	-6.83e-39	-3.16e-36	1.21053	1555
chr8.gff3_MRNA_VIT_08s0007g08280.t01	561	1251	38334	417	586	19467	6.05945	13.8549	387.995	4.73866	8.33198	274.616	-6.63e-29	0	0	-6.75e-09	0	0	0.00692556	2.22e-13	-3.38e-161	0	0	-0.000254573	2.17e-40	0	0	1556
chr9.gff3_MRNA_VIT_09s0002g00650.t01	589	3998	423	581	2892	490	6.36188	44.2782	4.28136	6.6023	41.1196	6.91231	-8.31e-230	6.73e-262	1.34e-05	-4.04e-159	-1.03e-155	0.705631	-0.791574	0.0325189	2.74e-06	0.366299	-8.12e-222	-8.51e-162	2.72e-226	-2.94e-06	-2.41e-186	1557
chr16.gff3_MRNA_VIT_16s0050g00100.t01	4091	4268	80	4149	3116	97	44.1876	47.2685	0.809714	47.1479	44.3045	1.36835	-0.0296039	0	0	0.0645033	-5.76e-244	0	-0.0378153	0.0527434	0.0160029	-2.10215e-305	0	-1.26281	1.25862	0	-4.23e-252	1558
chr15.gff3_MRNA_VIT_15s0048g01200.t01	1603	2804	487	1678	887	226	17.3143	31.0545	4.92913	19.0683	12.6117	3.18813	-2.17e-37	3.64e-155	1.24e-61	1.08e-12	-1.18e-38	-1.33e-91	-0.0514013	6.56e-70	-0.000106558	-1.82e-83	-1.8e-181	9.51e-08	2.5e-28	-6.66e-70	-7.64e-25	1559.5
chr2.gff3_MRNA_VIT_02s0025g00600.t01	12	119	0	14	6	0	0.129614	1.31794	0	0.159092	0.0853103	0	-9.04e-10	3.69e-12	0.0105247	0.420381	-0.0839234	-0.00929692	-0.900483	1.55e-10	NA	-0.0190301	-3.69e-12	0.690185	2.75e-09	-0.00611988	-0.0489752	1559.5
chr15.gff3_MRNA_VIT_15s0107g00320.t01	2803	3342	2	2560	1880	3	30.2757	37.0129	0.0202428	29.091	26.7306	0.0423203	-3.34e-08	7.81e-283	1.43e-237	0.0493755	-8.08e-160	-9.14e-217	0.327264	2.21e-15	0.719626	-3.98e-237	-2.12e-282	0.00331665	8.47e-11	-3.46e-217	-3.72e-160	1561
chr1.gff3_MRNA_VIT_01s0011g04660.t01	39	40	76	69	49	423	0.421245	0.443003	0.769228	0.784094	0.696701	5.96716	-1.15609	-0.042388	-0.0274347	0.802102	2.91e-28	3.35e-27	-0.0261575	-0.135728	2.22e-27	8.11e-32	1.59e-31	-0.0984939	-0.0397598	-1.26096	0.875539	1562
chr8.gff3_MRNA_VIT_08s0007g08750.t01	24	53	591	11	20	72	0.259228	0.58698	5.98176	0.125001	0.284368	1.01569	-0.0156241	-1.43e-40	-1e-46	-0.118234	0.000168326	2.61e-06	0.155653	0.0432571	-1.77e-33	8.7e-05	0.0327236	-1.06778	0.000294728	1.91e-49	3.15e-46	1563.5
chr8.gff3_MRNA_VIT_08s0056g01500.t01	1150	156	295	1461	98	264	12.4213	1.72771	2.98582	16.6023	1.3934	3.72418	1.08e-68	-6.58e-05	2.37e-51	1.11e-100	3.67e-09	-8.11e-68	-2.56e-07	0.252586	0.067485	-9.24e-43	5.78e-07	6.14e-74	-2.26e-95	-3.17e-77	1.05e-06	1563.5
chr9.gff3_MRNA_VIT_09s0054g01080.t01	4	52	486	13	3	50	0.0432046	0.575905	4.91901	0.147728	0.0426552	0.705338	-1.58e-05	-3.99e-32	-2.59e-42	0.15221	1.56e-05	0.000358051	-0.111352	1.61e-05	-5.77e-30	1.59e-05	0.531418	-0.897774	0.000793401	3.88e-40	2.52e-42	1565
chr8.gff3_MRNA_VIT_08s0007g06560.t01	7	45	583	19	12	70	0.0756081	0.498379	5.90079	0.21591	0.170621	0.987473	-0.000238298	-1.66e-41	-8.39e-50	0.817167	1.41e-05	4.49e-05	-0.0813846	0.0114262	-2.81e-33	8.42e-07	0.0119857	-0.233299	0.0252247	6.45e-47	7.81e-48	1566
chr17.gff3_MRNA_VIT_17s0000g08370.t01	593	357	6366	438	169	7629	6.40509	3.95381	64.433	4.97729	2.40291	107.62	3.08e-07	0	0	2.26e-09	0	0	0.0044578	0.00011265	1.08e-79	0	0	4.96e-18	-0.0223095	0	0	1567
chr14.gff3_MRNA_VIT_14s0060g01240.t01	867	14	80	400	6	61	9.36461	0.155051	0.809714	4.54547	0.0853103	0.860512	3.04e-72	-7.06e-06	2.66e-60	2.28e-34	6.87e-06	-3.82e-22	2.9e-17	0.448285	1.01352	-1.92e-59	5.18e-05	1.29e-73	-4.32e-33	-7.98e-23	4.88e-07	1568
chr13.gff3_MRNA_VIT_13s0074g00110.t01	619	3834	691	549	3005	640	6.68592	42.4619	6.9939	6.23866	42.7263	9.02832	-5.27e-212	1.23e-207	-0.664632	-3.19e-172	-1.86e-142	1.67e-05	0.451253	-1.11667	0.00152973	0.000288012	-2.35e-180	-3.54e-167	1.82e-218	0.163709	-9.15e-164	1569
chr5.gff3_MRNA_VIT_05s0077g01650.t01	24	362	2239	24	282	426	0.259228	4.00918	22.6619	0.272728	4.00959	6.00948	-5.95e-28	-4.44e-118	-4.14e-185	-4.65e-22	0.000177167	3.98e-34	-1.19368	-1.32765	-1.37e-90	2.56e-34	0.000122868	-3.05e-22	1.02e-27	7.96e-185	4.5e-118	1570
chr2.gff3_MRNA_VIT_02s0012g02810.t01	263	1570	12227	172	1005	10570	2.84071	17.3879	123.755	1.95455	14.2895	149.108	-8.49e-87	0	0	-1.05e-60	0	0	0.00651587	0.000611423	1.04e-19	0	0	-5.31e-51	5.19e-100	0	0	1571
chr1.gff3_MRNA_VIT_01s0011g04190.t01	27	1070	154	42	410	97	0.291631	11.8503	1.5587	0.477275	5.82954	1.36835	-8.51e-87	2.02e-65	-8.95e-10	-4.92e-30	-5.62e-20	0.000103149	-0.161624	1.13e-19	-0.547066	1.91e-06	-2.4e-68	-1.51e-32	2.26e-83	3.1e-07	-3.31e-18	1572.5
chr1.gff3_MRNA_VIT_01s0127g00700.t01	910	406	502	953	877	180	9.82906	4.49649	5.08096	10.8296	12.4695	2.53922	4.88e-20	-0.205418	6.43e-16	-0.034212	-3.58e-44	-1.08e-43	-0.144144	-3.14e-27	-3.76e-09	-6.04e-39	-3.19e-06	-0.00058178	-2.28e-24	-5.44e-20	-3.29e-23	1572.5
chr11.gff3_MRNA_VIT_11s0052g01270.t01	606	1592	153	393	2414	589	6.5455	17.6315	1.54858	4.46593	34.3232	8.30888	-5.51e-46	2.37e-108	2.17e-28	-3.61e-145	-1.02e-104	4.03e-10	2.53e-05	-1.75e-39	7.04e-32	0.00427935	-2.05e-31	-4.02e-122	1.65e-67	-7.25e-14	-1.16e-182	1575
chr1.gff3_MRNA_VIT_01s0011g02890.t01	128	30	66	16	11	95	1.38255	0.332253	0.668014	0.181819	0.156402	1.34014	1.97e-07	-0.0209477	0.000630811	1.03446	7.41e-08	1.55e-07	1.32e-09	0.124205	0.00317196	-1.15112	7.2e-06	5.09e-10	0.171454	0.000294147	0.000221708	1575
chrUn.gff3_MRNA_VIT_00s0238g00020.t01	2358	2871	21	1262	3108	9	25.4691	31.7966	0.21255	14.341	44.1908	0.126961	-1.94e-08	1.53e-239	2.29e-196	-5.99e-103	-1.19e-261	-3.98e-106	5.74e-31	-9.43e-17	-0.408533	-4.56e-198	-3.33e-241	-1.1e-37	2.81e-60	-1.6e-104	-2.37e-260	1575
chr15.gff3_MRNA_VIT_15s0046g00290.t01	26027	10753	363	27372	8899	349	281.122	119.09	3.67408	311.047	126.529	4.92326	0	0	0	0	0	0	-3.03e-16	-0.00318411	0.00715982	0	0	0	0	0	0	1577
chrUn.gff3_MRNA_VIT_00s0211g00120.t01	10324	1927	1152	9472	2678	1405	111.511	21.3417	11.6599	107.637	38.0768	19.82	0	1.06e-27	0	5.11e-279	-2.69e-42	0	0.0803793	-2.58e-35	3.75e-17	0	-0.140111	3.0907e-304	0	0	-1.37e-94	1578
chr5.gff3_MRNA_VIT_05s0020g02690.t01	18316	38334	1066	18137	34133	803	197.834	424.552	10.7894	206.103	485.316	11.3277	0	0	0	0	0	0	-0.00574324	-1.49e-32	0.518781	0	0	0	0	0	0	1579
chr19.gff3_MRNA_VIT_19s0014g05070.t01	6219	6551	202	5986	3669	94	67.1724	72.5529	2.04453	68.023	52.1673	1.32603	-0.00209397	0	0	9.29e-19	-6.45e-291	0	-0.746482	4.41e-29	-0.0126607	0	0	4.58e-17	0.0107831	0	-1.28e-280	1580.5
chr6.gff3_MRNA_VIT_06s0004g01080.t01	5219	3897	105	4688	2470	49	56.3713	43.1596	1.06275	53.273	35.1194	0.691231	5.67e-19	0	0	8.74e-33	-1.2e-199	0	0.0474659	2.31e-08	-0.0757499	0	-1.80764e-302	3.35e-43	-9.65e-12	0	-3.05e-194	1580.5
chrUn.gff3_MRNA_VIT_00s0262g00090.t01	403	167	343	549	173	25	4.35287	1.84954	3.47165	6.23866	2.45978	0.352669	4.67e-11	-1.35e-06	0.0295574	6.88e-16	-5.79e-12	-3.95e-42	-0.000109754	-0.0647478	-3.09e-24	-1.27e-29	-2.4e-10	4.67e-06	-1e-21	-7.21e-09	0.00838815	1582
chr18.gff3_MRNA_VIT_18s0122g01230.t01	1006	18	20	813	26	2	10.866	0.199352	0.202428	9.23868	0.369678	0.0282135	4.59e-83	-1.15679	5.27e-83	5.89e-64	-0.00138527	-3.07e-70	0.0148352	-0.156506	-0.0188976	-1.9e-86	-0.0225461	8.42e-80	-4.94e-67	-5.63e-67	-0.154341	1583
chr9.gff3_MRNA_VIT_09s0018g01670.t01	3382	4695	154	3042	4610	105	36.5295	51.9975	1.5587	34.5683	65.5468	1.48121	-2.77e-27	0	1.63e-256	-4.34e-69	0	-6.99e-231	0.121945	-1.61e-13	-0.987735	-5.97e-258	0	-3.66e-60	1.43e-34	-1.59e-229	0	1584
chr16.gff3_MRNA_VIT_16s0098g01280.t01	5477	5411	167	4481	5354	143	59.158	59.9273	1.69028	50.9207	76.1253	2.01727	-0.761878	0	0	-3.56e-38	0	0	1.32e-07	-3.01e-16	0.288911	0	0	-1.05e-17	1.13e-08	0	0	1585
chr17.gff3_MRNA_VIT_17s0000g00430.t01	949	1826	55067	864	1602	52249	10.2503	20.2231	557.356	9.81822	22.7779	737.064	-2.93e-31	0	0	-2.65e-37	0	0	0.598879	-0.0149358	1.85e-186	0	0	-1.02e-34	3.89e-34	0	0	1586
chr10.gff3_MRNA_VIT_10s0003g03080.t01	8757	9027	301	8200	6781	155	94.5858	99.9748	3.04655	93.1822	96.4149	2.18655	-0.00902095	0	0	-0.146689	0	0	0.564036	0.113455	-0.0167007	0	0	-0.446216	0.00110272	0	0	1587
chr19.gff3_MRNA_VIT_19s0014g04130.t01	62	15	2331	30	29	452	0.669672	0.166126	23.593	0.340911	0.412333	6.37625	0.000226027	-8.47e-195	-2.37e-184	-0.72025	2.31e-34	2.38e-35	0.0279068	-0.0403166	-1e-92	5.51e-31	7.39e-38	0.126297	-0.103958	4.02e-191	1.23e-189	1588
chr2.gff3_MRNA_VIT_02s0025g04280.t01	84	255	6959	75	111	4138	0.907298	2.82415	70.435	0.852276	1.57824	58.3737	-2.22e-10	0	0	-0.00411835	0	0	0.994832	0.000185806	-6.83e-11	0	0	-0.00791472	5.78e-11	0	0	1589
chr1.gff3_MRNA_VIT_01s0010g01240.t01	584	232	132	199	118	329	6.30788	2.56942	1.33603	2.26137	1.67777	4.64112	4.04e-16	2.84e-05	1.89e-29	0.0683768	2.12e-11	1.24e-07	6.21e-19	0.00671892	3.75e-14	-0.00153595	4.64e-06	3.54e-25	0.385308	-0.000989133	-0.21217	1590
chr14.gff3_MRNA_VIT_14s0081g00200.t01	10864	16759	620	8976	8578	246	117.344	185.607	6.27528	102	121.965	3.47026	-3.3e-143	0	0	-2.96e-15	0	0	3.37e-12	9.73e-111	-1.11e-08	0	0	-0.0600883	8.87e-221	0	0	1591
chr18.gff3_MRNA_VIT_18s0001g00820.t01	6787	4956	209	6332	6209	143	73.3075	54.8881	2.11538	71.9548	88.282	2.01727	1.31e-27	0	0	-2.48e-14	0	0	0.51108	-1.01e-57	-0.955442	0	0	-2.78e-12	-3.54e-23	0	0	1592
chr6.gff3_MRNA_VIT_06s0009g03390.t01	3158	3276	8	2352	2431	3	34.1101	36.282	0.0809714	26.7274	34.5649	0.0423203	-0.081688	4.19e-276	3.71e-266	-2.77e-09	-4.27e-206	-2.68e-199	2.02e-10	0.210002	-0.630722	-6.22e-267	-7.35e-277	-0.902189	1.45e-15	-1.46e-198	-1.66e-205	1593
chr14.gff3_MRNA_VIT_14s0066g00810.t01	1746	3147	2059	2313	1039	1261	18.8588	34.8533	20.84	26.2842	14.7729	17.7886	-5.37e-45	2.9e-34	-0.0299916	2.16e-29	0.00168676	-1.89e-15	-4.18e-13	3.81e-73	-0.001931	-0.281206	-2.83e-50	1.2e-05	3.25e-13	-1.19e-07	2.95e-10	1594.5
chr2.gff3_MRNA_VIT_02s0025g01030.t01	1547	350	166	679	296	82	16.7094	3.87628	1.68016	7.71594	4.20864	1.15675	4.76e-70	1.41e-09	8.28e-102	1.75e-10	-2.09e-13	-2.78e-40	4.14e-32	-0.520684	-0.048252	-1.03e-110	-1.8e-14	5.96e-66	-4.57e-13	-2.54e-33	-2.57e-09	1594.5
chrUn.gff3_MRNA_VIT_00s0324g00060.t01	9	23	2511	12	0	2591	0.0972105	0.254727	25.4149	0.136364	0	36.5506	-0.0731339	-4.86e-208	-2.23e-211	0.0171692	3.53e-220	4.39e-218	-0.716599	0.000974268	1.2e-16	1.1e-218	2.81e-216	0.0505515	0.224155	1.52e-210	1.85e-213	1596
chr4.gff3_MRNA_VIT_04s0023g01850.t01	705	239	19	257	120	13	7.61482	2.64695	0.192307	2.92047	1.70621	0.183388	2.99e-23	8.47e-19	6.74e-58	0.000410599	-1.23e-09	-1.51e-20	1.17e-20	0.00471801	-1.12896	-4.54e-58	-5.93e-19	6.81e-34	-0.496163	-2.14e-20	-1.6e-09	1597
chr18.gff3_MRNA_VIT_18s0001g07700.t01	10073	3052	2249	10599	1723	763	108.8	33.8012	22.7631	120.444	24.4983	10.7635	0	5e-22	0	0	-9.99e-39	0	-2.71e-07	6.1e-14	-4.99e-40	0	-3.26e-103	0	0	0	-0.107618	1598
chr19.gff3_MRNA_VIT_19s0014g01360.t01	1306	4742	105	1835	2920	70	14.1063	52.5181	1.06275	20.8524	41.5177	0.987473	-4.04e-187	0	2.44e-92	-1.08e-49	-4.7e-233	-1.22e-138	-9.33e-14	3.65e-12	-0.926461	-1.19e-93	0	-5.28e-92	1.25e-120	-2.47e-137	-5.86e-232	1599
chr5.gff3_MRNA_VIT_05s0020g00620.t01	5914	9531	221	6396	4712	142	63.8781	105.557	2.23683	72.6821	66.9971	2.00316	-1.15e-95	0	0	0.0028443	0	0	-4.78e-07	1.19e-73	-0.533653	0	0	-0.0864279	1.77e-58	0	0	1600.5
chr7.gff3_MRNA_VIT_07s0130g00060.t01	5615	3533	164	5302	2313	57	60.6485	39.1283	1.65991	60.2503	32.8871	0.804085	5.81e-46	5.03e-268	0	9.44e-71	-7.93e-185	0	1.03481	5.61e-06	-0.000464035	0	-8.42e-284	1.48e-72	-1.84e-42	0	-1.12e-172	1600.5
chr11.gff3_MRNA_VIT_11s0016g05450.t01	1936	379	16	1978	184	5	20.911	4.19746	0.161943	22.4774	2.61618	0.0705338	1.43e-95	4.02e-31	6.23e-162	5.25e-124	-1.25e-16	-2.38e-167	-0.113252	0.000144817	-0.265324	-9.41e-164	-7.76e-33	1.53e-118	-1.15e-101	-1.28e-165	-2.53e-15	1602.5
chr9.gff3_MRNA_VIT_09s0002g00550.t01	1470	6652	275	1268	5610	130	15.8777	73.6715	2.78339	14.4092	79.7652	1.83388	-2.52e-308	0	1.05e-78	-6.52e-289	0	-5.29e-78	0.0745356	-0.00227487	-0.00490216	-5.25e-93	0	-1.27e-273	0	-8.38e-65	0	1602.5
chr7.gff3_MRNA_VIT_07s0005g01760.t01	4041	1075	86	5025	1127	54	43.6475	11.9057	0.870443	57.1025	16.0241	0.761765	1.01e-157	7.06e-77	0	1.16e-190	-4.74e-86	0	-1.47e-18	-2.93e-06	-0.701809	0	-9.63e-79	6.44e-115	-1.56e-238	0	-1.51e-84	1604
chr1.gff3_MRNA_VIT_01s0026g00330.t01	5949	7456	280	5216	5124	119	64.2561	82.5759	2.834	59.273	72.855	1.6787	-1.08e-23	0	0	-2.57e-12	0	0	0.0026046	1.65e-06	-0.000526432	0	0	-8.03e-06	6.54e-38	0	0	1605
chr5.gff3_MRNA_VIT_05s0077g00560.t01	3991	2060	129	3658	1470	37	43.1074	22.8147	1.30566	41.5684	20.901	0.52195	1.32e-59	2.4e-151	3.24447e-298	3.62e-61	-7.86e-89	-6.73e-300	0.280079	0.070622	-0.000176663	0	-1.46e-165	2.19e-69	-3.95e-50	-1.5e-285	-3.2e-107	1606
chr18_random.gff3_MRNA_VIT_18s0122g00370.t01	0	165	859	0	59	2274	0	1.82739	8.6943	0	0.838885	32.0788	-4.38e-16	-1.68e-42	-1.19e-74	-5.48e-07	5.92e-181	1.47e-193	NA	0.00012675	2.68e-90	1.47e-193	6.36e-167	-5.48e-07	4.38e-16	1.19e-74	3.35e-58	1607
chr9.gff3_MRNA_VIT_09s0002g04320.t01	59587	33366	1109	46981	34361	1137	643.609	369.531	11.2247	533.877	488.558	16.0394	0	0	0	1.26e-17	0	0	2.99e-102	-3.28e-123	4.18e-08	0	0	1e-172	-1.33e-272	0	0	1608
chr11.gff3_MRNA_VIT_11s0078g00290.t01	1174	98	373	1130	52	86	12.6806	1.08536	3.77529	12.841	0.739356	1.21318	5.16e-81	-8.39e-16	6.73e-44	4.78e-84	0.044171	-3.07e-76	-1.07401	0.11332	-5.12e-14	-7.31e-79	0.700752	4.63e-87	-2.74e-78	-7.8e-43	2.01e-20	1609.5
chr2.gff3_MRNA_VIT_02s0025g02020.t01	5988	12815	603	5311	12024	282	64.6774	141.927	6.10322	60.3525	170.962	3.9781	-4.63e-256	0	0	0	0	0	0.00941169	-4.17e-22	-2.29e-05	0	0	-9.88131291682493e-324	4.87e-289	0	0	1609.5
chrUn.gff3_MRNA_VIT_00s0366g00020.t01	700	1695	5240	785	1284	1116	7.56081	18.7723	53.0363	8.92049	18.2564	15.7431	-1.17e-43	-2.32e-155	-2.41e-301	-2.62e-24	-0.0104537	1.91e-15	-0.0246032	0.704176	-1.65e-188	4.22e-22	-0.00127859	-3.04e-32	3.52e-33	5.4e-280	3.11e-160	1611
chr11.gff3_MRNA_VIT_11s0016g04620.t01	3307	2029	11	3670	1864	5	35.7194	22.4714	0.111336	41.7047	26.5031	0.0705338	1.7e-30	8.36e-171	4.66e-278	3.76e-30	-4.8e-158	0	-5.41e-06	-0.000399516	-0.690576	-7.09e-279	-1.34e-171	6.44e-13	-1.16e-52	0	-2e-157	1612
chr11.gff3_MRNA_VIT_11s0016g05110.t01	3337	4141	129	3297	3109	62	36.0435	45.8619	1.30566	37.4661	44.205	0.874619	-4.25e-13	0	1.85e-257	-6.34e-06	-1.48e-250	-4.19e-263	-0.284152	0.291919	-0.0640603	-1.26e-265	0	-5e-08	8.49e-10	-2.53e-255	-2.78e-244	1613.5
chr7.gff3_MRNA_VIT_07s0151g00760.t01	311	340	90	92	148	88	3.35916	3.76553	0.910928	1.04546	2.10432	1.24139	-0.329129	1.42e-16	3.92e-14	-0.000327867	-0.00502312	0.462789	1.3e-12	1.58e-05	0.148567	-2.14e-10	-7.59e-13	0.000726166	5.42e-15	-0.590291	-4.79e-05	1613.5
chr2.gff3_MRNA_VIT_02s0012g01450.t01	1564	5237	245	1486	4355	102	16.893	58.0002	2.47975	16.8864	61.9211	1.43889	-7.17e-192	0	1.31e-90	-8.08e-170	0	-5.18e-102	1.35911	-0.0250723	-0.000793286	-3.01e-107	0	-9.22e-170	6.09e-192	-3.4e-86	0	1615
chr13.gff3_MRNA_VIT_13s0019g04440.t01	905	1096	1562	868	804	271	9.77505	12.1383	15.8097	9.86368	11.4316	3.82293	-0.000650655	-1.8e-06	-2.84e-16	-0.0341939	-2.26e-27	-1.27e-24	-1.18309	0.396856	-1.22e-68	-3.53e-25	-6.21e-39	-0.0237165	0.00120219	1.05e-15	1.79e-07	1617.5
chr13.gff3_MRNA_VIT_13s0074g00730.t01	921	4132	397	862	4111	341	9.94787	45.7623	4.01821	9.7955	58.4518	4.8104	-2.05e-191	3.19e-277	1.42e-24	-1.28e-220	-5.55e-280	-1.61e-16	1.05232	-2.25e-13	0.0874292	-1.42e-17	-2.08e-264	-5.83e-219	2.4e-193	-1.25e-22	-2.15e-290	1617.5
chr8.gff3_MRNA_VIT_08s0007g04770.t01	189	248	4843	194	175	7556	2.04142	2.74662	49.0181	2.20455	2.48822	106.591	-0.029435	0	0	-0.457971	0	0	-0.706488	0.548732	1.92e-149	0	0	-0.189654	0.106914	0	0	1617.5
chr9.gff3_MRNA_VIT_09s0002g01830.t01	688	803	570	859	224	431	7.4312	8.8933	5.76921	9.7614	3.18492	6.08001	-0.0144585	5.14e-08	0.00160725	7.09e-30	2.89e-08	-6.95e-09	-0.000170636	2.67e-25	0.651891	-0.0206397	-5.33e-06	7.13e-17	-0.188192	-4.51e-11	4.38e-08	1617.5
chr8.gff3_MRNA_VIT_08s0007g07440.t01	4416	981	8800	3975	529	4693	47.6979	10.8647	89.0685	45.1706	7.52153	66.203	4.78e-198	0	-4.95e-125	4.62e-214	5.41e-293	4.73e-31	0.0797744	1.19e-06	-2e-29	3.71e-24	5.08e-254	1.24e-243	-1.11e-171	3.96e-142	0	1620
chr9.gff3_MRNA_VIT_09s0002g08090.t01	878	4375	1807	946	4266	1219	9.48342	48.4535	18.2894	10.75	60.6557	17.1961	-4.47e-216	1.02e-119	-1.81e-29	-1.6e-222	-9.68e-161	1.08e-12	-0.0593584	-4.73e-12	-0.253033	7.56e-18	-1.1e-129	-2.35e-236	8.53e-200	1.6e-21	-1.39e-151	1621
chr14.gff3_MRNA_VIT_14s0108g00710.t01	7220	7958	201	6998	4997	121	77.9844	88.1355	2.03441	79.5231	71.0493	1.70692	-1.09e-07	0	0	2.12e-05	0	0	-0.458877	1.51e-16	-0.301089	0	0	0.000414997	8.95e-06	0	0	1622
chr8.gff3_MRNA_VIT_08s0007g04380.t01	7459	2355	869	7446	1227	621	80.5659	26.0818	8.79552	84.614	17.446	8.76029	2.62e-244	2.72e-75	0	0	-4.36e-22	0	-0.0346731	5.16e-16	-1.30478	0	-1.23e-75	0	-6.4e-257	0	-6.6e-22	1623
chr10.gff3_MRNA_VIT_10s0003g05030.t01	6742	4010	100	7087	2304	84	72.8214	44.4111	1.01214	80.5344	32.7592	1.18497	1.22e-66	6.9021e-306	0	1.08e-172	-1.38e-178	0	-3.01e-05	3.71e-16	0.504603	0	-1.16782e-303	8.54e-137	-7.11e-94	0	-4.63e-181	1624
chr1.gff3_MRNA_VIT_01s0026g00880.t01	215	250	17	247	601	27	2.32225	2.76877	0.172064	2.80683	8.54525	0.380882	-0.18965	4.46e-20	4.68e-17	-2.26e-21	-2.5e-47	-1.47e-16	-0.156375	-1.14e-21	0.0682292	-1.14e-13	-1.17e-16	-2.07e-25	-1.22264	-6.69e-20	-2.44e-50	1625.5
chrUn.gff3_MRNA_VIT_00s0615g00030.t01	2943	7456	1596	2877	5601	282	31.7878	82.5759	16.1538	32.6933	79.6372	3.9781	-7.17e-197	0	8.12e-49	-4.52e-135	0	-1.25e-176	-0.507973	0.152347	-3.85e-69	-6.84e-179	0	-6.08e-141	4.47e-189	-1.04e-50	-4.04e-270	1625.5
chr3.gff3_MRNA_VIT_03s0063g00770.t01	3320	5266	110	2712	4026	115	35.8599	58.3214	1.11336	30.8183	57.2432	1.62228	-3.81e-51	0	1.18e-259	-1.12e-57	-1.53298e-302	-7.22e-201	3.35e-05	0.611883	0.0481168	-3.67e-250	0	-3.24e-37	3.13e-78	-8.81e-210	-4.94065645841247e-324	1627
chr14.gff3_MRNA_VIT_14s0219g00130.t01	219	62	263	142	47	12	2.36545	0.686655	2.66193	1.61364	0.668264	0.169281	5.51e-10	-1.07e-12	-0.39927	7.76e-05	-0.00124095	-4.05e-11	0.0113066	1.24307	-6.13e-21	-1.92e-17	-0.00033293	4.04e-10	-5.86e-05	0.000522844	7.6e-13	1628
chr1.gff3_MRNA_VIT_01s0011g04980.t01	3251	1201	91	3442	857	3	35.1146	13.3012	0.92105	39.1138	12.1852	0.0423203	3.88e-89	1.73e-86	1.58e-257	8.56e-119	-7.79e-74	-8.11e-291	-0.00184185	0.172132	-7.52e-09	-9.69e-275	-1.4e-102	1.17e-99	-6.4e-108	-2.06e-274	-2.31e-61	1629
chr16.gff3_MRNA_VIT_16s0013g00310.t01	603	92	2	212	77	5	6.5131	1.01891	0.0202428	2.4091	1.09482	0.0705338	2.19e-35	1.95e-09	1.08e-52	9.47e-06	-1.74e-07	-9.56e-19	8.86e-19	-0.922735	0.306417	-1.09e-51	-1.71e-08	2.83e-34	-1.1e-06	-1.09e-19	-3.13e-08	1630
chr18.gff3_MRNA_VIT_18s0001g05020.t01	1994	7742	1108	1862	7190	466	21.5375	85.7433	11.2145	21.1592	102.23	6.57375	-4.18968e-307	0	5.27e-32	0	0	-1.64e-65	0.857848	-9.7e-13	-3.92e-12	-2.99e-71	0	0	0	-7.7e-29	0	1631
chr14.gff3_MRNA_VIT_14s0083g01030.t01	5274	5584	262	4799	4083	97	56.9653	61.8433	2.65181	54.5343	58.0537	1.36835	-0.00248791	0	0	-0.0388013	0	0	0.125954	0.0303979	-4.13e-05	0	0	-0.59973	6.07e-06	0	-1.08e-306	1632
chr12.gff3_MRNA_VIT_12s0059g02260.t01	2754	13063	3874	2805	10824	2134	29.7464	144.674	39.2104	31.8751	153.9	30.1038	0	0	-3.21e-15	0	0	-0.165352	-0.0696789	-0.000956405	-1.48e-11	0.968298	0	0	0	3.12e-09	0	1633
chr12.gff3_MRNA_VIT_12s0034g01930.t01	102	572	8054	133	312	6212	1.10172	6.33495	81.518	1.51137	4.43614	87.6311	-4.16e-32	0	0	-1.33e-11	0	0	-0.0903898	0.00029898	0.00309127	0	0	-4.21e-15	9.25e-27	0	0	1634
chr9.gff3_MRNA_VIT_09s0054g00910.t01	71	68	374	53	37	32	0.766882	0.753106	3.78541	0.602275	0.52608	0.451416	1.26572	-2.66e-20	-4.21e-20	0.805425	-0.79976	-0.403935	0.382622	0.225002	-4.51e-25	-0.0740521	-0.0879023	0.195502	0.434365	1.37e-22	8.08e-24	1635
chr10.gff3_MRNA_VIT_10s0003g05230.t01	3541	1003	2	2451	552	2	38.2469	11.1083	0.0202428	27.8524	7.84855	0.0282135	7.07e-131	2.3e-86	1.57e-299	6.93e-94	-2.27e-48	-6.99e-208	1.14e-17	3.12e-06	0.843989	-2.28e-299	-3.29e-86	1.68e-170	-4.72e-63	-4.92e-208	-1.71e-48	1636.5
chr9.gff3_MRNA_VIT_09s0054g00920.t01	13334	5846	4546	6032	4088	3255	144.023	64.745	46.012	68.5457	58.1248	45.9175	4.66e-273	1.09e-31	0	1.42e-08	-1.72e-12	-3.9e-39	5.88e-245	0.000216152	-1.28829	0	-2.66e-28	0	-0.0281587	-3.93e-42	-2.27e-12	1636.5
chr12.gff3_MRNA_VIT_12s0057g00090.t01	644	571	5005	1346	328	5552	6.95595	6.32387	50.6577	15.2955	4.66363	78.3207	0.25707	-1.1e-302	-2.96e-292	7.1e-49	0	7.25e-274	-5.66e-29	0.00174705	4.8e-45	0	0	2.51e-05	-8.75e-34	3.57e-177	0	1638.5
chr18.gff3_MRNA_VIT_18s0001g15230.t01	2	8	278	0	8	15	0.0216023	0.0886007	2.81376	0	0.113747	0.211601	-0.192515	-8.36e-24	-3.31e-25	-0.0283228	0.349166	0.00470945	0.572363	-0.91323	-2.15e-21	0.01242	0.157756	-0.107485	0.0420773	1.13e-25	2.7e-23	1638.5
chr16.gff3_MRNA_VIT_16s0039g01970.t01	691	0	0	707	2	0	7.4636	0	0	8.03412	0.0284368	0	1.64e-60	NA	1.64e-60	2.59e-61	-0.537807	-7.38e-62	-0.360799	-0.408025	NA	-1.64e-60	NA	6.14e-60	-7.38e-62	-7.38e-62	-0.365304	1640.5
chr8.gff3_MRNA_VIT_08s0007g08840.t01	218	540	10020	279	283	11837	2.35465	5.98055	101.417	3.17047	4.0238	166.982	-9.51e-16	0	0	-0.047055	0	0	-0.0197758	0.000108955	7.15e-117	0	0	-7.2e-05	1.11e-09	0	0	1640.5
chr4.gff3_MRNA_VIT_04s0008g07040.t01	3093	2550	2	3681	1689	10	33.408	28.2415	0.0202428	41.8297	24.0149	0.141068	8.61e-06	2.45e-216	6.42e-262	7.83e-43	-2.84e-142	0	-1.26e-10	0.000282856	0.046741	-1.69e-259	-5.6e-214	2.18e-14	-6.83e-26	-2.65288e-297	-4.13e-144	1642
chr12.gff3_MRNA_VIT_12s0035g01760.t01	145	233	86	157	38	55	1.56617	2.5805	0.870443	1.7841	0.540299	0.775871	-0.000781224	3.22e-09	0.00213923	2.51e-07	0.238206	-6.77e-05	-0.476736	4.91e-13	-0.775743	-0.00103809	-3.72e-10	5.67e-06	0.010885	-0.000183389	0.0796784	1644
chr13.gff3_MRNA_VIT_13s0064g00910.t01	90	38	831	47	9	126	0.972105	0.420853	8.4109	0.534093	0.127966	1.77745	0.00156056	-1.17e-63	-1.41e-53	0.00150639	7.3e-11	2.4e-06	0.016343	0.0124728	-4.72e-41	0.00265468	2.09e-07	2.78e-07	-0.500303	1.77e-61	1.41e-69	1644
chr4.gff3_MRNA_VIT_04s0044g00270.t01	28	87	234	31	18	7	0.302433	0.963533	2.36841	0.352274	0.255931	0.0987473	-9.87e-05	-1.58e-07	-4.11e-16	0.515759	-0.122043	-0.0174534	-0.837259	4.12e-05	-7.06e-20	-0.043513	-1.42e-07	0.878561	0.000388746	2.77e-15	6.45e-17	1644
chr9.gff3_MRNA_VIT_09s0002g03340.t01	3389	1508	2176	3869	517	2528	36.6051	16.7012	22.0242	43.9661	7.35091	35.6619	2.69e-69	-4.03e-09	4.78e-36	5.18e-208	4.27e-122	-9.7e-09	-4.69e-08	7.06e-34	2.88e-25	-0.549983	8.34e-50	1.96e-165	-3.12e-105	-1.68e-65	2.2e-70	1646
chr1.gff3_MRNA_VIT_01s0011g04650.t01	568	715	888	801	617	2294	6.13506	7.91869	8.98783	9.10231	8.77275	32.3609	-0.00130921	-0.0757509	-3.88e-07	0.751495	4.71e-91	3.63e-88	-4.93e-07	-0.195836	3.66e-89	1.49e-116	7.78e-99	-3.72e-05	-0.0561844	-1.11326	0.929668	1647
chr3.gff3_MRNA_VIT_03s0017g01280.t01	119	953	3853	197	504	799	1.28534	10.5546	38.9978	2.23865	7.16607	11.2713	-4.32e-60	-1.62e-151	-2.06e-299	-3.64e-19	1.88e-08	5.05e-41	-0.000691905	5.22e-07	-7.57e-143	8.14e-52	0.361576	-4.03e-28	1.19e-46	1.05e-280	1.99e-197	1648.5
chr6.gff3_MRNA_VIT_06s0080g00810.t01	374	2243	902	281	1910	653	4.03963	24.8414	9.12952	3.1932	27.1571	9.21171	-3.06e-123	1e-64	-5.22e-21	-1.95e-119	-4.36e-61	9.44e-22	0.0348382	-0.0442416	1.19453	5.72e-16	-5.58e-64	-1.61e-109	1.19e-135	5.74e-29	-1.03e-61	1648.5
chr13.gff3_MRNA_VIT_13s0073g00600.t01	5818	5695	122	5146	2864	157	62.8412	63.0726	1.23481	58.4775	40.7215	2.21476	-1.17587	0	0	5.66e-28	-5.27e-211	0	0.00781452	6.55e-42	0.00115219	0	0	3.79e-41	0.005401	0	-8.91e-225	1650
chr19.gff3_MRNA_VIT_19s0014g04190.t01	48	154	1096	60	86	187	0.518456	1.70556	11.0931	0.681821	1.22278	2.63796	-2.68e-07	-5.76e-63	-6.35e-84	-0.0146532	2.28e-05	1.47e-09	-0.346088	0.0793694	-2.01e-49	3.38e-11	0.00538032	-0.00117382	1.25e-05	9.13e-81	5.99e-71	1651
chr11.gff3_MRNA_VIT_11s0016g02380.t01	496	368	2236	580	76	1870	5.35738	4.07563	22.6315	6.59094	1.0806	26.3796	0.00476029	-7.58e-117	-8.98e-99	1.99e-33	1.28e-143	9.81e-80	-0.0165901	1.2e-16	0.000851876	9.31e-92	1.5e-105	4.72e-26	-4.03e-07	2.64e-83	3.26e-168	1652
chr5.gff3_MRNA_VIT_05s0020g00680.t01	921	4596	245	1405	4347	407	9.94787	50.9011	2.47975	15.966	61.8073	5.74145	-4.69e-227	0	1.77e-40	-2.07e-177	-1.67e-287	-1.69e-42	-1.69e-14	-9.41e-10	6.77e-11	-2.08e-11	-1.22e-287	-1.23e-237	1.09e-156	-1.03e-79	0	1653
chr1.gff3_MRNA_VIT_01s0011g04720.t01	3971	11584	3829	3874	10205	795	42.8914	128.294	38.7549	44.0229	145.099	11.2149	0	0	0.00157815	0	0	-3.74e-160	-0.464811	-1.16e-09	-8.27e-142	-1.12e-160	0	0	0	-8.93e-05	0	1654
chr1.gff3_MRNA_VIT_01s0026g02270.t01	59	860	41	40	907	13	0.637269	9.52458	0.414978	0.454547	12.8961	0.183388	-5.55e-63	6.63e-67	0.138357	-5.91e-72	-6.48e-76	-0.0341748	0.259458	-1.75e-05	-0.0585196	-0.0012799	-3.44e-71	-2.23e-69	3.41e-66	-0.97825	-1.6e-72	1655
chr17.gff3_MRNA_VIT_17s0000g06360.t01	7277	1626	3265	7842	1403	1670	78.6001	18.0081	33.0465	89.114	19.9484	23.5583	0	-8.59e-46	2.77e-168	0	0.00114568	-5.76061e-298	-5.93e-08	-0.0484481	-5.89e-15	-2.42e-258	2.42e-07	1.65e-299	0	-8.34e-218	3.78e-29	1656
chr6.gff3_MRNA_VIT_06s0004g05330.t01	2386	5936	244	1923	5620	138	25.7716	65.7417	2.46963	21.8524	79.9074	1.94673	-3.19e-153	0	1.05e-157	-6.9e-218	0	-6.27e-130	0.000135636	-3.41e-12	-0.115374	-1.42e-166	0	-1.86e-185	2.8e-189	-9.49e-122	0	1657
chr7.gff3_MRNA_VIT_07s0104g01810.t01	28	1030	1	45	593	2	0.302433	11.4073	0.0101214	0.511366	8.43151	0.0282135	-3.1e-83	7.8e-89	0.000501846	-7.51e-45	-7.96e-52	-3.4e-05	-0.123263	3.19e-05	0.742204	-0.00182273	-1.77e-88	-9.05e-48	2.1e-79	-1.48e-05	-4.21e-52	1658
chr5.gff3_MRNA_VIT_05s0020g00730.t01	6951	11964	607	6400	11801	291	75.0789	132.502	6.1437	72.7276	167.791	4.10506	-1.06e-145	0	0	-5.68e-258	0	0	0.204033	-9.83e-33	-5.62e-05	0	0	-5.26e-244	8.21e-159	0	0	1659
chr6.gff3_MRNA_VIT_06s0061g00700.t01	6763	3178	210	6023	2182	69	73.0483	35.1966	2.1255	68.4435	31.0245	0.973366	2.2e-122	3.73e-230	0	7.95e-123	-2.14e-171	0	0.00934942	0.00142208	-2.49e-05	0	-7.15e-251	9.12e-154	-5.29e-95	0	-1.94e-155	1660
chr14.gff3_MRNA_VIT_14s0108g01320.t01	6441	13790	583	5870	11477	284	69.5703	152.725	5.90079	66.7048	163.184	4.00632	-1.48e-275	0	0	-4.91e-276	0	0	0.101792	-0.000289313	-0.000139153	0	0	-4.94e-258	4.26e-297	0	0	1661.5
chrUn.gff3_MRNA_VIT_00s0125g00020.t01	8132	6460	16310	3674	2513	17471	87.835	71.5451	165.08	41.7502	35.7308	246.459	3.32e-18	0	-2.14e-233	2.45e-05	0	0	9.88e-151	5.94e-106	5.56e-119	0	0	8.91e-198	2.64e-73	0	0	1661.5
chr5.gff3_MRNA_VIT_05s0062g01070.t01	4537	7101	195	3934	4093	113	49.0049	78.6442	1.97368	44.7047	58.1959	1.59406	-3.35e-65	0	0	-5.21e-15	0	-1.7e-303	0.00285237	1.06e-26	-0.210157	0	0	-9.9e-08	1.21e-86	-8.61e-297	-4.19308e-304	1663
chr19.gff3_MRNA_VIT_19s0027g00090.t01	1727	145	92	1341	173	63	18.6536	1.60589	0.931171	15.2387	2.45978	0.888725	6.99e-118	0.00373795	9.4e-130	6.83e-75	-7.69e-07	-4.24e-99	8.07e-05	-0.00838953	-1.10072	-1.58e-130	-0.0042298	4.81e-104	-2.01e-87	-2.24e-98	-1.56e-06	1664.5
chr1.gff3_MRNA_VIT_01s0137g00430.t01	1071	1455	39711	922	1134	45757	11.568	16.1143	401.932	10.4773	16.1237	645.483	-7.75e-09	0	0	-1.48e-10	0	0	0.12253	-1.35789	0	0	0	-2.56e-07	5.53e-13	0	0	1664.5
chr17.gff3_MRNA_VIT_17s0000g03690.t01	429468	128823	6349	406842	163745	9552	4638.75	1426.73	64.2609	4623.22	2328.19	134.748	0	0	0	0	0	0	0.298473	0	1.79e-175	0	0	0	0	0	0	1666
chr7.gff3_MRNA_VIT_07s0005g00870.t01	503	2073	1030	528	657	1172	5.43298	22.9587	10.4251	6.00003	9.34148	16.5331	-9.09e-92	1.31e-43	-1.85e-17	-4.41e-07	3.07e-16	2.08e-35	-0.27826	4.11e-52	5.93e-12	1.1e-39	-2.2e-10	-3e-09	4.65e-85	9.29e-14	0.122725	1667
chr9.gff3_MRNA_VIT_09s0002g02440.t01	2209	9870	15341	2315	8547	24079	23.8598	109.311	155.273	26.3069	121.525	339.676	0	-1.52e-83	0	0	0	0	-0.0204161	-1.13e-06	0	0	0	0	0	0	5.76e-35	1668
chr11.gff3_MRNA_VIT_11s0118g00420.t01	6527	6695	2201	2952	3821	1847	70.4992	74.1477	22.2773	33.5456	54.3285	26.0552	-0.0406583	2.55e-237	9.28e-220	-3.54e-37	-8.45e-71	-2.07e-09	3.38e-121	9.28e-27	0.00072087	-1.62e-182	-1.35e-199	9.03e-19	9.64e-137	-1.42e-22	-4.62e-93	1669
chr13.gff3_MRNA_VIT_13s0106g00550.t01	174	1428	13	143	1343	41	1.8794	15.8152	0.131579	1.62501	19.0953	0.578377	-1.35e-89	6.34e-120	2.53e-14	-1.87e-92	-9.48e-107	-7.75e-06	0.40058	-0.000635757	0.00134382	-9e-08	-1.6e-111	-3.28e-89	1.32e-93	-8.05e-12	-2.41e-113	1670.5
chr6.gff3_MRNA_VIT_06s0080g00420.t01	4026	3484	213	4175	2438	49	43.4855	38.5856	2.15586	47.4434	34.6644	0.691231	0.000254687	4.13e-255	2.41e-299	4.67e-18	-5.79e-197	0	-0.00533616	0.00428362	-1.28e-08	0	-8e-282	8.79e-10	-2.52e-10	-9.73406e-300	-2.56e-176	1670.5
chr7.gff3_MRNA_VIT_07s0031g00120.t01	2944	5016	111	2929	3791	88	31.7986	55.5526	1.12348	33.2842	53.9019	1.24139	-1.13e-60	0	5.59e-228	-6.8e-37	-2.24e-302	-1.15e-225	-0.228525	0.348981	0.735361	-8.95e-226	0	-1.54e-42	4.99e-53	-9.09e-228	-4.21e-304	1672
chr19.gff3_MRNA_VIT_19s0027g00230.t01	81	223	4129	51	102	1370	0.874894	2.46974	41.7914	0.579548	1.45028	19.3262	-1.74e-08	-2.86e-299	0	-0.000264167	8.02e-97	6.24e-109	0.103332	0.0012178	-1.86e-75	1.06e-104	5.74e-84	-0.017658	9.28e-12	0	3.32022e-305	1673
chr16.gff3_MRNA_VIT_16s0050g01090.t01	12075	6423	196	9960	5633	159	130.424	71.1353	1.9838	113.182	80.0922	2.24297	6.34e-163	0	0	3.31e-48	0	0	1.15e-13	-9.47e-06	0.460144	0	0	1.25e-102	-7.2e-88	0	0	1674
chr13.gff3_MRNA_VIT_13s0067g00400.t01	3158	658	24	3310	425	12	34.1101	7.28741	0.242914	37.6138	6.04282	0.169281	1.54e-148	4.27e-53	6.28e-263	1.05e-181	-1.48e-35	-2.55e-277	-0.00548812	0.033086	-0.55402	-2.16e-264	-1.81e-54	2.04e-165	-4.73e-165	-6.3e-276	-1.7e-34	1675
chr5.gff3_MRNA_VIT_05s0020g02200.t01	299	2187	6889	314	2000	2385	3.22955	24.2212	69.7265	3.5682	28.4368	33.6446	-1.42e-130	-3.27e-208	0	-2.96e-122	8.61e-05	2.64e-153	-0.42501	-0.000358391	-4.39e-113	1.44e-157	2.98e-13	-2.47e-126	1.49e-125	0	6.44e-159	1676
chr18.gff3_MRNA_VIT_18s0041g01270.t01	1393	217	5	1566	128	8	15.046	2.40329	0.0506071	17.7955	1.81995	0.112854	4.47e-78	1.63e-19	1.57e-118	1.5e-102	-2.95e-11	-6.15e-132	-0.00129198	0.0772209	0.345713	-2.73e-117	-2.37e-18	5.94e-87	-9.73e-94	-4.05e-133	-3.73e-12	1677
chr18.gff3_MRNA_VIT_18s0001g02770.t01	248	209	5320	244	94	1458	2.67869	2.31469	53.846	2.77274	1.33653	20.5676	0.291829	0	0	8.08e-06	1.16e-105	1.7e-87	-0.999971	0.0012953	-2.82e-139	1.31e-88	5.15e-93	2.13e-05	-0.183378	0	0	1678
chr3.gff3_MRNA_VIT_03s0180g00040.t01	5281	5214	450	4965	3709	85	57.0409	57.7455	4.55464	56.4207	52.736	1.19907	-0.795804	0	0	0.0281576	-4.04e-296	0	0.85512	0.0029945	-5.36e-20	0	0	0.00999616	0.456179	0	-4.34e-250	1679
chr11.gff3_MRNA_VIT_11s0016g05430.t01	963	658	13143	900	370	14580	10.4015	7.28741	133.026	10.2273	5.2608	205.676	5.91e-07	0	0	1.85e-15	0	0	1.01686	0.000353203	9.72e-115	0	0	1.8e-16	-3.21e-06	0	0	1680
chr5.gff3_MRNA_VIT_05s0049g00610.t01	72	124	127	248	72	73	0.777684	1.37331	1.28542	2.81819	1.02372	1.02979	-0.00600072	0.878917	-0.0144343	7.21e-09	1.26563	-7.99e-09	-1.66e-11	0.165507	-0.307452	0.244048	-0.173026	-0.256942	-3.84e-06	-8.32e-07	0.294915	1681.5
chrUn.gff3_MRNA_VIT_00s0397g00010.t01	133	757	492	151	591	56	1.43655	8.38384	4.97974	1.71592	8.40307	0.789978	-4.34e-42	7.68e-10	-3.75e-20	-2.01e-30	-5.19e-41	-0.000222974	-0.314089	-1.33736	-4.29e-29	-0.00613641	-7.18e-52	-2.26e-33	2.58e-38	5.49e-17	-4.08e-08	1681.5
chr8.gff3_MRNA_VIT_08s0007g07350.t01	11168	2392	8897	10977	1831	5944	120.627	26.4916	90.0503	124.739	26.0339	83.8505	0	-4.39224e-307	6.49e-45	0	4.39e-204	-1.76e-68	-0.079383	0.847489	-0.00299738	-1.52e-56	2.15e-200	0	0	-3.21e-53	0	1683
chr4.gff3_MRNA_VIT_04s0044g00720.t01	218	370	372	242	274	33	2.35465	4.09778	3.76517	2.75001	3.89584	0.465523	-4.67e-06	0.46459	-7.89e-05	-0.00594	-6.55e-19	-6.14e-15	-0.255311	0.79328	-1.15e-24	-1.07e-12	-3.44e-25	-0.000191636	0.000582178	0.00666817	-0.95188	1684
chr5.gff3_MRNA_VIT_05s0020g03180.t01	41243	36386	1338	36902	37501	1176	445.472	402.978	13.5425	419.343	533.204	16.5895	5.85e-23	0	0	-1.47e-102	0	0	2.47e-09	-6.02e-135	0.000574393	0	0	-9.86e-61	-0.000139707	0	0	1685
chr5.gff3_MRNA_VIT_05s0020g03300.t01	59	375	1643	57	222	306	0.637269	4.15316	16.6295	0.64773	3.15648	4.31667	-5.49e-23	-2.33e-70	-2.32e-127	-1.2e-12	0.0116571	2.65e-19	-1.25528	0.0211568	-2.89e-68	2e-19	0.893147	-9.32e-13	7.79e-23	3.75e-127	4.26e-84	1686
chr4.gff3_MRNA_VIT_04s0044g01470.t01	87	61	2	3	6	0	0.939701	0.67558	0.0202428	0.0340911	0.0853103	0	0.167924	9.43e-07	5.38e-09	-0.404965	-0.0839234	-0.422712	1.01e-08	1.55e-05	-0.753094	-2.06e-09	-3.67e-07	9.16e-08	1.75e-06	-0.935817	-0.200469	1687
chr11.gff3_MRNA_VIT_11s0052g00160.t01	3486	4718	217	4018	3997	78	37.6529	52.2523	2.19635	45.6593	56.8309	1.10033	-2.96e-24	0	1.36e-253	-5.94e-11	-1.01778e-307	-1.97824e-305	-5.44e-09	-0.00632989	-0.000107915	-8.31e-274	0	-3.9e-30	8.63e-06	-6.36e-300	-6.63e-306	1688
chr4.gff3_MRNA_VIT_04s0008g01730.t01	10862	4734	147	6501	3628	126	117.322	52.4295	1.48785	73.8753	51.5843	1.77745	2.7e-225	0	0	2.26e-34	-5.57e-281	0	5.49e-95	0.715251	0.32086	0	0	1e-229	-3.06e-35	0	-3.88e-285	1689
chr7.gff3_MRNA_VIT_07s0031g00610.t01	3316	5842	383	3006	4839	126	35.8167	64.7007	3.87651	34.1592	68.8028	1.77745	-5.28e-77	0	6.85e-211	-6.25e-83	0	-1.02e-222	0.192303	-0.0263062	-1.3e-08	-5.49e-247	0	-1.18e-74	1.01e-86	-1.15e-188	0	1690
chr9.gff3_MRNA_VIT_09s0002g05680.t01	3327	3282	4	3035	1659	8	35.9355	36.3484	0.0404857	34.4888	23.5883	0.112854	-0.928159	2.12e-277	3.71e-281	1.03e-18	-3.51e-140	-2.64e-255	0.263653	1.83e-24	0.241052	-1.05e-279	-5.51e-276	3.98e-23	0.145418	-1.1e-256	-2.79e-141	1691
chr14.gff3_MRNA_VIT_14s0066g01960.t01	1152	209	5	615	47	19	12.4429	2.31469	0.0506071	6.98867	0.668264	0.268028	2.63e-60	7.77e-19	2.83e-98	2.09e-42	-0.0135464	-3.79e-49	3.13e-16	1.36e-09	0.0137699	-5.34e-94	-4.9e-15	1.66e-86	-1.23e-21	-3.82e-53	-3.69e-05	1692
chr19.gff3_MRNA_VIT_19s0014g00410.t01	445	362	9701	305	314	12090	4.80652	4.00918	98.1879	3.46592	4.46457	170.551	0.0707242	0	0	-0.0270467	0	0	0.00172557	-0.350646	1.09e-140	0	0	0.547046	0.194204	0	0	1693
chr2.gff3_MRNA_VIT_02s0025g04390.t01	2602	539	354	2435	277	68	28.1046	5.96947	3.58298	27.6706	3.93849	0.959259	2.83e-123	2.64e-07	1.99e-157	1.74e-141	-8.36e-14	-2.45e-189	0.856101	5.4e-05	-6.62e-16	-1.98e-202	-1.71e-31	5.91e-152	-2.25e-114	-1.15e-146	-0.445799	1694
chr1.gff3_MRNA_VIT_01s0137g00410.t01	2828	2309	201	3406	2353	4	30.5457	25.5724	2.03441	38.7047	33.4559	0.056427	7.15e-06	1.49e-159	9.97e-202	0.00013362	-2.49e-199	-1.59e-287	-8.64e-11	-1.18e-09	-6.05e-18	-6.07e-239	-2.17e-195	-0.0222607	-2.96e-26	-1.17e-251	-6.94e-171	1695
chr18.gff3_MRNA_VIT_18s0001g06140.t01	950	2257	0	977	743	0	10.2611	24.9965	0	11.1023	10.5643	0	-8.42e-56	3.95e-192	2.64e-82	0.535759	-6.88e-65	-1.41e-84	-0.234549	2.57e-53	NA	-2.64e-82	-3.95e-192	-0.817739	3.8e-49	-1.41e-84	-6.88e-65	1696.5
[truncated: 26,364 more rows]
