# Supplementary material for: Transcriptome analysis during berry development provides insights into co-regulated and altered gene expression between a seeded wine grape variety and its seedless somatic variant
Source: BMC Genomics. 2014 Nov 27;15(1):1030. doi: 10.1186/1471-2164-15-1030 (PMC4301461; doi:10.1186/1471-2164-15-1030)
Supplement: Supplementary file 8 — Additional file 8: Table S6: Transcript abundance measurement at each developmental stage. A lower limit of detection for expression estimate was designated to be an RPM of 0.5 or, if the RPM value was less than 0.5, at least five uniquely mapped reads with identity > 98% over 100 bp. (XLSX 11 KB) [file 12864_2014_6843_MOESM8_ESM.xlsx]

## Sheet: Table S6
Table S6: Transcript abundance measurement at each developmental stage.
A lower limit of detection for expression estimate was designated to be an RMP of 0.5 or, if the RPM value was less than 0.5, at least five uniquely mapped reads with identity > 98% over 100 bp.
	Wild-type				Mutant
	E-L 15	E-L 27	E-L 38		E-L 15	E-L 27	E-L 38
RPM >200	873	873	890		888	869	861
RPM 10-200	11800	11748	9869		11681	11583	9412
RPM 0.5-10	7415	7583	7765		7596	7443	7555
RPM <0.5	5697	5502	6298		5683	5302	6261
Total detected	25785	25706	24822		25848	25197	24089
