# Supplementary material for: Transcriptome analysis during berry development provides insights into co-regulated and altered gene expression between a seeded wine grape variety and its seedless somatic variant
Source: BMC Genomics. 2014 Nov 27;15(1):1030. doi: 10.1186/1471-2164-15-1030 (PMC4301461; doi:10.1186/1471-2164-15-1030)
Supplement: Supplementary file 10 — Additional file 10: Table S7: List of all differentially expressed genes in the pairwise comparison of developmental stages in the wild-type and the mutant. Differential expression (DE) analysis was carried out on the raw uniquely mapped reads using the software DESeq with the following parameters: false discovery rate (FDR) ≤ 0.05, log2-fold change (FC) > 1. An in-house R script was written to group DE genes with similar expression pattern based on the adjusted p-values, such that transcripts displaying significant negative differences, significant positive differences and insignificant differences between time points were fitted to -1, 1 and 0, respectively. The first position in each triplet corresponds to the shift from stage E-L 15 to E-L 27, the second position to the shift from stage E-L 27 to E-L 38 and the third position to the shift from stage E-L 15 to E-L 38. The different sheets report the genes differentially expressed in both the wild-type and the mutant, specific to the wild-type and the mutant, respectively. Abbreviations: nd = not detected in a pairwise comparison; imp (impossible to divide) = when the basemean of one stage in a pairwise comparison is the denominator with value 0; hyphen (-) = when the basemean of one stage in a pairwise comparison is the numerator with value 0 (the corresponding logarithm doesn’t exist). (XLS 524 KB) [file 12864_2014_6843_MOESM10_ESM.xls]

## Sheet: Common
Table S7: List of all differentially expressed genes in the pairwise comparison of developmental stages in the wild-type and the mutant.
Differential expression (DE) analysis was carried out on the raw uniquely mapped reads using the software DESeq with the following parameters: false discovery rate (FDR) ≤ 0.05, log2-fold change (FC) > 1. An in-house R script was written to group DE genes with similar expression pattern based on the adjusted p-values, such that transcripts displaying significant negative differences, significant …
	Wild-type FoldChange value				Wild-type log2 FoldChange value				Wild-type pvalue				Wild-type p adjusted value				Wild-type Gene Pattern				Mutant FoldChange value				Mutant log2 FoldChange value				Mutant pvalue				Mutant p adjusted value				Mutant Gene Pattern
Gene ID	E-L 27 vs E-L 15	E-L 38 vs E-L 27	E-L 38 vs E-L 15		E-L 27 vs E-L 15	E-L 38 vs E-L 27	E-L 38 vs E-L 15		E-L 27 vs E-L 15	E-L 38 vs E-L 27	E-L 38 vs E-L 15		E-L 27 vs E-L 15	E-L 38 vs E-L 27	E-L 38 vs E-L 15		E-L 27 vs E-L 15	E-L 38 vs E-L 27	E-L 38 vs E-L 15		E-L 27 vs E-L 15	E-L 38 vs E-L 27	E-L 38 vs E-L 15		E-L 27 vs E-L 15	E-L 38 vs E-L 27	E-L 38 vs E-L 15		E-L 27 vs E-L 15	E-L 38 vs E-L 27	E-L 38 vs E-L 15		E-L 27 vs E-L 15	E-L 38 vs E-L 27	E-L 38 vs E-L 15		E-L 27 vs E-L 15	E-L 38 vs E-L 27	E-L 38 vs E-L 15
VIT_14s0060g02000	nd	180.753	nd		nd	7.49788	nd		nd	5.04e-05	nd		nd	0.00818988	nd		0	1	0		nd	530.655	357.932		nd	9.05163	8.48354		nd	8.72e-06	4.35e-05		nd	0.00671766	0.040242		0	1	1
VIT_18s0117g00270	0.129105	nd	nd		-2.95338	nd	nd		0.000518914	nd	nd		0.0302423	nd	nd		-1	0	0		0.115989	nd	nd		-3.10794	nd	nd		0.000708622	nd	nd		0.0425216	nd	nd		-1	0	0
VIT_13s0019g02270	0.00167554	nd	0.000880964		-9.22116	nd	-10.1486		7.77E-018	nd	2.59e-05		9.86E-015	nd	0.00502811		-1	0	-1		0.00211488	nd	nd		-8.88521	nd	nd		6E-017	nd	nd		6.1E-014	nd	nd		-1	0	0
VIT_00s0480g00070	8.44222	0.00427094	nd		3.07762	-7.87123	nd		0.000371544	0.000490937	nd		0.0232293	0.0405473	nd		1	-1	0		9.17486	nd	nd		3.19769	nd	nd		5.37e-05	nd	nd		0.00558432	nd	nd		1	0	0
VIT_12s0028g03350	nd	0.00127996	0.00129391		nd	-9.60969	-9.59405		nd	7.7e-06	4.79e-05		nd	0.00283458	0.00745809		0	-1	-1		nd	0.00279513	nd		nd	-8.48287	nd		nd	0.000126565	nd		nd	0.028586	nd		0	-1	0
VIT_15s0021g01800	0.00201961	nd	nd		-8.95171	nd	nd		7.24e-06	nd	nd		0.000861072	nd	nd		-1	0	0		0	nd	nd		-	nd	nd		2.32e-05	nd	nd		0.00270827	nd	nd		-1	0	0
VIT_15s0045g01490	18.8412	0.00158166	nd		4.23582	-9.30435	nd		1.51e-06	3.51e-05	nd		0.000222452	0.00627568	nd		1	-1	0		13.945	0	nd		3.80167	-	nd		0.000134096	0.000326434	nd		0.0113573	0.0468442	nd		1	-1	0
VIT_16s0022g01430	nd	0.00849657	nd		nd	-6.8789	nd		nd	0.000551461	nd		nd	0.0443667	nd		0	-1	0		nd	0.0015642	nd		nd	-9.32036	nd		nd	0.000147216	nd		nd	0.0307266	nd		0	-1	0
VIT_05s0077g00720	0.00061425	nd	nd		-10.6689	nd	nd		3.2E-021	nd	nd		8.52E-018	nd	nd		-1	0	0		0.00185523	nd	nd		-9.07418	nd	nd		9.71E-014	nd	nd		4.93E-011	nd	nd		-1	0	0
VIT_14s0066g00700	nd	476.935	487.392		nd	8.89765	8.92894		nd	5.94e-06	2.14e-05		nd	0.00238533	0.00454989		0	1	1		nd	imp	725.796		nd	imp	9.50342		nd	1.01e-07	1.63e-05		nd	0.000506311	0.0265341		0	1	1
VIT_05s0077g02330	nd	0.00584857	nd		nd	-7.4177	nd		nd	0.000194291	nd		nd	0.020089	nd		0	-1	0		nd	0.00601775	nd		nd	-7.37656	nd		nd	0.000323566	nd		nd	0.0466906	nd		0	-1	0
VIT_01s0011g06040	0.00697559	nd	nd		-7.16347	nd	nd		4.94e-05	nd	nd		0.00456789	nd	nd		-1	0	0		0.011907	nd	nd		-6.39204	nd	nd		0.000537599	nd	nd		0.0343141	nd	nd		-1	0	0
VIT_02s0025g02690	nd	nd	0.000435548		nd	nd	-11.1649		nd	nd	0.00032915		nd	nd	0.0270482		0	0	-1		0.0626726	nd	nd		-3.99602	nd	nd		6.71e-05	nd	nd		0.00669367	nd	nd		-1	0	0
VIT_13s0019g02490	nd	0.00130939	nd		nd	-9.57689	nd		nd	2.55e-05	nd		nd	0.00531835	nd		0	-1	0		nd	0.00108011	nd		nd	-9.85461	nd		nd	7.25e-05	nd		nd	0.0216311	nd		0	-1	0
VIT_12s0028g03480	0.077158	nd	nd		-3.69604	nd	nd		1.18e-05	nd	nd		0.00134834	nd	nd		-1	0	0		0.0246983	nd	nd		-5.33945	nd	nd		4e-09	nd	nd		1.09e-06	nd	nd		-1	0	0
VIT_02s0087g00270	0	nd	nd		-	nd	nd		8.57e-07	nd	nd		0.000138338	nd	nd		-1	0	0		0	nd	nd		-	nd	nd		2.69e-06	nd	nd		0.000429387	nd	nd		-1	0	0
VIT_14s0060g00490	nd	nd	0		nd	nd	-		nd	nd	0.000144078		nd	nd	0.0152832		0	0	-1		0.0214678	nd	nd		-5.54168	nd	nd		1.97e-07	nd	nd		4.16e-05	nd	nd		-1	0	0
VIT_02s0154g00280	imp	nd	nd		imp	nd	nd		5.68e-05	nd	nd		0.00502179	nd	nd		1	0	0		imp	nd	nd		imp	nd	nd		0.000107985	nd	nd		0.00954351	nd	nd		1	0	0
VIT_18s0001g14800	0.0298656	nd	nd		-5.06537	nd	nd		0.000520172	nd	nd		0.0302495	nd	nd		-1	0	0		0.0199431	225.556	nd		-5.64797	7.81734	nd		0.00014828	0.000299512	nd		0.0122831	0.0456484	nd		-1	1	0
VIT_19s0093g00160	nd	130.514	119.034		nd	7.02806	6.89523		nd	0.000232555	0.000565849		nd	0.0231608	0.0408285		0	1	1		nd	217.272	nd		nd	7.76336	nd		nd	0.00010791	nd		nd	0.0262041	nd		0	1	0
VIT_18s0166g00160	imp	nd	nd		imp	nd	nd		3.3E-010	nd	nd		9.55E-008	nd	nd		1	0	0		imp	nd	nd		imp	nd	nd		7.11e-06	nd	nd		0.000994478	nd	nd		1	0	0
VIT_18s0122g00330	nd	0.00598543	nd		nd	-7.38433	nd		nd	0.000108899	nd		nd	0.0130515	nd		0	-1	0		nd	0.00438582	nd		nd	-7.83294	nd		nd	0.000172924	nd		nd	0.033716	nd		0	-1	0
VIT_15s0046g01450	nd	0.00131932	nd		nd	-9.56599	nd		nd	8.28e-06	nd		nd	0.00300076	nd		0	-1	0		nd	0.000776684	nd		nd	-10.3304	nd		nd	8.42e-06	nd		nd	0.00671766	nd		0	-1	0
VIT_16s0098g00600	0.0737103	nd	nd		-3.76199	nd	nd		1.41e-06	nd	nd		0.000213109	nd	nd		-1	0	0		0.142862	nd	nd		-2.8073	nd	nd		0.000510896	nd	nd		0.0331582	nd	nd		-1	0	0
VIT_07s0255g00080	0.00644747	nd	nd		-7.27705	nd	nd		0.000255228	nd	nd		0.017166	nd	nd		-1	0	0		0	nd	nd		-	nd	nd		0.00014287	nd	nd		0.0120234	nd	nd		-1	0	0
VIT_08s0040g00150	0.0212121	nd	nd		-5.55897	nd	nd		8.66e-06	nd	nd		0.00100275	nd	nd		-1	0	0		0.0181763	nd	nd		-5.7818	nd	nd		2.76e-05	nd	nd		0.00315751	nd	nd		-1	0	0
VIT_01s0026g00350	nd	0.000764952	0.000405217		nd	-10.3523	-11.269		nd	1.58e-06	1.85e-06		nd	0.00102863	0.000836457		0	-1	-1		nd	0.00426419	nd		nd	-7.87351	nd		nd	0.000171383	nd		nd	0.033716	nd		0	-1	0
VIT_14s0066g02500	0.0106965	nd	nd		-6.54672	nd	nd		3.96e-06	nd	nd		0.000525048	nd	nd		-1	0	0		0.00965454	nd	nd		-6.69458	nd	nd		4.97e-06	nd	nd		0.000718246	nd	nd		-1	0	0
VIT_04s0043g00240	0	nd	nd		-	nd	nd		6.03e-07	nd	nd		0.00010296	nd	nd		-1	0	0		0.00296524	nd	nd		-8.39763	nd	nd		6.01e-07	nd	nd		0.000110343	nd	nd		-1	0	0
VIT_18s0089g01040	0.00617707	nd	9.79e-05		-7.33886	nd	-13.3187		5.26E-016	nd	4.64E-008		4.58E-013	nd	6.49e-05		-1	0	-1		0.00448275	nd	nd		-7.8014	nd	nd		1.11E-016	nd	nd		9.75E-014	nd	nd		-1	0	0
VIT_19s0090g01350	55.1434	nd	nd		5.78512	nd	nd		9.15E-011	nd	nd		2.9e-08	nd	nd		1	0	0		250.066	nd	nd		7.96616	nd	nd		3.77E-010	nd	nd		1.2e-07	nd	nd		1	0	0
VIT_01s0011g03230	0.0743643	nd	nd		-3.74925	nd	nd		0.000264304	nd	nd		0.0176871	nd	nd		-1	0	0		0.0772279	nd	nd		-3.69473	nd	nd		0.000590988	nd	nd		0.0371815	nd	nd		-1	0	0
VIT_05s0049g01800	0.0297287	nd	nd		-5.072	nd	nd		0.000427298	nd	nd		0.0260427	nd	nd		-1	0	0		0.00488727	nd	nd		-7.67676	nd	nd		1.76e-05	nd	nd		0.00216128	nd	nd		-1	0	0
VIT_02s0154g00070	nd	0.00308938	0.00175861		nd	-8.33846	-9.15135		nd	8.81e-05	5.44e-05		nd	0.0114287	0.00818963		0	-1	-1		nd	0.00142103	0.000551982		nd	-9.45884	-10.8231		nd	0.000250208	6.59e-05		nd	0.0411322	0.0435365		0	-1	-1
VIT_19s0014g03280	0.0183946	nd	nd		-5.76457	nd	nd		0.000468997	nd	nd		0.0279765	nd	nd		-1	0	0		0.00906397	nd	nd		-6.78564	nd	nd		6.16e-05	nd	nd		0.0062349	nd	nd		-1	0	0
VIT_07s0031g01570	0.0106249	nd	nd		-6.5564	nd	nd		9.66e-06	nd	nd		0.00110433	nd	nd		-1	0	0		0.00589493	nd	nd		-7.40631	nd	nd		1.13e-06	nd	nd		0.000199076	nd	nd		-1	0	0
VIT_14s0006g02590	0.070737	nd	nd		-3.82139	nd	nd		8.34e-05	nd	nd		0.00681319	nd	nd		-1	0	0		0.032492	nd	nd		-4.94377	nd	nd		1.15e-05	nd	nd		0.00154416	nd	nd		-1	0	0
VIT_00s0975g00020	35.2564	nd	nd		5.13981	nd	nd		0.000462011	nd	nd		0.0277144	nd	nd		1	0	0		25.9012	nd	nd		4.69495	nd	nd		0.000468704	nd	nd		0.0308097	nd	nd		1	0	0
VIT_14s0066g02180	0.0338642	nd	nd		-4.88409	nd	nd		2.3e-08	nd	nd		5.18e-06	nd	nd		-1	0	0		0.0353193	nd	nd		-4.8234	nd	nd		2.01E-008	nd	nd		4.93e-06	nd	nd		-1	0	0
VIT_13s0175g00140	0.00264063	nd	nd		-8.5649	nd	nd		2.24E-008	nd	nd		5.1e-06	nd	nd		-1	0	0		0.000744767	nd	nd		-10.3909	nd	nd		1.34E-010	nd	nd		4.73E-008	nd	nd		-1	0	0
VIT_12s0028g02890	0.00811051	nd	nd		-6.94599	nd	nd		0.000604722	nd	nd		0.0340247	nd	nd		-1	0	0		0	nd	nd		-	nd	nd		0.000785846	nd	nd		0.0461466	nd	nd		-1	0	0
VIT_09s0002g01350	nd	nd	0.00136467		nd	nd	-9.51723		nd	nd	0.000169496		nd	nd	0.016902		0	0	-1		0.0742863	nd	nd		-3.75076	nd	nd		4.24e-05	nd	nd		0.00459238	nd	nd		-1	0	0
VIT_05s0020g03880	nd	0.00414905	nd		nd	-7.913	nd		nd	4.31e-05	nd		nd	0.00731234	nd		0	-1	0		nd	0.00284073	nd		nd	-8.45952	nd		nd	7.46e-05	nd		nd	0.0217662	nd		0	-1	0
VIT_13s0064g00760	imp	nd	nd		imp	nd	nd		2.33E-009	nd	nd		6.13e-07	nd	nd		1	0	0		imp	nd	nd		imp	nd	nd		8.34e-05	nd	nd		0.00793912	nd	nd		1	0	0
VIT_06s0004g07790	nd	nd	269.592		nd	nd	8.07464		nd	nd	9.24e-05		nd	nd	0.0111783		0	0	1		nd	nd	333.752		nd	nd	8.38263		nd	nd	5.12e-05		nd	nd	0.040242		0	0	1
VIT_06s0080g00360	0.0455488	nd	nd		-4.45644	nd	nd		1.81e-07	nd	nd		3.54e-05	nd	nd		-1	0	0		0.0319822	nd	nd		-4.96659	nd	nd		3.82E-008	nd	nd		9.09e-06	nd	nd		-1	0	0
VIT_09s0054g01220	11.8499	nd	nd		3.5668	nd	nd		1.94e-06	nd	nd		0.00027419	nd	nd		1	0	0		10.8148	nd	nd		3.43494	nd	nd		4.34e-06	nd	nd		0.000636573	nd	nd		1	0	0
VIT_16s0039g01920	0	nd	nd		-	nd	nd		0.000250332	nd	nd		0.0169222	nd	nd		-1	0	0		0	nd	nd		-	nd	nd		0.000323292	nd	nd		0.0231517	nd	nd		-1	0	0
VIT_12s0059g00780	0.0377101	nd	0.000232433		-4.7289	nd	-12.0709		2.33E-009	nd	5.85e-07		6.13e-07	nd	0.000311517		-1	0	-1		0.061035	nd	nd		-4.03422	nd	nd		3.12e-07	nd	nd		6.19e-05	nd	nd		-1	0	0
VIT_06s0009g02460	0.0169614	nd	nd		-5.8816	nd	nd		0.000452954	nd	nd		0.0273559	nd	nd		-1	0	0		0.00386109	nd	nd		-8.01678	nd	nd		9.06e-05	nd	nd		0.00841602	nd	nd		-1	0	0
VIT_14s0066g01950	1263.51	nd	nd		10.3032	nd	nd		7.66E-023	nd	nd		3.9E-019	nd	nd		1	0	0		395.547	nd	nd		8.62771	nd	nd		3.88E-013	nd	nd		1.87E-010	nd	nd		1	0	0
VIT_08s0007g01300	nd	0.0028476	0.00382601		nd	-8.45604	-8.02994		nd	2.13e-05	0.000227852		nd	0.00499181	0.0204742		0	-1	-1		nd	0.00137717	nd		nd	-9.50407	nd		nd	1.76e-05	nd		nd	0.00896074	nd		0	-1	0
VIT_13s0019g05180	0.0187113	nd	nd		-5.73995	nd	nd		0.00019353	nd	nd		0.0135644	nd	nd		-1	0	0		0.00499226	nd	nd		-7.64609	nd	nd		1.99e-05	nd	nd		0.00238578	nd	nd		-1	0	0
VIT_01s0011g03210	nd	0.00434644	0.00363054		nd	-7.84595	-8.1056		nd	4.78e-05	0.000115848		nd	0.00786821	0.013238		0	-1	-1		nd	0.00441059	nd		nd	-7.82481	nd		nd	0.000173941	nd		nd	0.033716	nd		0	-1	0
VIT_01s0011g00560	16.3159	nd	nd		4.02821	nd	nd		3.52e-07	nd	nd		6.34e-05	nd	nd		1	0	0		19.0139	nd	nd		4.24898	nd	nd		9.42E-008	nd	nd		2.11e-05	nd	nd		1	0	0
VIT_16s0100g00630	0.000506501	nd	4.51e-05		-10.9471	nd	-14.4376		4.5E-029	nd	1.29e-07		3E-025	nd	0.000104061		-1	0	-1		0.000871338	nd	nd		-10.1645	nd	nd		4.66E-019	nd	nd		7.24E-016	nd	nd		-1	0	0
VIT_04s0008g00880	0.0819385	nd	nd		-3.60932	nd	nd		1.98e-05	nd	nd		0.00206061	nd	nd		-1	0	0		0.0704221	nd	nd		-3.82783	nd	nd		1.6e-05	nd	nd		0.00203803	nd	nd		-1	0	0
VIT_15s0046g02000	nd	0.00158364	0.00199906		nd	-9.30254	-8.96646		nd	1.09e-05	4.08e-05		nd	0.00352677	0.00675152		0	-1	-1		nd	0.00186845	nd		nd	-9.06394	nd		nd	6.4e-05	nd		nd	0.0200708	nd		0	-1	0
VIT_16s0050g01790	0.00582847	nd	nd		-7.42267	nd	nd		5.2e-05	nd	nd		0.00472441	nd	nd		-1	0	0		0.00681611	nd	nd		-7.19684	nd	nd		0.000198341	nd	nd		0.015325	nd	nd		-1	0	0
VIT_17s0000g02470	nd	0.00142472	0.00278122		nd	-9.45511	-8.49007		nd	1.34e-05	6.86e-05		nd	0.00387671	0.00958888		0	-1	-1		nd	0.000415794	nd		nd	-11.2318	nd		nd	3.32e-05	nd		nd	0.0132559	nd		0	-1	0
VIT_01s0026g01680	1133.31	0	nd		10.1463	-	nd		3.39E-013	5.54e-05	nd		1.67E-010	0.00861871	nd		1	-1	0		172.533	nd	nd		7.43073	nd	nd		0.000345617	nd	nd		0.0244851	nd	nd		1	0	0
VIT_15s0046g02170	0.0202073	nd	nd		-5.62898	nd	nd		2.35E-009	nd	nd		6.13e-07	nd	nd		-1	0	0		0.0163885	nd	nd		-5.93118	nd	nd		8.39E-010	nd	nd		2.55e-07	nd	nd		-1	0	0
VIT_01s0011g06570	0.00292475	nd	0		-8.41747	nd	-		7.46E-019	nd	4.82E-008		9.93E-016	nd	6.49e-05		-1	0	-1		0.00160076	nd	0.000659322		-9.28703	nd	-10.5667		6.09E-021	nd	7.73e-05		1.79E-017	nd	0.0498494		-1	0	-1
VIT_10s0116g00470	0.0206908	nd	nd		-5.59487	nd	nd		1.79e-06	nd	nd		0.000259376	nd	nd		-1	0	0		0.0285178	nd	nd		-5.13199	nd	nd		8.35e-05	nd	nd		0.00793912	nd	nd		-1	0	0
VIT_15s0048g00550	nd	0.00454853	0.0028884		nd	-7.78038	-8.43551		nd	5.86e-05	7.46e-05		nd	0.00880689	0.0101286		0	-1	-1		nd	0.00435676	nd		nd	-7.84253	nd		nd	0.000185473	nd		nd	0.0349092	nd		0	-1	0
VIT_10s0116g01650	0.0623325	nd	nd		-4.00387	nd	nd		1.36e-06	nd	nd		0.000207871	nd	nd		-1	0	0		0.0852838	nd	nd		-3.55158	nd	nd		8.86e-06	nd	nd		0.00121901	nd	nd		-1	0	0
VIT_16s0022g00940	imp	nd	nd		imp	nd	nd		1.41e-06	nd	nd		0.000213109	nd	nd		1	0	0		84.8605	nd	nd		6.40702	nd	nd		8.41e-05	nd	nd		0.00796445	nd	nd		1	0	0
VIT_14s0068g00270	nd	0.000207446	nd		nd	-12.235	nd		nd	1.13e-06	nd		nd	0.000828597	nd		0	-1	0		nd	0.0021995	nd		nd	-8.82861	nd		nd	0.000362155	nd		nd	0.0495085	nd		0	-1	0
VIT_00s0499g00020	nd	0.00129212	0.00241569		nd	-9.59604	-8.69335		nd	3.63e-06	5.89e-05		nd	0.00174494	0.00865756		0	-1	-1		nd	0.00144819	nd		nd	-9.43153	nd		nd	2.02e-05	nd		nd	0.00934917	nd		0	-1	0
VIT_07s0141g00030	247.306	0	nd		7.95015	-	nd		3.39E-009	0.000101988	nd		8.36e-07	0.0127086	nd		1	-1	0		59.4279	nd	nd		5.89307	nd	nd		0.000438523	nd	nd		0.0289699	nd	nd		1	0	0
VIT_07s0104g00420	16.5396	nd	nd		4.04785	nd	nd		0.000481505	nd	nd		0.0284987	nd	nd		1	0	0		15.4049	nd	nd		3.94532	nd	nd		0.000436581	nd	nd		0.0289139	nd	nd		1	0	0
VIT_07s0031g01370	0.0278311	nd	nd		-5.16716	nd	nd		0.000114316	nd	nd		0.00877435	nd	nd		-1	0	0		0.0304774	nd	nd		-5.03612	nd	nd		8.98e-05	nd	nd		0.00841602	nd	nd		-1	0	0
VIT_15s0021g01790	0	nd	nd		-	nd	nd		4.11e-06	nd	nd		0.000539115	nd	nd		-1	0	0		0	nd	nd		-	nd	nd		1.36e-05	nd	nd		0.00178041	nd	nd		-1	0	0
VIT_15s0021g02170	0.00487938	nd	0.0005462		-7.67909	nd	-10.8383		4.68E-014	nd	3.32e-05		2.52E-011	nd	0.00581451		-1	0	-1		0.00285352	nd	nd		-8.45304	nd	nd		6.4E-017	nd	nd		6.26E-014	nd	nd		-1	0	0
VIT_03s0063g01410	0.0151959	nd	nd		-6.04017	nd	nd		0.000281644	nd	nd		0.0184761	nd	nd		-1	0	0		0.00341717	nd	nd		-8.19298	nd	nd		5.04e-05	nd	nd		0.00528602	nd	nd		-1	0	0
VIT_00s0333g00050	nd	0.000358205	0.000251784		nd	-11.4469	-11.9555		nd	2.25e-07	6.14e-07		nd	0.000372569	0.000320597		0	-1	-1		nd	0.00507291	nd		nd	-7.62297	nd		nd	0.000229451	nd		nd	0.0392163	nd		0	-1	0
VIT_06s0061g00260	0.0547257	nd	0		-4.19164	nd	-		5.57e-06	nd	3.01e-05		0.000693039	nd	0.00544623		-1	0	-1		0.0392586	nd	nd		-4.67085	nd	nd		3.71e-07	nd	nd		7.1e-05	nd	nd		-1	0	0
VIT_06s0004g04000	0.0510471	nd	nd		-4.29203	nd	nd		1.02e-07	nd	nd		2.12e-05	nd	nd		-1	0	0		0.0306725	nd	nd		-5.02691	nd	nd		3.57E-009	nd	nd		9.92e-07	nd	nd		-1	0	0
VIT_13s0019g02530	nd	0.000526858	nd		nd	-10.8903	nd		nd	7.24e-06	nd		nd	0.00273902	nd		0	-1	0		nd	0.000496151	nd		nd	-10.9769	nd		nd	0.000109968	nd		nd	0.0264473	nd		0	-1	0
VIT_14s0066g01730	0.0565813	nd	nd		-4.14353	nd	nd		2.94e-07	nd	nd		5.4e-05	nd	nd		-1	0	0		0.0338073	nd	nd		-4.88652	nd	nd		9.59E-009	nd	nd		2.46e-06	nd	nd		-1	0	0
VIT_01s0011g06640	0.0147764	nd	nd		-6.08056	nd	nd		1.43E-008	nd	nd		3.31e-06	nd	nd		-1	0	0		0.022343	nd	nd		-5.48403	nd	nd		1.88e-07	nd	nd		4e-05	nd	nd		-1	0	0
VIT_11s0016g02900	nd	0.00592745	nd		nd	-7.39837	nd		nd	9.99e-05	nd		nd	0.0125338	nd		0	-1	0		nd	0.00345343	nd		nd	-8.17776	nd		nd	0.000107898	nd		nd	0.0262041	nd		0	-1	0
VIT_05s0020g04850	nd	nd	113.081		nd	nd	6.82121		nd	nd	0.000343433		nd	nd	0.0281351		0	0	1		nd	153.346	nd		nd	7.26064	nd		nd	0.000103266	nd		nd	0.0262041	nd		0	1	0
VIT_00s0324g00050	nd	140.254	539.369		nd	7.1319	9.07513		nd	7.88e-05	1.74e-05		nd	0.0104312	0.00396221		0	1	1		nd	983.778	347.761		nd	9.94219	8.44195		nd	3.1e-06	4.48e-05		nd	0.00402383	0.040242		0	1	1
VIT_16s0050g01620	nd	0.00490106	0.00553386		nd	-7.67269	-7.4975		nd	6.43e-05	0.000254355		nd	0.00911518	0.0223505		0	-1	-1		nd	0.0014159	nd		nd	-9.46407	nd		nd	1.94e-05	nd		nd	0.00933857	nd		0	-1	0
VIT_18s0072g01110	0.11374	nd	0.00224374		-3.13619	nd	-8.79988		4.73e-05	nd	9.21e-05		0.00440608	nd	0.0111783		-1	0	-1		0.114672	nd	nd		-3.12441	nd	nd		7.13e-05	nd	nd		0.00692872	nd	nd		-1	0	0
VIT_11s0016g00230	0.00758385	nd	nd		-7.04285	nd	nd		2.39e-07	nd	nd		4.51e-05	nd	nd		-1	0	0		0.0147814	nd	nd		-6.08008	nd	nd		1.38e-05	nd	nd		0.00179155	nd	nd		-1	0	0
VIT_07s0104g00610	0.0235968	nd	nd		-5.40526	nd	nd		0.000633251	nd	nd		0.0352109	nd	nd		-1	0	0		0.00973729	nd	nd		-6.68226	nd	nd		0.000103789	nd	nd		0.00929707	nd	nd		-1	0	0
VIT_01s0127g00340	0.0234988	nd	nd		-5.41127	nd	nd		5.37e-06	nd	nd		0.000675181	nd	nd		-1	0	0		0.0458284	nd	nd		-4.44762	nd	nd		0.000101785	nd	nd		0.00925074	nd	nd		-1	0	0
VIT_13s0019g02050	0.0544404	nd	nd		-4.19918	nd	nd		8.6e-06	nd	nd		0.00100059	nd	nd		-1	0	0		0.048738	nd	nd		-4.35881	nd	nd		1.16e-05	nd	nd		0.00154416	nd	nd		-1	0	0
VIT_11s0016g00290	nd	0.00126955	0.00149504		nd	-9.62146	-9.3856		nd	6.32e-06	3.11e-05		nd	0.00249824	0.00555131		0	-1	-1		nd	0.000669742	nd		nd	-10.5441	nd		nd	9.9e-06	nd		nd	0.00719556	nd		0	-1	0
VIT_03s0038g01460	0.00151853	nd	0.00494525		-9.36311	nd	-7.65974		6.26E-019	nd	0.000591577		8.77E-016	nd	0.0421413		-1	0	-1		0.00626285	nd	nd		-7.31896	nd	nd		2.32E-015	nd	nd		1.46E-012	nd	nd		-1	0	0
VIT_04s0008g05640	nd	0.00345031	0.00363884		nd	-8.17906	-8.10231		nd	3e-05	0.000118186		nd	0.00575762	0.0133335		0	-1	-1		nd	0.00217018	nd		nd	-8.84797	nd		nd	0.000176807	nd		nd	0.0340176	nd		0	-1	0
VIT_17s0000g06220	0.175403	nd	nd		-2.51125	nd	nd		0.00046477	nd	nd		0.0278172	nd	nd		-1	0	0		0.1296	nd	nd		-2.94786	nd	nd		9.26e-05	nd	nd		0.00855621	nd	nd		-1	0	0
VIT_01s0010g03720	0.00507527	nd	0.000171889		-7.6223	nd	-12.5062		1.11E-011	nd	9.72e-05		4.15E-009	nd	0.0115511		-1	0	-1		0.00239147	nd	nd		-8.70789	nd	nd		2.68E-016	nd	nd		2.26E-013	nd	nd		-1	0	0
VIT_02s0025g04000	nd	0.000952187	0.00156982		nd	-10.0365	-9.31518		nd	6.6e-06	0.000312142		nd	0.00257025	0.0264674		0	-1	-1		nd	0.00196855	nd		nd	-8.98865	nd		nd	0.000227276	nd		nd	0.0392163	nd		0	-1	0
VIT_19s0015g00960	0.00440991	nd	0		-7.82503	nd	-		2.78E-017	nd	1.01e-07		2.85E-014	nd	8.93e-05		-1	0	-1		0.00171481	nd	nd		-9.18774	nd	nd		1.08E-016	nd	nd		9.75E-014	nd	nd		-1	0	0
VIT_17s0000g01230	11.5058	nd	nd		3.52429	nd	nd		3.95e-05	nd	nd		0.00377151	nd	nd		1	0	0		8.61675	nd	nd		3.10714	nd	nd		0.00031497	nd	nd		0.022617	nd	nd		1	0	0
VIT_19s0015g01280	0.0210836	nd	nd		-5.56773	nd	nd		9.45E-010	nd	nd		2.65e-07	nd	nd		-1	0	0		0.0205389	nd	nd		-5.6055	nd	nd		7.95E-008	nd	nd		1.81e-05	nd	nd		-1	0	0
VIT_11s0016g03640	nd	0.000635094	0.00127318		nd	-10.6207	-9.61735		nd	6.52e-07	2.49e-05		nd	0.000690127	0.0049711		0	-1	-1		nd	0.00156733	nd		nd	-9.31747	nd		nd	2.45e-05	nd		nd	0.0109851	nd		0	-1	0
VIT_10s0092g00370	nd	0.000524113	0.00054591		nd	-10.8978	-10.839		nd	2.07e-06	1.61e-05		nd	0.00114083	0.0037193		0	-1	-1		nd	0.00241279	nd		nd	-8.69508	nd		nd	8.92e-05	nd		nd	0.0238705	nd		0	-1	0
VIT_07s0031g02700	0.134505	nd	nd		-2.89427	nd	nd		9.34e-05	nd	nd		0.00745078	nd	nd		-1	0	0		0.149427	nd	nd		-2.74249	nd	nd		0.000308715	nd	nd		0.0222891	nd	nd		-1	0	0
VIT_08s0007g06160	0.0593582	nd	nd		-4.07441	nd	nd		1.64e-05	nd	nd		0.00177816	nd	nd		-1	0	0		0.0251365	nd	nd		-5.31407	nd	nd		6.89e-07	nd	nd		0.000125608	nd	nd		-1	0	0
VIT_13s0019g02540	nd	0.00357076	nd		nd	-8.12955	nd		nd	7.85e-05	nd		nd	0.0104312	nd		0	-1	0		nd	0.00225293	nd		nd	-8.79398	nd		nd	0.000242971	nd		nd	0.0405586	nd		0	-1	0
VIT_06s0004g07680	12.4729	0.00130945	nd		3.64073	-9.57682	nd		3.1e-05	6.19e-05	nd		0.00302539	0.00910268	nd		1	-1	0		15.0343	nd	nd		3.91018	nd	nd		1.79e-05	nd	nd		0.00218906	nd	nd		1	0	0
VIT_05s0062g00250	14.4742	0.00640891	nd		3.85541	-7.2857	nd		2.1e-06	0.0001851	nd		0.000292451	0.0194239	nd		1	-1	0		7.17707	nd	nd		2.84339	nd	nd		0.000419771	nd	nd		0.0280113	nd	nd		1	0	0
VIT_12s0028g02400	nd	0.00284956	nd		nd	-8.45505	nd		nd	4.73e-05	nd		nd	0.00786821	nd		0	-1	0		6.00595	0.00199893	nd		2.58639	-8.96656	nd		0.000800239	0.000138785	nd		0.0467839	0.0298833	nd		1	-1	0
VIT_11s0052g01650	nd	0.00278121	0.00244905		nd	-8.49007	-8.67356		nd	2.15e-05	6.88e-05		nd	0.00499697	0.00958888		0	-1	-1		nd	0.000945571	nd		nd	-10.0465	nd		nd	3.85e-05	nd		nd	0.0142975	nd		0	-1	0
VIT_06s0004g07550	nd	96.1635	2186.55		nd	6.58742	11.0944		nd	0.000413146	2.59e-06		nd	0.0358543	0.00104322		0	1	1		nd	1069.69	imp		nd	10.063	imp		nd	2.77e-06	6.58E-008		nd	0.00398793	0.000580208		0	1	1
VIT_15s0048g02910	84.2236	nd	nd		6.39615	nd	nd		1.86e-05	nd	nd		0.0019734	nd	nd		1	0	0		33.0618	nd	nd		5.04709	nd	nd		0.00025118	nd	nd		0.018799	nd	nd		1	0	0
VIT_12s0059g02040	0.0127987	nd	nd		-6.28786	nd	nd		6.29E-011	nd	nd		2.1e-08	nd	nd		-1	0	0		0.0187077	nd	nd		-5.74022	nd	nd		2.5E-010	nd	nd		8.25E-008	nd	nd		-1	0	0
VIT_17s0000g09800	0.0205178	nd	nd		-5.60698	nd	nd		1.58E-011	nd	nd		5.86E-009	nd	nd		-1	0	0		0.0148626	nd	nd		-6.07217	nd	nd		2.31E-012	nd	nd		1.07E-009	nd	nd		-1	0	0
VIT_05s0049g00520	14.3382	nd	nd		3.84179	nd	nd		6.81e-06	nd	nd		0.000820215	nd	nd		1	0	0		18.8306	nd	nd		4.235	nd	nd		0.000183428	nd	nd		0.0144689	nd	nd		1	0	0
VIT_12s0028g00270	31.7535	nd	nd		4.98884	nd	nd		1.81e-06	nd	nd		0.000259701	nd	nd		1	0	0		31.5838	nd	nd		4.98111	nd	nd		1.4e-07	nd	nd		3.03e-05	nd	nd		1	0	0
VIT_04s0023g01110	0.136279	nd	nd		-2.87536	nd	nd		7.58e-05	nd	nd		0.00628817	nd	nd		-1	0	0		0.111235	nd	nd		-3.16832	nd	nd		3.63e-05	nd	nd		0.00404288	nd	nd		-1	0	0
VIT_02s0154g00260	nd	0.000470465	nd		nd	-11.0536	nd		nd	2.66e-07	nd		nd	0.000385069	nd		0	-1	0		nd	0.000878932	nd		nd	-10.152	nd		nd	2.89e-05	nd		nd	0.0123236	nd		0	-1	0
VIT_13s0074g00690	33.0277	nd	nd		5.04561	nd	nd		7.09E-009	nd	nd		1.7e-06	nd	nd		1	0	0		54.311	nd	nd		5.76317	nd	nd		5.43E-011	nd	nd		2.08E-008	nd	nd		1	0	0
VIT_00s0261g00040	nd	0.00532891	nd		nd	-7.55194	nd		nd	0.000115339	nd		nd	0.0136902	nd		0	-1	0		nd	0.00115722	nd		nd	-9.75512	nd		nd	4.15e-05	nd		nd	0.0147616	nd		0	-1	0
VIT_00s0337g00090	0.0122282	nd	nd		-6.35365	nd	nd		9.15e-06	nd	nd		0.00105546	nd	nd		-1	0	0		0.00728216	nd	nd		-7.10142	nd	nd		1.8e-05	nd	nd		0.00218964	nd	nd		-1	0	0
VIT_11s0016g02210	0.0954889	nd	nd		-3.38852	nd	nd		0.000845762	nd	nd		0.0443426	nd	nd		-1	0	0		0.0487598	nd	nd		-4.35816	nd	nd		6.82e-05	nd	nd		0.00672752	nd	nd		-1	0	0
VIT_08s0058g00990	22.5845	nd	nd		4.49726	nd	nd		4.19e-05	nd	nd		0.00397181	nd	nd		1	0	0		19.5485	nd	nd		4.28899	nd	nd		5.59e-05	nd	nd		0.00575048	nd	nd		1	0	0
VIT_10s0116g01610	nd	0.00154745	0.00174777		nd	-9.33589	-9.16027		nd	3.19e-05	0.000263002		nd	0.00595443	0.0229988		0	-1	-1		nd	0.00146564	nd		nd	-9.41426	nd		nd	0.000304042	nd		nd	0.0456484	nd		0	-1	0
VIT_18s0001g10070	nd	0.0027948	nd		nd	-8.48304	nd		nd	2.99e-05	nd		nd	0.00575762	nd		0	-1	0		nd	0.000629048	nd		nd	-10.6345	nd		nd	7.57e-06	nd		nd	0.00655111	nd		0	-1	0
VIT_02s0033g01000	0.0440622	nd	nd		-4.50432	nd	nd		5.63e-05	nd	nd		0.0049946	nd	nd		-1	0	0		0.0565545	nd	nd		-4.14422	nd	nd		6.67e-05	nd	nd		0.00667845	nd	nd		-1	0	0
VIT_01s0026g02700	0.00201287	nd	0.000831545		-8.95653	nd	-10.2319		1.66E-017	nd	3.99e-05		1.9E-014	nd	0.00668415		-1	0	-1		0.00131943	nd	nd		-9.56587	nd	nd		6.32E-020	nd	nd		1.11E-016	nd	nd		-1	0	0
VIT_08s0040g01040	nd	0.000671404	0.000983016		nd	-10.5405	-9.9905		nd	8.55e-07	2.56e-05		nd	0.00079055	0.00502811		0	-1	-1		nd	0.00294315	nd		nd	-8.40842	nd		nd	8.22e-05	nd		nd	0.0234422	nd		0	-1	0
VIT_11s0103g00190	nd	0.00384036	0.00349382		nd	-8.02454	-8.16098		nd	0.000131692	0.00039166		nd	0.0151017	0.031382		0	-1	-1		nd	0	nd		nd	-	nd		nd	2.67e-05	nd		nd	0.0117752	nd		0	-1	0
VIT_02s0154g00310	nd	0.000572831	0.00077356		nd	-10.7696	-10.3362		nd	9.86e-07	6.25e-06		nd	0.00079055	0.00172651		0	-1	-1		nd	0.00276573	nd		nd	-8.49812	nd		nd	0.000259045	nd		nd	0.0417914	nd		0	-1	0
VIT_04s0079g00690	nd	1057.05	3857.96		nd	10.0458	11.9136		nd	1.3e-06	6.21E-008		nd	0.000916575	6.49e-05		0	1	1		nd	imp	17035.9		nd	imp	14.0563		nd	2.58E-008	4.76E-008		nd	0.000447454	0.000580208		0	1	1
VIT_02s0033g00390	nd	396.093	809.554		nd	8.6297	9.66098		nd	2.37e-05	2.59e-05		nd	0.00509747	0.00502811		0	1	1		nd	imp	1391.15		nd	imp	10.4421		nd	1.17e-07	6.87e-06		nd	0.000506311	0.0129803		0	1	1
VIT_18s0001g13110	0.00115226	nd	0		-9.76132	nd	-		1.78E-019	nd	5.63e-07		2.79E-016	nd	0.000305766		-1	0	-1		0.00119311	nd	nd		-9.71106	nd	nd		1.12E-018	nd	nd		1.48E-015	nd	nd		-1	0	0
VIT_07s0104g00780	0.0123745	nd	nd		-6.33649	nd	nd		2.18e-05	nd	nd		0.00222756	nd	nd		-1	0	0		0.00495357	nd	nd		-7.65732	nd	nd		1.1e-06	nd	nd		0.000195823	nd	nd		-1	0	0
VIT_14s0128g00570	nd	102.916	imp		nd	6.68533	imp		nd	0.000426371	3.17e-07		nd	0.036761	0.000196193		0	1	1		nd	295.834	3024.65		nd	8.20864	11.5626		nd	0.000284374	5.31e-05		nd	0.0448865	0.040242		0	1	1
VIT_08s0007g08330	nd	88.5556	2352.92		nd	6.46851	11.2002		nd	0.000484926	2.04e-06		nd	0.0404905	0.00087816		0	1	1		nd	1367.53	8738.64		nd	10.4174	13.0932		nd	2.05e-06	5.89e-07		nd	0.0037224	0.00222648		0	1	1
VIT_10s0003g01050	nd	0.00151073	0.00144843		nd	-9.37054	-9.4313		nd	8.81e-06	4.29e-05		nd	0.00315018	0.00692009		0	-1	-1		nd	0.00331191	nd		nd	-8.23812	nd		nd	0.000254379	nd		nd	0.041555	nd		0	-1	0
VIT_19s0014g03710	0	nd	nd		-	nd	nd		2.75e-05	nd	nd		0.0027404	nd	nd		-1	0	0		0.00811441	nd	nd		-6.9453	nd	nd		0.000363203	nd	nd		0.0253235	nd	nd		-1	0	0
VIT_08s0007g06250	0.0296897	nd	nd		-5.07389	nd	nd		8.92E-009	nd	nd		2.08e-06	nd	nd		-1	0	0		0.0177107	nd	nd		-5.81924	nd	nd		1.7E-010	nd	nd		5.82E-008	nd	nd		-1	0	0
VIT_18s0166g00080	0.0412264	nd	0		-4.60029	nd	-		8.87e-07	nd	2.5e-05		0.000141521	nd	0.0049711		-1	0	-1		0.0372724	nd	nd		-4.74575	nd	nd		1.14e-06	nd	nd		0.000199076	nd	nd		-1	0	0
VIT_13s0067g00050	imp	nd	nd		imp	nd	nd		6.32e-06	nd	nd		0.000772421	nd	nd		1	0	0		imp	nd	nd		imp	nd	nd		7.53e-05	nd	nd		0.00723732	nd	nd		1	0	0
VIT_14s0066g01420	0.0165149	nd	nd		-5.92008	nd	nd		6.37e-07	nd	nd		0.00010609	nd	nd		-1	0	0		0.0118335	nd	nd		-6.40098	nd	nd		1.22e-06	nd	nd		0.000210814	nd	nd		-1	0	0
VIT_10s0003g00470	93.2119	nd	nd		6.54244	nd	nd		2.59E-009	nd	nd		6.71e-07	nd	nd		1	0	0		53.9092	nd	nd		5.75246	nd	nd		1.15e-05	nd	nd		0.00154416	nd	nd		1	0	0
VIT_06s0004g02060	0.0559298	nd	nd		-4.16024	nd	nd		2.79e-06	nd	nd		0.000383593	nd	nd		-1	0	0		0.0247914	nd	nd		-5.33402	nd	nd		6.68E-009	nd	nd		1.75e-06	nd	nd		-1	0	0
VIT_03s0088g00710	nd	155.477	914.609		nd	7.28055	9.83701		nd	0.000562496	7.04e-05		nd	0.0446522	0.00970703		0	1	1		nd	135.15	nd		nd	7.07842	nd		nd	0.000138939	nd		nd	0.0298833	nd		0	1	0
VIT_10s0042g00940	0.0350921	nd	nd		-4.83271	nd	nd		0.000447359	nd	nd		0.0270794	nd	nd		-1	0	0		0.016736	nd	nd		-5.9009	nd	nd		6.82e-05	nd	nd		0.00672752	nd	nd		-1	0	0
VIT_11s0016g05880	0.0375146	nd	nd		-4.73641	nd	nd		1.93e-07	nd	nd		3.73e-05	nd	nd		-1	0	0		0.059324	nd	nd		-4.07524	nd	nd		1.64e-05	nd	nd		0.00205897	nd	nd		-1	0	0
VIT_19s0014g05030	0.0172682	nd	nd		-5.85574	nd	nd		2.92e-07	nd	nd		5.4e-05	nd	nd		-1	0	0		0.0144104	nd	nd		-6.11675	nd	nd		3.64e-06	nd	nd		0.000556311	nd	nd		-1	0	0
VIT_18s0122g00250	0.0949329	nd	0		-3.39695	nd	-		5.78e-05	nd	7.37e-06		0.00506912	nd	0.00198339		-1	0	-1		0.0112563	nd	nd		-6.47313	nd	nd		1.01E-010	nd	nd		3.65E-008	nd	nd		-1	0	0
VIT_13s0019g02460	0.00226089	nd	nd		-8.78889	nd	nd		9.32E-018	nd	nd		1.13E-014	nd	nd		-1	0	0		0.00347586	nd	nd		-8.16841	nd	nd		1.04E-015	nd	nd		7.08E-013	nd	nd		-1	0	0
VIT_08s0007g02000	0.0438067	nd	0.00458963		-4.5127	nd	-7.76741		7.77E-009	nd	0.000182524		1.83e-06	nd	0.0174183		-1	0	-1		0.066256	nd	nd		-3.9158	nd	nd		5.25e-07	nd	nd		9.77e-05	nd	nd		-1	0	0
VIT_15s0046g00230	96.5718	nd	nd		6.59353	nd	nd		0.000792174	nd	nd		0.0422821	nd	nd		1	0	0		imp	nd	nd		imp	nd	nd		0.000244164	nd	nd		0.0183296	nd	nd		1	0	0
VIT_12s0028g03300	0.0296842	nd	nd		-5.07416	nd	nd		2.23E-008	nd	nd		5.1e-06	nd	nd		-1	0	0		0.0142475	nd	nd		-6.13315	nd	nd		4.77E-011	nd	nd		1.85E-008	nd	nd		-1	0	0
VIT_02s0087g00330	0.0583137	nd	nd		-4.10002	nd	nd		1.49e-05	nd	nd		0.00163446	nd	nd		-1	0	0		0.0499398	nd	nd		-4.32367	nd	nd		2.01e-06	nd	nd		0.000332288	nd	nd		-1	0	0
VIT_14s0083g00260	nd	0.00145041	0.00200952		nd	-9.42932	-8.95893		nd	3.09e-05	7.31e-05		nd	0.00581624	0.0100303		0	-1	-1		nd	0.00139866	nd		nd	-9.48174	nd		nd	9.11e-05	nd		nd	0.0238705	nd		0	-1	0
VIT_04s0008g06670	nd	0.000303222	0.000604875		nd	-11.6873	-10.6911		nd	2.5e-07	1.05e-05		nd	0.000385069	0.00259692		0	-1	-1		nd	0.00118601	nd		nd	-9.71966	nd		nd	1.84e-05	nd		nd	0.00916906	nd		0	-1	0
VIT_02s0012g00500	nd	99.0783	945.005		nd	6.6305	9.88418		nd	0.000362873	6.74e-06		nd	0.0325589	0.00183199		0	1	1		nd	134.787	3014.56		nd	7.07454	11.5577		nd	0.00027843	2.24e-06		nd	0.0443677	0.00657431		0	1	1
VIT_17s0000g05640	0.180588	nd	0.00206391		-2.46922	nd	-8.9204		0.000609425	nd	4.4e-05		0.0340996	nd	0.00700904		-1	0	-1		0.156198	nd	nd		-2.67855	nd	nd		0.000346892	nd	nd		0.0245097	nd	nd		-1	0	0
VIT_05s0049g00010	29.8778	nd	624.417		4.901	nd	9.28637		0.000218606	nd	1.48e-05		0.015123	nd	0.00351036		1	0	1		35.8426	nd	604.526		5.16361	nd	9.23966		0.000181189	nd	1.71e-05		0.01436	nd	0.0265341		1	0	1
VIT_10s0003g04160	0.00149404	nd	nd		-9.38656	nd	nd		5.04e-07	nd	nd		8.71e-05	nd	nd		-1	0	0		0	nd	nd		-	nd	nd		0.000736551	nd	nd		0.0435422	nd	nd		-1	0	0
VIT_12s0034g01150	0.00121803	nd	0		-9.68124	nd	-		9.9E-022	nd	4.69E-008		2.93E-018	nd	6.49e-05		-1	0	-1		0.000575166	nd	nd		-10.7637	nd	nd		4.26E-024	nd	nd		5.63E-020	nd	nd		-1	0	0
VIT_11s0016g00540	0.128169	nd	nd		-2.96388	nd	nd		5.39e-05	nd	nd		0.00484903	nd	nd		-1	0	0		0.0383928	nd	nd		-4.70302	nd	nd		5.73E-009	nd	nd		1.53e-06	nd	nd		-1	0	0
VIT_12s0059g02180	nd	0.000916817	nd		nd	-10.0911	nd		nd	2.42e-05	nd		nd	0.00512352	nd		0	-1	0		7.19749	0	nd		2.84749	-	nd		0.000386824	1.12e-05	nd		0.0262772	0.00729794	nd		1	-1	0
VIT_11s0016g05830	nd	0.000367874	0.000314067		nd	-11.4085	-11.6366		nd	3.07e-07	3.06e-06		nd	0.000406394	0.00116478		0	-1	-1		nd	0.00226395	nd		nd	-8.78694	nd		nd	8.59e-05	nd		nd	0.023494	nd		0	-1	0
VIT_18s0001g00680	imp	nd	nd		imp	nd	nd		3.4e-08	nd	nd		7.48e-06	nd	nd		1	0	0		imp	nd	nd		imp	nd	nd		5.25e-06	nd	nd		0.000749719	nd	nd		1	0	0
VIT_07s0129g01070	nd	0.00246832	nd		nd	-8.66225	nd		nd	0.000108266	nd		nd	0.0130515	nd		0	-1	0		nd	0.000975666	nd		nd	-10.0013	nd		nd	0.000191471	nd		nd	0.0357789	nd		0	-1	0
VIT_05s0062g00770	0.00555897	nd	nd		-7.49097	nd	nd		1.42E-012	nd	nd		6.08E-010	nd	nd		-1	0	0		0.00818194	nd	nd		-6.93334	nd	nd		1.48e-05	nd	nd		0.00188787	nd	nd		-1	0	0
VIT_04s0008g03590	0.00968649	nd	5.66e-05		-6.68981	nd	-14.1091		3.45E-013	nd	7.34E-008		1.67E-010	nd	6.98e-05		-1	0	-1		0.00404496	nd	nd		-7.94966	nd	nd		1.18E-015	nd	nd		7.77E-013	nd	nd		-1	0	0
VIT_05s0077g01150	65.9471	nd	nd		6.04324	nd	nd		1.11E-009	nd	nd		3.09e-07	nd	nd		1	0	0		20.3063	nd	nd		4.34386	nd	nd		0.000148117	nd	nd		0.0122831	nd	nd		1	0	0
VIT_18s0041g02150	0.129795	nd	0.000275478		-2.9457	nd	-11.8258		0.000370714	nd	2.06e-05		0.0232293	nd	0.00441957		-1	0	-1		0.00856653	nd	nd		-6.86707	nd	nd		1.07E-011	nd	nd		4.58E-009	nd	nd		-1	0	0
VIT_05s0020g02740	0.000411143	nd	0		-11.2481	nd	-		1.07E-029	nd	6.42E-008		9.5E-026	nd	6.49e-05		-1	0	-1		0.000871773	nd	nd		-10.1638	nd	nd		1.58E-022	nd	nd		1.39E-018	nd	nd		-1	0	0
VIT_03s0038g01350	22.9233	nd	nd		4.51874	nd	nd		4.32e-07	nd	nd		7.61e-05	nd	nd		1	0	0		21.2348	nd	nd		4.40836	nd	nd		7.53e-07	nd	nd		0.000136364	nd	nd		1	0	0
VIT_19s0014g00160	0.100077	nd	0.00418679		-3.32082	nd	-7.89994		6.38e-05	nd	0.000724551		0.00549871	nd	0.0492006		-1	0	-1		0.145307	nd	nd		-2.78283	nd	nd		0.000653806	nd	nd		0.0400205	nd	nd		-1	0	0
VIT_01s0127g00800	0.0162967	nd	0		-5.93927	nd	-		3.05E-010	nd	3.53e-06		8.92E-008	nd	0.00127173		-1	0	-1		0.0117207	nd	nd		-6.4148	nd	nd		1.07E-008	nd	nd		2.72e-06	nd	nd		-1	0	0
VIT_19s0014g01350	125.405	nd	nd		6.97045	nd	nd		2.58E-015	nd	nd		1.76E-012	nd	nd		1	0	0		176.183	nd	nd		7.46093	nd	nd		2.74E-016	nd	nd		2.26E-013	nd	nd		1	0	0
VIT_18s0001g07340	nd	0.000367396	0.000648233		nd	-11.4104	-10.5912		nd	2.72e-05	2.88e-05		nd	0.00545244	0.00528764		0	-1	-1		nd	0.000383228	nd		nd	-11.3495	nd		nd	0.000147872	nd		nd	0.0307266	nd		0	-1	0
VIT_07s0130g00030	nd	0.000621865	0.000514721		nd	-10.6511	-10.9239		nd	9.51e-07	5.62e-06		nd	0.00079055	0.00164346		0	-1	-1		nd	0.00207394	nd		nd	-8.91341	nd		nd	4.06e-05	nd		nd	0.0146514	nd		0	-1	0
VIT_07s0104g01720	imp	nd	nd		imp	nd	nd		4.2e-06	nd	nd		0.000548324	nd	nd		1	0	0		imp	nd	nd		imp	nd	nd		0.000304589	nd	nd		0.022112	nd	nd		1	0	0
VIT_16s0022g00510	0.145989	nd	nd		-2.77607	nd	nd		0.000126425	nd	nd		0.0093794	nd	nd		-1	0	0		0.174233	nd	nd		-2.52091	nd	nd		0.000702778	nd	nd		0.0423994	nd	nd		-1	0	0
VIT_14s0068g01620	nd	0.00278392	nd		nd	-8.48867	nd		nd	0.000102748	nd		nd	0.0127086	nd		0	-1	0		nd	0.00161473	nd		nd	-9.27449	nd		nd	9.46e-05	nd		nd	0.0243242	nd		0	-1	0
VIT_18s0157g00090	nd	0.00579626	nd		nd	-7.43066	nd		nd	0.000146899	nd		nd	0.0163373	nd		0	-1	0		nd	0.00481083	nd		nd	-7.6995	nd		nd	0.00031298	nd		nd	0.0460029	nd		0	-1	0
VIT_04s0008g05710	0.0342504	nd	0.000561957		-4.86774	nd	-10.7973		1.51e-07	nd	6.39e-05		3.01e-05	nd	0.00916889		-1	0	-1		0.0156508	nd	nd		-5.99762	nd	nd		6.01E-011	nd	nd		2.24E-008	nd	nd		-1	0	0
VIT_18s0001g15680	0.00347725	nd	0		-8.16784	nd	-		8.12E-011	nd	0.00017927		2.64E-008	nd	0.0173368		-1	0	-1		0.00124929	nd	nd		-9.64468	nd	nd		3.1E-011	nd	nd		1.24E-008	nd	nd		-1	0	0
VIT_17s0000g06630	0.0675798	nd	nd		-3.88726	nd	nd		2.17e-05	nd	nd		0.00222392	nd	nd		-1	0	0		0.0827592	nd	nd		-3.59494	nd	nd		0.000168916	nd	nd		0.013692	nd	nd		-1	0	0
VIT_00s0878g00010	0	nd	nd		-	nd	nd		0.000115364	nd	nd		0.00882933	nd	nd		-1	0	0		0	nd	nd		-	nd	nd		0.000181504	nd	nd		0.01436	nd	nd		-1	0	0
VIT_15s0048g00830	nd	229.074	nd		nd	7.83967	nd		nd	2.4e-05	nd		nd	0.00512352	nd		0	1	0		nd	507.924	nd		nd	8.98847	nd		nd	1.07e-05	nd		nd	0.00729794	nd		0	1	0
VIT_11s0037g00950	0.146098	nd	nd		-2.77499	nd	nd		0.000237469	nd	nd		0.016259	nd	nd		-1	0	0		0.103472	nd	nd		-3.27269	nd	nd		2.63e-05	nd	nd		0.00303633	nd	nd		-1	0	0
VIT_16s0050g00910	0.115749	nd	nd		-3.11093	nd	nd		2.46e-05	nd	nd		0.00248609	nd	nd		-1	0	0		0.135532	nd	nd		-2.88329	nd	nd		0.000126415	nd	nd		0.0108107	nd	nd		-1	0	0
VIT_03s0038g04220	0.00522005	nd	6.64e-05		-7.58172	nd	-13.8795		7.93E-016	nd	5.63E-008		6.21E-013	nd	6.49e-05		-1	0	-1		0.00801825	nd	nd		-6.9625	nd	nd		8.83E-014	nd	nd		4.67E-011	nd	nd		-1	0	0
VIT_08s0040g01200	nd	533.539	1918.42		nd	9.05945	10.9057		nd	3.29e-05	8.61e-06		nd	0.0060494	0.00224701		0	1	1		nd	2186.8	10620.1		nd	11.0946	13.3745		nd	1.11e-05	1.41e-07		nd	0.00729794	0.000626828		0	1	1
VIT_02s0025g01620	0.0299237	nd	nd		-5.06257	nd	nd		1.61e-05	nd	nd		0.0017534	nd	nd		-1	0	0		0.0548906	nd	nd		-4.1873	nd	nd		0.000709631	nd	nd		0.0425216	nd	nd		-1	0	0
VIT_14s0066g02050	0.00725798	nd	0.000671635		-7.10622	nd	-10.54		7.44E-011	nd	0.000156088		2.45E-008	nd	0.016105		-1	0	-1		0.0112766	nd	nd		-6.47052	nd	nd		9e-09	nd	nd		2.33e-06	nd	nd		-1	0	0
VIT_15s0048g01590	6.04303	nd	nd		2.59527	nd	nd		0.000290359	nd	nd		0.0189393	nd	nd		1	0	0		11.1255	nd	nd		3.4758	nd	nd		3.39e-06	nd	nd		0.000521309	nd	nd		1	0	0
VIT_04s0079g00040	0	nd	nd		-	nd	nd		1.31E-009	nd	nd		3.59e-07	nd	nd		-1	0	0		0.0023493	nd	nd		-8.73355	nd	nd		2.09E-009	nd	nd		6.07e-07	nd	nd		-1	0	0
VIT_05s0020g00950	nd	0.00335767	nd		nd	-8.21832	nd		nd	0.000421634	nd		nd	0.0364714	nd		0	-1	0		nd	0.000564102	nd		nd	-10.7918	nd		nd	0.000181877	nd		nd	0.0347358	nd		0	-1	0
VIT_02s0025g01300	nd	0.000225459	0.000598066		nd	-12.1148	-10.7074		nd	1.97e-07	8.35e-05		nd	0.000372384	0.0105835		0	-1	-1		nd	0.000471509	nd		nd	-11.0504	nd		nd	2.72e-06	nd		nd	0.00398793	nd		0	-1	0
VIT_10s0003g03940	0.00275451	nd	nd		-8.50399	nd	nd		3.39e-05	nd	nd		0.00328294	nd	nd		-1	0	0		0	nd	nd		-	nd	nd		0.000171624	nd	nd		0.013869	nd	nd		-1	0	0
VIT_03s0088g00150	112.412	nd	nd		6.81265	nd	nd		0.000476054	nd	nd		0.0283019	nd	nd		1	0	0		103.52	nd	nd		6.69376	nd	nd		0.000521399	nd	nd		0.0334417	nd	nd		1	0	0
VIT_06s0004g06570	nd	0.00658317	nd		nd	-7.247	nd		nd	0.000250046	nd		nd	0.0244792	nd		0	-1	0		nd	0.000286928	0.000438548		nd	-11.767	-11.155		nd	1.58e-06	3.61e-05		nd	0.0037224	0.0381963		0	-1	-1
VIT_14s0083g01100	nd	0.00142453	0.00163158		nd	-9.4553	-9.25952		nd	9.15e-06	8.2e-05		nd	0.00315778	0.010551		0	-1	-1		nd	0.00129811	nd		nd	-9.58937	nd		nd	3.6e-05	nd		nd	0.013972	nd		0	-1	0
VIT_08s0007g04240	nd	276.935	5801.63		nd	8.1134	12.5022		nd	1.88e-05	2.21e-07		nd	0.00473805	0.000163251		0	1	1		nd	1486.53	1266.54		nd	10.5377	10.3067		nd	1.89e-05	5.12e-05		nd	0.0092677	0.040242		0	1	1
VIT_18s0001g02400	0.00419917	nd	0		-7.89568	nd	-		5.34E-016	nd	5.51e-07		4.58E-013	nd	0.000305766		-1	0	-1		0.00353532	nd	nd		-8.14394	nd	nd		4.99E-016	nd	nd		3.88E-013	nd	nd		-1	0	0
VIT_10s0003g01250	0.0271367	nd	0.000391757		-5.20361	nd	-11.3178		1.75E-010	nd	3.27e-06		5.41E-008	nd	0.00120978		-1	0	-1		0.00204794	nd	nd		-8.93161	nd	nd		4.29E-020	nd	nd		8.1E-017	nd	nd		-1	0	0
VIT_18s0001g04510	90.6593	nd	nd		6.50238	nd	nd		8.61e-05	nd	nd		0.00699115	nd	nd		1	0	0		63.262	nd	nd		5.98327	nd	nd		0.000551774	nd	nd		0.035134	nd	nd		1	0	0
VIT_04s0008g04040	71.3024	nd	nd		6.15588	nd	nd		2.45e-06	nd	nd		0.000338692	nd	nd		1	0	0		85.2546	nd	nd		6.41371	nd	nd		6.75E-008	nd	nd		1.56e-05	nd	nd		1	0	0
VIT_08s0007g05360	15.7005	nd	nd		3.97274	nd	nd		0.000839026	nd	nd		0.0441633	nd	nd		1	0	0		18.2118	nd	nd		4.1868	nd	nd		0.000156728	nd	nd		0.0128221	nd	nd		1	0	0
VIT_00s0199g00250	0.116441	nd	nd		-3.10234	nd	nd		0.000146566	nd	nd		0.0106949	nd	nd		-1	0	0		0.111864	nd	nd		-3.16019	nd	nd		0.000189185	nd	nd		0.0148345	nd	nd		-1	0	0
VIT_07s0005g02220	nd	0.00276918	0.000805129		nd	-8.49632	-10.2785		nd	1.8e-05	6.41e-05		nd	0.00461556	0.00916889		0	-1	-1		nd	0.00390179	nd		nd	-8.00165	nd		nd	0.000213366	nd		nd	0.0384858	nd		0	-1	0
VIT_14s0006g00090	0.00731588	nd	0.000967132		-7.09475	nd	-10.014		2.57E-012	nd	6.59e-05		1.05E-009	nd	0.00928429		-1	0	-1		0.0108154	nd	nd		-6.53077	nd	nd		6.49E-010	nd	nd		2.01e-07	nd	nd		-1	0	0
VIT_03s0038g00150	nd	0.000400479	0.000593115		nd	-11.286	-10.7194		nd	8.66e-07	2.2e-05		nd	0.00079055	0.00461798		0	-1	-1		nd	0.00215261	nd		nd	-8.8597	nd		nd	0.000123855	nd		nd	0.0282194	nd		0	-1	0
VIT_18s0001g08650	nd	0.00484511	nd		nd	-7.68926	nd		nd	0.000132658	nd		nd	0.0151017	nd		0	-1	0		nd	0.00341617	nd		nd	-8.1934	nd		nd	0.000193115	nd		nd	0.0358283	nd		0	-1	0
VIT_01s0011g02930	nd	0.000605717	0.00107218		nd	-10.6891	-9.86524		nd	6.41e-07	3.45e-05		nd	0.000690127	0.00599971		0	-1	-1		nd	0.00214693	nd		nd	-8.86351	nd		nd	4.41e-05	nd		nd	0.0150839	nd		0	-1	0
VIT_12s0028g02950	0.0129521	nd	nd		-6.27067	nd	nd		6.19e-05	nd	nd		0.00536918	nd	nd		-1	0	0		0	nd	nd		-	nd	nd		7.73e-07	nd	nd		0.000138907	nd	nd		-1	0	0
VIT_17s0000g08100	0.0122386	nd	nd		-6.35242	nd	nd		0.000563446	nd	nd		0.0323423	nd	nd		-1	0	0		0.00356989	nd	nd		-8.12991	nd	nd		6.25e-05	nd	nd		0.00629883	nd	nd		-1	0	0
VIT_19s0015g02730	nd	93.7313	nd		nd	6.55046	nd		nd	0.000527783	nd		nd	0.0427214	nd		0	1	0		nd	142.579	nd		nd	7.15561	nd		nd	0.000355214	nd		nd	0.049281	nd		0	1	0
VIT_14s0066g00120	nd	0.00373421	nd		nd	-8.06498	nd		nd	6e-05	nd		nd	0.00892354	nd		0	-1	0		nd	0.00405424	nd		nd	-7.94635	nd		nd	0.000227713	nd		nd	0.0392163	nd		0	-1	0
VIT_09s0002g02260	0.0141043	nd	nd		-6.14772	nd	nd		2.14e-06	nd	nd		0.000296252	nd	nd		-1	0	0		0.0129	nd	nd		-6.27649	nd	nd		2.88e-06	nd	nd		0.000452724	nd	nd		-1	0	0
VIT_17s0000g00830	106.437	nd	335.346		6.73386	nd	8.38951		1.44e-06	nd	0.00018145		0.000217284	nd	0.0173781		1	0	1		23.3161	nd	nd		4.54325	nd	nd		0.000366646	nd	nd		0.0253629	nd	nd		1	0	0
VIT_16s0098g01170	8.78568	nd	nd		3.13515	nd	nd		1.92e-05	nd	nd		0.00201741	nd	nd		1	0	0		9.38405	nd	nd		3.23021	nd	nd		1.41e-05	nd	nd		0.00181682	nd	nd		1	0	0
VIT_05s0020g05040	34.0641	nd	949.438		5.09018	nd	9.89093		0.000106712	nd	8.33e-06		0.00833481	nd	0.00219574		1	0	1		32.4526	nd	809.747		5.02026	nd	9.66133		0.000155929	nd	1.25e-05		0.0128221	nd	0.0220914		1	0	1
VIT_02s0025g04290	nd	156.553	508.189		nd	7.29051	8.98922		nd	6.39e-05	1.55e-05		nd	0.00911518	0.00364615		0	1	1		nd	310.023	428.341		nd	8.27623	8.74262		nd	2.76e-05	3.01e-05		nd	0.0119599	0.0362004		0	1	1
VIT_12s0028g03190	nd	0.00420376	nd		nd	-7.8941	nd		nd	4.81e-05	nd		nd	0.00786821	nd		0	-1	0		nd	0.00305351	nd		nd	-8.35531	nd		nd	0.000129031	nd		nd	0.028645	nd		0	-1	0
VIT_01s0010g03590	0.0379499	nd	nd		-4.71976	nd	nd		5.91E-008	nd	nd		1.26e-05	nd	nd		-1	0	0		0.0431376	nd	nd		-4.53491	nd	nd		4.02e-07	nd	nd		7.64e-05	nd	nd		-1	0	0
VIT_07s0005g05180	nd	0.00020061	4.97e-05		nd	-12.2833	-14.2977		nd	9.69e-07	4.66E-008		nd	0.00079055	6.49e-05		0	-1	-1		0.0843431	nd	nd		-3.56759	nd	nd		4.59e-06	nd	nd		0.000670499	nd	nd		-1	0	0
VIT_18s0001g01610	0.00348553	nd	nd		-8.16441	nd	nd		2.23E-015	nd	nd		1.6E-012	nd	nd		-1	0	0		0.00186451	nd	nd		-9.06699	nd	nd		2.24E-017	nd	nd		2.36E-014	nd	nd		-1	0	0
VIT_18s0086g00220	nd	0	0		nd	-	-		nd	1.1e-06	2.48e-07		nd	0.000828597	0.000173611		0	-1	-1		nd	0.00145186	0.000561324		nd	-9.42788	-10.7989		nd	0.000107948	5.09e-05		nd	0.0262041	0.040242		0	-1	-1
VIT_14s0030g00260	75.3669	nd	nd		6.23586	nd	nd		0.000812581	nd	nd		0.0431121	nd	nd		1	0	0		35.9976	nd	nd		5.16983	nd	nd		0.000308347	nd	nd		0.0222891	nd	nd		1	0	0
VIT_03s0180g00150	nd	0.00300915	nd		nd	-8.37643	nd		nd	0.000140611	nd		nd	0.0157704	nd		0	-1	0		nd	0	nd		nd	-	nd		nd	4.34e-05	nd		nd	0.0150441	nd		0	-1	0
VIT_14s0068g00400	0.090566	nd	nd		-3.46489	nd	nd		5.73e-05	nd	nd		0.00505724	nd	nd		-1	0	0		0.0712064	nd	nd		-3.81185	nd	nd		2.22e-05	nd	nd		0.00261118	nd	nd		-1	0	0
VIT_14s0066g01790	11.3117	0.00445585	nd		3.49975	-7.81008	nd		3.01e-06	5.64e-05	nd		0.000408381	0.00867824	nd		1	-1	0		11.2442	nd	nd		3.49111	nd	nd		4.02e-06	nd	nd		0.000600077	nd	nd		1	0	0
VIT_18s0166g00120	0.0162764	nd	nd		-5.94108	nd	nd		7.32e-05	nd	nd		0.00611173	nd	nd		-1	0	0		0.0324462	nd	nd		-4.94581	nd	nd		0.000718894	nd	nd		0.0428821	nd	nd		-1	0	0
VIT_02s0025g00810	0.0289178	nd	nd		-5.1119	nd	nd		2.52E-010	nd	nd		7.64E-008	nd	nd		-1	0	0		0.0295623	nd	nd		-5.0801	nd	nd		6.53E-010	nd	nd		2.01e-07	nd	nd		-1	0	0
VIT_18s0001g01380	nd	348.998	998.619		nd	8.44708	9.96379		nd	3.95e-05	2.69e-05		nd	0.00693241	0.00515629		0	1	1		nd	1655.2	imp		nd	10.6928	imp		nd	1.75e-05	4.46e-06		nd	0.00896074	0.00983708		0	1	1
VIT_02s0154g00320	39.7227	0.000425624	nd		5.31189	-11.1981	nd		3.53e-07	8.02e-05	nd		6.34e-05	0.0105643	nd		1	-1	0		35.152	nd	nd		5.13553	nd	nd		3.44e-07	nd	nd		6.73e-05	nd	nd		1	0	0
VIT_18s0001g06060	nd	344.944	nd		nd	8.43022	nd		nd	1.14e-05	nd		nd	0.00358743	nd		0	1	0		nd	585.722	nd		nd	9.19407	nd		nd	1.31e-05	nd		nd	0.00792314	nd		0	1	0
VIT_02s0033g01020	nd	0.00114215	0.000853716		nd	-9.77403	-10.194		nd	5.07e-06	1.09e-05		nd	0.00213018	0.00263677		0	-1	-1		nd	0.00291425	nd		nd	-8.42266	nd		nd	9.03e-05	nd		nd	0.0238705	nd		0	-1	0
VIT_16s0098g00620	0.00286911	nd	0.00181023		-8.44518	nd	-9.10962		1.53E-013	nd	0.000301414		7.85E-011	nd	0.0257474		-1	0	-1		0.00314396	nd	nd		-8.3132	nd	nd		1.5E-010	nd	nd		5.22E-008	nd	nd		-1	0	0
VIT_18s0001g06690	nd	0.000105999	0.00012705		nd	-13.2037	-12.9423		nd	8.21E-009	5.81E-008		nd	2.17e-05	6.49e-05		0	-1	-1		nd	0.00231804	nd		nd	-8.75288	nd		nd	5.26e-05	nd		nd	0.017278	nd		0	-1	0
VIT_11s0016g02780	0.0441523	nd	nd		-4.50137	nd	nd		1.21e-05	nd	nd		0.00137489	nd	nd		-1	0	0		0.0449034	nd	nd		-4.47703	nd	nd		2.82e-05	nd	nd		0.00321449	nd	nd		-1	0	0
VIT_01s0011g03670	nd	240.238	863.501		nd	7.90832	9.75405		nd	0.000285585	0.000132166		nd	0.0270937	0.0144218		0	1	1		nd	279.356	nd		nd	8.12596	nd		nd	0.000238226	nd		nd	0.0404423	nd		0	1	0
VIT_03s0063g01440	0.00374331	nd	nd		-8.06147	nd	nd		7.13e-07	nd	nd		0.000116528	nd	nd		-1	0	0		0.0347198	nd	nd		-4.8481	nd	nd		0.000656127	nd	nd		0.0400205	nd	nd		-1	0	0
VIT_04s0023g02510	0.0253779	nd	nd		-5.30028	nd	nd		1.49e-05	nd	nd		0.00163446	nd	nd		-1	0	0		0.0230719	nd	nd		-5.43772	nd	nd		1.17e-05	nd	nd		0.00155631	nd	nd		-1	0	0
VIT_14s0083g01140	nd	nd	398.764		nd	nd	8.63939		nd	nd	2.35e-05		nd	nd	0.00485058		0	0	1		nd	101.467	324.192		nd	6.66487	8.3407		nd	0.000273509	5.44e-05		nd	0.0438526	0.040242		0	1	1
VIT_15s0048g02480	57.7387	nd	nd		5.85147	nd	nd		4.54e-05	nd	nd		0.00426129	nd	nd		1	0	0		230.842	nd	nd		7.85076	nd	nd		1.66E-009	nd	nd		4.87e-07	nd	nd		1	0	0
VIT_16s0022g02190	0.0275557	nd	nd		-5.1815	nd	nd		6.94e-05	nd	nd		0.00588769	nd	nd		-1	0	0		0	nd	nd		-	nd	nd		6.12E-011	nd	nd		2.24E-008	nd	nd		-1	0	0
VIT_13s0067g03890	0.183169	nd	nd		-2.44875	nd	nd		0.000621264	nd	nd		0.0346892	nd	nd		-1	0	0		0.153757	nd	nd		-2.70127	nd	nd		0.000291553	nd	nd		0.0212826	nd	nd		-1	0	0
VIT_04s0023g00130	0.0343007	108.612	nd		-4.86562	6.76304	nd		3.25e-06	0.00031494	nd		0.000439505	0.0290458	nd		-1	1	0		0.0270572	110.023	nd		-5.20784	6.78166	nd		2.77e-06	0.000303071	nd		0.000437523	0.0456484	nd		-1	1	0
VIT_04s0008g01970	nd	0.000476407	0.000417474		nd	-11.0355	-11.226		nd	1.92e-06	6.29e-06		nd	0.00114083	0.00172651		0	-1	-1		nd	0.00170606	nd		nd	-9.19512	nd		nd	8.96e-05	nd		nd	0.0238705	nd		0	-1	0
VIT_02s0033g00450	nd	270.415	nd		nd	8.07903	nd		nd	0.000330143	nd		nd	0.0302372	nd		0	1	0		nd	555.19	nd		nd	9.11684	nd		nd	0.000166497	nd		nd	0.033266	nd		0	1	0
VIT_11s0065g00130	56.8728	nd	nd		5.82967	nd	nd		5.68E-012	nd	nd		2.23E-009	nd	nd		1	0	0		43.6449	nd	nd		5.44774	nd	nd		2.17E-010	nd	nd		7.27E-008	nd	nd		1	0	0
VIT_14s0066g01210	0.0131762	nd	nd		-6.24592	nd	nd		3.75E-012	nd	nd		1.51E-009	nd	nd		-1	0	0		0.0297626	nd	nd		-5.07036	nd	nd		2.44E-009	nd	nd		6.93e-07	nd	nd		-1	0	0
VIT_15s0021g02700	nd	nd	4154.09		nd	nd	12.0203		nd	nd	4.91e-06		nd	nd	0.00152059		0	0	1		imp	nd	nd		imp	nd	nd		0.000102527	nd	nd		0.00925074	nd	nd		1	0	0
VIT_01s0026g02600	0.113385	nd	0		-3.14069	nd	-		6.48e-05	nd	1.42e-06		0.00556458	nd	0.000662181		-1	0	-1		0.0675258	nd	0		-3.88842	nd	-		2.7e-06	nd	2.94e-05		0.000429387	nd	0.0362004		-1	0	-1
VIT_01s0011g01980	0.0570465	nd	nd		-4.13172	nd	nd		2.27e-07	nd	nd		4.31e-05	nd	nd		-1	0	0		0.0721385	nd	nd		-3.79309	nd	nd		2.24e-06	nd	nd		0.000367909	nd	nd		-1	0	0
VIT_12s0028g02880	0.00934687	nd	nd		-6.7413	nd	nd		0.000398523	nd	nd		0.024627	nd	nd		-1	0	0		0	nd	nd		-	nd	nd		0.000125988	nd	nd		0.0108092	nd	nd		-1	0	0
VIT_16s0022g01020	0.015221	nd	nd		-6.03779	nd	nd		1.13e-07	nd	nd		2.3e-05	nd	nd		-1	0	0		0.00692225	nd	nd		-7.17454	nd	nd		2.46e-07	nd	nd		5.04e-05	nd	nd		-1	0	0
VIT_18s0001g04400	0.0167967	nd	nd		-5.89568	nd	nd		7.86E-008	nd	nd		1.65e-05	nd	nd		-1	0	0		0.0113546	nd	nd		-6.46058	nd	nd		1.24e-07	nd	nd		2.74e-05	nd	nd		-1	0	0
VIT_09s0002g04460	0.025131	nd	0.00428893		-5.31439	nd	-7.86517		7.36E-009	nd	0.000583466		1.75e-06	nd	0.0419529		-1	0	-1		0.0313824	nd	nd		-4.9939	nd	nd		2.88e-07	nd	nd		5.81e-05	nd	nd		-1	0	0
VIT_14s0066g02490	0.00178415	nd	nd		-9.13054	nd	nd		5.92E-016	nd	nd		4.78E-013	nd	nd		-1	0	0		0.00209769	nd	nd		-8.89698	nd	nd		7.88E-016	nd	nd		5.48E-013	nd	nd		-1	0	0
VIT_02s0012g01350	0.104381	0.00214758	0.000224166		-3.26007	-8.86308	-12.1231		0.000201576	1.98e-05	2.76e-05		0.0140913	0.00476901	0.00515629		-1	-1	-1		0.141303	nd	nd		-2.82314	nd	nd		0.000459433	nd	nd		0.0302756	nd	nd		-1	0	0
VIT_14s0030g01790	nd	0.00666001	nd		nd	-7.23026	nd		nd	0.00030626	nd		nd	0.0285437	nd		0	-1	0		nd	0.00576833	nd		nd	-7.43763	nd		nd	0.000318076	nd		nd	0.046414	nd		0	-1	0
VIT_01s0011g06650	0.00102754	nd	0.000633907		-9.92659	nd	-10.6234		8.79E-023	nd	4.52e-06		3.9E-019	nd	0.00143402		-1	0	-1		0.00131003	nd	nd		-9.57618	nd	nd		1.42E-021	nd	nd		5.34E-018	nd	nd		-1	0	0
VIT_19s0014g04900	8.92306	0.00010581	nd		3.15754	-13.2062	nd		2.07e-05	2.78E-008	nd		0.00213341	6.69e-05	nd		1	-1	0		6.33045	0	nd		2.66231	-	nd		0.000301511	5.54e-07	nd		0.0219488	0.00179875	nd		1	-1	0
VIT_18s0001g04820	0.00701321	nd	nd		-7.15571	nd	nd		4.03e-06	nd	nd		0.000531142	nd	nd		-1	0	0		0	nd	nd		-	nd	nd		2.42e-05	nd	nd		0.00281855	nd	nd		-1	0	0
VIT_04s0023g01600	nd	0.00149093	nd		nd	-9.38957	nd		nd	2.72e-05	nd		nd	0.00545244	nd		0	-1	0		nd	0.00102733	nd		nd	-9.92688	nd		nd	5.95e-05	nd		nd	0.0193104	nd		0	-1	0
VIT_18s0089g00140	0.00379394	nd	nd		-8.04209	nd	nd		1.09E-012	nd	nd		4.83E-010	nd	nd		-1	0	0		0	nd	nd		-	nd	nd		3.37e-05	nd	nd		0.00377641	nd	nd		-1	0	0
VIT_01s0146g00260	0.00996589	nd	nd		-6.64879	nd	nd		8.56E-014	nd	nd		4.47E-011	nd	nd		-1	0	0		0.00230079	nd	nd		-8.76365	nd	nd		5.61E-018	nd	nd		6.44E-015	nd	nd		-1	0	0
VIT_12s0055g00810	0.0973387	nd	nd		-3.36084	nd	nd		0.000106436	nd	nd		0.00833481	nd	nd		-1	0	0		0.129215	nd	nd		-2.95216	nd	nd		0.000416545	nd	nd		0.0278663	nd	nd		-1	0	0
VIT_03s0038g02050	0.066019	nd	0.0026424		-3.92097	nd	-8.56394		6.07e-07	nd	8.62e-05		0.000102998	nd	0.0107201		-1	0	-1		0.0573765	nd	nd		-4.1234	nd	nd		4.42e-07	nd	nd		8.33e-05	nd	nd		-1	0	0
VIT_11s0052g00820	0.0133994	nd	nd		-6.22169	nd	nd		1.46e-05	nd	nd		0.00161664	nd	nd		-1	0	0		0.0311023	nd	nd		-5.00684	nd	nd		0.000314555	nd	nd		0.022617	nd	nd		-1	0	0
VIT_11s0016g05540	0.0598497	nd	nd		-4.06251	nd	nd		5.58e-05	nd	nd		0.00497257	nd	nd		-1	0	0		0.0147412	nd	nd		-6.084	nd	nd		2.4e-08	nd	nd		5.83e-06	nd	nd		-1	0	0
VIT_13s0067g02230	0.0065508	nd	nd		-7.25411	nd	nd		6.19e-06	nd	nd		0.000759301	nd	nd		-1	0	0		0.0206608	nd	nd		-5.59696	nd	nd		0.000794309	nd	nd		0.0465402	nd	nd		-1	0	0
VIT_07s0197g00020	0.0167072	nd	nd		-5.90339	nd	nd		0.000759555	nd	nd		0.040891	nd	nd		-1	0	0		0.00546162	nd	nd		-7.51645	nd	nd		0.000396502	nd	nd		0.0268214	nd	nd		-1	0	0
VIT_05s0077g01860	0.0615158	nd	nd		-4.0229	nd	nd		6.61e-07	nd	nd		0.000108677	nd	nd		-1	0	0		0.0630225	nd	nd		-3.98799	nd	nd		1.31e-06	nd	nd		0.000222516	nd	nd		-1	0	0
VIT_12s0059g02420	nd	0.000706867	nd		nd	-10.4663	nd		nd	2.01e-06	nd		nd	0.00114083	nd		0	-1	0		5.426	0.000641099	nd		2.43989	-10.6072	nd		0.000633408	4.5e-06	nd		0.039107	0.00531785	nd		1	-1	0
VIT_13s0064g00560	nd	0.00392276	0.00369798		nd	-7.99392	-8.07905		nd	5.34e-05	0.000167214		nd	0.00856166	0.0167371		0	-1	-1		nd	0.00602408	nd		nd	-7.37504	nd		nd	0.000353793	nd		nd	0.049281	nd		0	-1	0
VIT_14s0006g01680	0.00395584	nd	nd		-7.9818	nd	nd		4.72e-06	nd	nd		0.000607912	nd	nd		-1	0	0		0.0208941	nd	nd		-5.58076	nd	nd		0.000195478	nd	nd		0.0152374	nd	nd		-1	0	0
VIT_11s0016g04160	47.0085	nd	1233.41		5.55485	nd	10.2684		0.000340685	nd	3.47e-06		0.0216185	nd	0.00126384		1	0	1		nd	nd	313.232		nd	nd	8.29109		nd	nd	6.12e-05		nd	nd	0.0414759		0	0	1
VIT_01s0011g04260	0.00651662	nd	0.00531078		-7.26166	nd	-7.55686		4.74E-014	nd	0.000443625		2.52E-011	nd	0.0343358		-1	0	-1		0.00572218	nd	nd		-7.44922	nd	nd		4.96E-014	nd	nd		2.73E-011	nd	nd		-1	0	0
VIT_05s0062g00950	0.008034	nd	nd		-6.95967	nd	nd		4.41e-05	nd	nd		0.0041524	nd	nd		-1	0	0		0.00853911	nd	nd		-6.8717	nd	nd		0.000159802	nd	nd		0.0130332	nd	nd		-1	0	0
VIT_03s0097g00390	0.0065508	nd	nd		-7.25411	nd	nd		0.000271801	nd	nd		0.0180528	nd	nd		-1	0	0		0.00803786	nd	nd		-6.95897	nd	nd		0.000416191	nd	nd		0.0278663	nd	nd		-1	0	0
VIT_01s0011g05150	0.0279979	124.958	nd		-5.15854	6.96529	nd		7.2e-05	0.00056238	nd		0.00604712	0.0446522	nd		-1	1	0		0.00363074	760.333	nd		-8.10552	9.57049	nd		2.35e-07	0.000115097	nd		4.84e-05	0.0270397	nd		-1	1	0
VIT_05s0020g04890	0.00529628	nd	0.000597688		-7.5608	nd	-10.7083		3.99E-015	nd	1.01e-05		2.53E-012	nd	0.00252343		-1	0	-1		0.00506146	nd	nd		-7.62623	nd	nd		9.1E-014	nd	nd		4.71E-011	nd	nd		-1	0	0
VIT_14s0068g01400	nd	449.632	1072.14		nd	8.8126	10.0663		nd	1.17e-05	1.59e-05		nd	0.0036504	0.00371099		0	1	1		nd	785.633	346.225		nd	9.61771	8.43557		nd	5.31e-06	4.81e-05		nd	0.00599555	0.040242		0	1	1
VIT_04s0008g00670	0.0160225	nd	0.00130059		-5.96376	nd	-9.58661		2.41E-011	nd	3.73e-05		8.68E-009	nd	0.00644643		-1	0	-1		0.0176946	nd	nd		-5.82054	nd	nd		5.89E-011	nd	nd		2.22E-008	nd	nd		-1	0	0
VIT_00s0267g00030	12.9882	0.000233964	nd		3.69912	-12.0614	nd		9.58e-06	1.98e-06	nd		0.00109929	0.00114083	nd		1	-1	0		12.5175	0	nd		3.64588	-	nd		9.59e-06	6.33e-06	nd		0.00130571	0.00614792	nd		1	-1	0
VIT_14s0060g00470	0.00694841	nd	nd		-7.1691	nd	nd		2.97E-013	nd	nd		1.49E-010	nd	nd		-1	0	0		0.0129832	nd	nd		-6.26721	nd	nd		1.07E-011	nd	nd		4.58E-009	nd	nd		-1	0	0
VIT_08s0040g01130	nd	0.00251061	0.00357206		nd	-8.63774	-8.12903		nd	1.39e-05	0.000165727		nd	0.00394954	0.0166509		0	-1	-1		nd	0.000859408	nd		nd	-10.1844	nd		nd	8.45e-06	nd		nd	0.00671766	nd		0	-1	0
VIT_17s0000g05830	nd	0.00248604	0.0030369		nd	-8.65194	-8.36318		nd	1.55e-05	0.000126487		nd	0.00423257	0.0140948		0	-1	-1		nd	0.00390333	nd		nd	-8.00108	nd		nd	0.000196576	nd		nd	0.0362118	nd		0	-1	0
VIT_18s0164g00100	195.731	nd	152.393		7.61273	nd	7.25165		1.35E-016	nd	0.000200737		1.33E-013	nd	0.0187349		1	0	1		142.617	nd	nd		7.156	nd	nd		1.57E-015	nd	nd		1.01E-012	nd	nd		1	0	0
VIT_08s0007g05130	0.00700325	nd	0		-7.15776	nd	-		6.17E-015	nd	5.21E-008		3.65E-012	nd	6.49e-05		-1	0	-1		0.0073026	nd	nd		-7.09737	nd	nd		8.02E-014	nd	nd		4.32E-011	nd	nd		-1	0	0
VIT_16s0022g02200	nd	0.0019679	0.00167671		nd	-8.98913	-9.22016		nd	1.4e-05	5.62e-05		nd	0.00394954	0.00840248		0	-1	-1		nd	0.00260225	nd		nd	-8.58602	nd		nd	0.000107321	nd		nd	0.0262041	nd		0	-1	0
VIT_07s0104g00280	0.00358198	nd	nd		-8.12503	nd	nd		2.6E-016	nd	nd		2.47E-013	nd	nd		-1	0	0		0.00214074	nd	nd		-8.86768	nd	nd		3.3e-08	nd	nd		7.93e-06	nd	nd		-1	0	0
VIT_15s0048g00500	nd	460.084	1144.76		nd	8.84575	10.1608		nd	3.34e-05	2.2e-05		nd	0.00606169	0.00461798		0	1	1		nd	2940.56	3382.29		nd	11.5219	11.7238		nd	1.98e-05	2.14e-05		nd	0.00934917	0.0314482		0	1	1
VIT_12s0142g00240	0.166783	nd	0.00216979		-2.58396	nd	-8.84823		0.000542895	nd	7.55e-05		0.0313654	nd	0.0101769		-1	0	-1		0.0264085	nd	nd		-5.24286	nd	nd		1.63E-009	nd	nd		4.83e-07	nd	nd		-1	0	0
VIT_13s0064g00940	nd	0	nd		nd	-	nd		nd	0.000257689	nd		nd	0.0249539	nd		0	-1	0		nd	0	nd		nd	-	nd		nd	6.93e-05	nd		nd	0.0209331	nd		0	-1	0
VIT_18s0072g00360	nd	0.00136659	0.00132988		nd	-9.51521	-9.55448		nd	9.97e-06	5.28e-05		nd	0.00333937	0.00803841		0	-1	-1		nd	0.00241627	nd		nd	-8.693	nd		nd	0.000331182	nd		nd	0.0470061	nd		0	-1	0
VIT_18s0122g00980	5.37386	0.000616688	0.003314		2.42596	-10.6632	-8.23721		0.000823935	9.46e-07	0.000445584		0.043541	0.00079055	0.0343875		1	-1	-1		6.14566	0.000310267	nd		2.61957	-11.6542	nd		0.000384885	2.92e-06	nd		0.0262772	0.00398793	nd		1	-1	0
VIT_04s0023g02200	42.0692	nd	nd		5.39469	nd	nd		7.85e-06	nd	nd		0.000924822	nd	nd		1	0	0		35.7491	nd	13.8763		5.15983	nd	3.79455		3.19e-05	nd	0		0.00358673	nd	0		1	0	1
VIT_14s0006g02360	0	nd	nd		-	nd	nd		0.000232564	nd	nd		0.0160055	nd	nd		-1	0	0		0	nd	nd		-	nd	nd		0.000373612	nd	nd		0.0256434	nd	nd		-1	0	0
VIT_03s0091g00040	nd	0.00611155	nd		nd	-7.35425	nd		nd	0.000213161	nd		nd	0.021535	nd		0	-1	0		nd	0.000537488	nd		nd	-10.8615	nd		nd	6.39e-06	nd		nd	0.00614792	nd		0	-1	0
VIT_04s0023g03810	16.887	0.00646856	nd		4.07784	-7.27234	nd		1.71e-06	0.000562502	nd		0.000249443	0.0446522	nd		1	-1	0		23.7284	0.00109655	nd		4.56854	-9.83281	nd		5.13E-008	3.08e-05	nd		1.2e-05	0.0127826	nd		1	-1	0
VIT_04s0023g02360	0.00880758	nd	nd		-6.82704	nd	nd		3.62E-011	nd	nd		1.28E-008	nd	nd		-1	0	0		0.013159	nd	nd		-6.2478	nd	nd		4.9E-009	nd	nd		1.32e-06	nd	nd		-1	0	0
VIT_10s0003g00900	0.0170716	nd	nd		-5.87226	nd	nd		7.82E-012	nd	nd		3e-09	nd	nd		-1	0	0		0.0122978	nd	nd		-6.34545	nd	nd		3.2E-012	nd	nd		1.46E-009	nd	nd		-1	0	0
VIT_00s0800g00010	0.132836	nd	0.00601607		-2.91228	nd	-7.37696		0.000133435	nd	0.000503309		0.00987193	nd	0.0374318		-1	0	-1		0.134933	nd	nd		-2.88969	nd	nd		0.000179542	nd	nd		0.0142903	nd	nd		-1	0	0
VIT_06s0061g01380	nd	0.000918759	0.00287144		nd	-10.088	-8.44401		nd	2.21e-06	0.000718391		nd	0.00116848	0.049044		0	-1	-1		nd	0.000530705	nd		nd	-10.8798	nd		nd	3.95e-06	nd		nd	0.00488976	nd		0	-1	0
VIT_02s0025g00980	0.0030366	nd	0.00326159		-8.36333	nd	-8.26021		1.94E-017	nd	0.000128553		2.07E-014	nd	0.0142022		-1	0	-1		0.004751	nd	nd		-7.71755	nd	nd		6.25E-016	nd	nd		4.72E-013	nd	nd		-1	0	0
VIT_13s0047g00360	nd	nd	0		nd	nd	-		nd	nd	0.000556579		nd	nd	0.0402688		0	0	-1		0.0187374	nd	nd		-5.73794	nd	nd		1.23e-06	nd	nd		0.000211823	nd	nd		-1	0	0
VIT_10s0003g00620	nd	0.005142	nd		nd	-7.60345	nd		nd	6.42e-05	nd		nd	0.00911518	nd		0	-1	0		nd	0.0027946	nd		nd	-8.48314	nd		nd	9.19e-05	nd		nd	0.0238705	nd		0	-1	0
VIT_01s0026g01580	0.00361743	nd	nd		-8.11082	nd	nd		7.93e-06	nd	nd		0.00093023	nd	nd		-1	0	0		0.0103904	nd	nd		-6.5886	nd	nd		0.000131385	nd	nd		0.0111995	nd	nd		-1	0	0
VIT_12s0059g00190	nd	0.00215662	0.00170926		nd	-8.85701	-9.19241		nd	1.57e-05	3.81e-05		nd	0.00423574	0.00653625		0	-1	-1		nd	0.00226779	nd		nd	-8.7845	nd		nd	6.21e-05	nd		nd	0.0199201	nd		0	-1	0
VIT_13s0106g00250	nd	0.000438837	0.000700227		nd	-11.154	-10.4799		nd	2.11e-06	6e-06		nd	0.00114083	0.00169856		0	-1	-1		nd	0.00153747	nd		nd	-9.34522	nd		nd	0.000210698	nd		nd	0.0384302	nd		0	-1	0
VIT_18s0041g00580	nd	94.5375	nd		nd	6.56282	nd		nd	0.000407902	nd		nd	0.0357508	nd		0	1	0		nd	132.958	nd		nd	7.05482	nd		nd	0.000143079	nd		nd	0.0304617	nd		0	1	0
VIT_12s0034g01870	115.571	nd	472.324		6.85264	nd	8.88363		1.43E-014	nd	7.4e-05		8.13E-012	nd	0.0101016		1	0	1		31.5943	nd	nd		4.98159	nd	nd		9.37E-008	nd	nd		2.11e-05	nd	nd		1	0	0
VIT_09s0018g01340	imp	nd	nd		imp	nd	nd		5.58e-05	nd	nd		0.00497257	nd	nd		1	0	0		175.089	nd	nd		7.45194	nd	nd		5.8e-05	nd	nd		0.00592109	nd	nd		1	0	0
VIT_05s0029g00370	0.00894072	nd	nd		-6.80539	nd	nd		4.41e-06	nd	nd		0.000570608	nd	nd		-1	0	0		0.00523974	nd	nd		-7.57629	nd	nd		2.91E-010	nd	nd		9.5e-08	nd	nd		-1	0	0
VIT_13s0074g00500	0.0912378	nd	nd		-3.45422	nd	nd		0.000125136	nd	nd		0.00930969	nd	nd		-1	0	0		0.0761562	nd	nd		-3.71489	nd	nd		4.83e-05	nd	nd		0.00515173	nd	nd		-1	0	0
VIT_05s0062g01100	0.0476079	nd	0.000335786		-4.39266	nd	-11.5402		3.06E-008	nd	2.29e-06		6.8e-06	nd	0.000940048		-1	0	-1		0.0613882	nd	nd		-4.0259	nd	nd		3.31e-07	nd	nd		6.53e-05	nd	nd		-1	0	0
VIT_15s0021g01140	0.00797133	nd	nd		-6.97096	nd	nd		1.53e-06	nd	nd		0.000223663	nd	nd		-1	0	0		0.0103827	nd	nd		-6.58967	nd	nd		1.62e-06	nd	nd		0.00027413	nd	nd		-1	0	0
VIT_19s0014g02590	0.00162933	nd	0		-9.26151	nd	-		6.01E-021	nd	5.99E-008		1.32E-017	nd	6.49e-05		-1	0	-1		0.00290883	nd	nd		-8.42535	nd	nd		7.29E-019	nd	nd		1.07E-015	nd	nd		-1	0	0
VIT_02s0025g03610	nd	nd	0.00266509		nd	nd	-8.5516		nd	nd	7.57e-05		nd	nd	0.0101769		0	0	-1		0.0826973	nd	nd		-3.59602	nd	nd		3.31e-06	nd	nd		0.00051347	nd	nd		-1	0	0
VIT_03s0038g04230	0.00392746	nd	nd		-7.99219	nd	nd		1.84e-07	nd	nd		3.57e-05	nd	nd		-1	0	0		0.00459719	nd	nd		-7.76503	nd	nd		0.000196721	nd	nd		0.0152893	nd	nd		-1	0	0
VIT_06s0004g06830	14.2793	nd	nd		3.83586	nd	nd		6.02e-06	nd	nd		0.000746263	nd	nd		1	0	0		8.49739	nd	nd		3.08702	nd	nd		3.16e-05	nd	nd		0.00357029	nd	nd		1	0	0
VIT_09s0054g00690	imp	nd	nd		imp	nd	nd		1.51e-06	nd	nd		0.000222452	nd	nd		1	0	0		imp	nd	nd		imp	nd	nd		0.000134017	nd	nd		0.0113573	nd	nd		1	0	0
VIT_00s0225g00230	nd	939.601	9602.01		nd	9.8759	13.2291		nd	1.63e-06	3.97e-07		nd	0.00102863	0.00023478		0	1	1		nd	imp	imp		nd	imp	imp		nd	1.59e-06	3.12e-06		nd	0.0037224	0.00825355		0	1	1
VIT_14s0108g00620	0.00691825	nd	nd		-7.17538	nd	nd		3.38e-06	nd	nd		0.000453369	nd	nd		-1	0	0		0.00693069	nd	nd		-7.17278	nd	nd		4.79e-06	nd	nd		0.000696107	nd	nd		-1	0	0
VIT_04s0008g04160	nd	0.000431088	0.00080812		nd	-11.1797	-10.2731		nd	2.76e-07	3.28e-05		nd	0.000385069	0.00578102		0	-1	-1		nd	0.000798219	nd		nd	-10.2909	nd		nd	6.79e-06	nd		nd	0.00629702	nd		0	-1	0
VIT_04s0008g06550	0.00269637	nd	nd		-8.53477	nd	nd		3.07e-05	nd	nd		0.00301021	nd	nd		-1	0	0		0.00439182	nd	nd		-7.83097	nd	nd		0.000161639	nd	nd		0.0131425	nd	nd		-1	0	0
VIT_13s0019g03300	0.00271324	nd	0.000448351		-8.52577	nd	-11.1231		2.75E-015	nd	2.49e-05		1.83E-012	nd	0.0049711		-1	0	-1		0.000576074	nd	nd		-10.7615	nd	nd		1.45E-017	nd	nd		1.6E-014	nd	nd		-1	0	0
VIT_13s0064g01760	0.0246286	nd	0		-5.34352	nd	-		1.67E-009	nd	1.51e-06		4.49e-07	nd	0.000693521		-1	0	-1		0.0207882	nd	nd		-5.58809	nd	nd		1.36e-05	nd	nd		0.00178041	nd	nd		-1	0	0
VIT_01s0010g00960	0.0238957	nd	nd		-5.3871	nd	nd		3.39e-06	nd	nd		0.000453369	nd	nd		-1	0	0		0.0203014	nd	nd		-5.62228	nd	nd		1.76e-05	nd	nd		0.00216128	nd	nd		-1	0	0
VIT_05s0077g01280	5.54722	0.00690456	nd		2.47176	-7.17823	nd		0.000705441	0.000299888	nd		0.0387396	0.0280485	nd		1	-1	0		nd	0.0017278	nd		nd	-9.17685	nd		nd	0.000243595	nd		nd	0.0405586	nd		0	-1	0
VIT_18s0122g00420	imp	nd	nd		imp	nd	nd		4.36e-06	nd	nd		0.000565969	nd	nd		1	0	0		imp	nd	nd		imp	nd	nd		4.76e-07	nd	nd		8.93e-05	nd	nd		1	0	0
VIT_01s0127g00850	nd	0.0019666	0.00282486		nd	-8.99008	-8.4676		nd	1.79e-05	0.000373672		nd	0.00461556	0.0302402		0	-1	-1		nd	0.0029703	nd		nd	-8.39518	nd		nd	0.000136451	nd		nd	0.0298833	nd		0	-1	0
VIT_19s0015g00490	nd	0.000625978	0.00172891		nd	-10.6416	-9.17593		nd	9.2e-07	3.93e-05		nd	0.00079055	0.00666672		0	-1	-1		nd	0.000677926	nd		nd	-10.5266	nd		nd	5.67e-06	nd		nd	0.0060135	nd		0	-1	0
VIT_02s0025g01240	0.0791577	nd	nd		-3.65913	nd	nd		1.26e-06	nd	nd		0.000195657	nd	nd		-1	0	0		0.0590491	nd	nd		-4.08194	nd	nd		2e-07	nd	nd		4.19e-05	nd	nd		-1	0	0
VIT_11s0016g04150	0.00106009	nd	0		-9.8816	nd	-		4.34E-021	nd	2.89e-07		1.05E-017	nd	0.00019266		-1	0	-1		0.000776305	nd	nd		-10.3311	nd	nd		3.26E-022	nd	nd		2.16E-018	nd	nd		-1	0	0
VIT_07s0141g00090	0.146534	nd	nd		-2.77069	nd	nd		0.000254057	nd	nd		0.0171305	nd	nd		-1	0	0		0.0514008	nd	nd		-4.28206	nd	nd		2.13e-07	nd	nd		4.43e-05	nd	nd		-1	0	0
VIT_06s0004g06890	nd	nd	0.00587586		nd	nd	-7.41098		nd	nd	0.000425443		nd	nd	0.0333159		0	0	-1		0.127694	nd	nd		-2.96924	nd	nd		0.000143496	nd	nd		0.0120378	nd	nd		-1	0	0
VIT_16s0039g02230	nd	446.328	nd		nd	8.80196	nd		nd	1.21e-05	nd		nd	0.00371059	nd		0	1	0		nd	1582.78	nd		nd	10.6282	nd		nd	1.34e-06	nd		nd	0.0037224	nd		0	1	0
VIT_16s0050g01680	nd	0.00277425	0.00265353		nd	-8.49369	-8.55787		nd	2.45e-05	0.000101218		nd	0.00514177	0.0118199		0	-1	-1		nd	0.00497948	nd		nd	-7.64979	nd		nd	0.000288492	nd		nd	0.0451403	nd		0	-1	0
VIT_17s0053g00560	0.00132431	nd	0		-9.56055	nd	-		4.78E-016	nd	5.74e-06		4.39E-013	nd	0.00165084		-1	0	-1		0.00119946	nd	nd		-9.7034	nd	nd		3.78E-016	nd	nd		3.02E-013	nd	nd		-1	0	0
VIT_02s0012g01380	22.5562	nd	nd		4.49545	nd	nd		1.31e-06	nd	nd		0.000201578	nd	nd		1	0	0		14.7949	nd	nd		3.88702	nd	nd		0.000118199	nd	nd		0.0103083	nd	nd		1	0	0
VIT_08s0007g06650	imp	nd	nd		imp	nd	nd		2.04e-06	nd	nd		0.000287244	nd	nd		1	0	0		imp	nd	nd		imp	nd	nd		1.62e-05	nd	nd		0.00205079	nd	nd		1	0	0
VIT_05s0102g00880	0.00161907	nd	nd		-9.27062	nd	nd		5.16E-013	nd	nd		2.41E-010	nd	nd		-1	0	0		0.00164504	nd	nd		-9.24766	nd	nd		6.93E-016	nd	nd		4.95E-013	nd	nd		-1	0	0
VIT_18s0001g14740	0.00233468	nd	nd		-8.74256	nd	nd		2.2E-012	nd	nd		9.29E-010	nd	nd		-1	0	0		0.00277529	nd	nd		-8.49315	nd	nd		2.18E-011	nd	nd		9e-09	nd	nd		-1	0	0
VIT_01s0011g00140	0.00824644	nd	nd		-6.92201	nd	nd		2.89e-07	nd	nd		5.38e-05	nd	nd		-1	0	0		0.00717485	nd	nd		-7.12284	nd	nd		3.52e-07	nd	nd		6.78e-05	nd	nd		-1	0	0
VIT_18s0001g01760	0.00833722	nd	5.27e-05		-6.90622	nd	-14.2119		2.61E-010	nd	1.42e-06		7.73E-008	nd	0.000662181		-1	0	-1		0.00379078	nd	nd		-8.04329	nd	nd		3.2E-013	nd	nd		1.6E-010	nd	nd		-1	0	0
VIT_08s0007g02480	0.0101056	nd	nd		-6.62871	nd	nd		6.13e-07	nd	nd		0.000103295	nd	nd		-1	0	0		0.00816626	nd	nd		-6.93611	nd	nd		5.99e-06	nd	nd		0.000846474	nd	nd		-1	0	0
VIT_00s0322g00030	0.155498	nd	nd		-2.68503	nd	nd		0.000278026	nd	nd		0.0183291	nd	nd		-1	0	0		0.16141	nd	nd		-2.6312	nd	nd		0.000617414	nd	nd		0.0384791	nd	nd		-1	0	0
VIT_03s0038g03130	nd	130.569	198.905		nd	7.02867	7.63593		nd	0.000336733	0.000158401		nd	0.0307344	0.0162209		0	1	1		nd	831.673	nd		nd	9.69987	nd		nd	1.35e-05	nd		nd	0.00795859	nd		0	1	0
VIT_00s0301g00040	0.184099	nd	nd		-2.44145	nd	nd		0.000935153	nd	nd		0.0479901	nd	nd		-1	0	0		0.14963	nd	nd		-2.74052	nd	nd		0.000385544	nd	nd		0.0262772	nd	nd		-1	0	0
VIT_06s0004g06480	15.9124	nd	nd		3.99208	nd	nd		1.48e-06	nd	nd		0.000220906	nd	nd		1	0	0		22.1487	nd	nd		4.46915	nd	nd		4.39E-008	nd	nd		1.04e-05	nd	nd		1	0	0
VIT_06s0080g00760	nd	9.57e-05	7.64e-05		nd	-13.3508	-13.6769		nd	8e-09	4.87E-008		nd	2.17e-05	6.49e-05		0	-1	-1		nd	0.00136512	nd		nd	-9.51676	nd		nd	5.22e-05	nd		nd	0.017278	nd		0	-1	0
VIT_01s0127g00860	0.00101148	nd	0		-9.94931	nd	-		5.16E-022	nd	4.64E-008		1.96E-018	nd	6.49e-05		-1	0	-1		0.00177497	nd	nd		-9.13799	nd	nd		3.37E-020	nd	nd		7.42E-017	nd	nd		-1	0	0
VIT_14s0108g00810	1073.94	nd	6236.76		10.0687	nd	12.6066		9.01E-022	nd	3.07e-07		2.93E-018	nd	0.00019443		1	0	1		646.678	nd	3122.03		9.3369	nd	11.6083		2.89E-019	nd	4.34e-06		4.77E-016	nd	0.00983708		1	0	1
VIT_13s0158g00080	43.8372	0.00820678	nd		5.45408	-6.92897	nd		2.08E-010	0.000462812	nd		6.37E-008	0.0390132	nd		1	-1	0		41.7655	0.00226664	nd		5.38424	-8.78523	nd		1.13E-010	4.98e-05	nd		4.04E-008	0.0168133	nd		1	-1	0
VIT_04s0023g03230	nd	nd	imp		nd	nd	imp		nd	nd	1.93e-05		nd	nd	0.00426733		0	0	1		nd	376.342	1683.4		nd	8.5559	10.7172		nd	0.000160118	5.75e-05		nd	0.0324915	0.040242		0	1	1
VIT_13s0320g00060	nd	0.00374311	0.00528621		nd	-8.06155	-7.56355		nd	3.37e-05	0.000320089		nd	0.00606755	0.0266081		0	-1	-1		nd	0.00290271	nd		nd	-8.42838	nd		nd	7.88e-05	nd		nd	0.0227495	nd		0	-1	0
VIT_14s0006g01670	0.0107744	nd	0.000270932		-6.53625	nd	-11.8498		8.68E-011	nd	1.91e-05		2.78E-008	nd	0.00426733		-1	0	-1		0.0169661	nd	nd		-5.8812	nd	nd		1e-09	nd	nd		3.02e-07	nd	nd		-1	0	0
VIT_01s0011g00350	0.0274617	nd	nd		-5.18644	nd	nd		1.42e-05	nd	nd		0.00158033	nd	nd		-1	0	0		0.0203422	nd	nd		-5.61938	nd	nd		1.12e-05	nd	nd		0.00151939	nd	nd		-1	0	0
VIT_09s0018g01800	10.5526	0.000480763	nd		3.39952	-11.0224	nd		3.86e-05	4.72e-06	nd		0.00369669	0.00204678	nd		1	-1	0		nd	0	nd		nd	-	nd		nd	8.3e-05	nd		nd	0.0234422	nd		0	-1	0
VIT_12s0134g00160	nd	0.00141512	0.00330239		nd	-9.46486	-8.24227		nd	0.000134078	0.000176529		nd	0.0151017	0.0173368		0	-1	-1		nd	0.000424726	nd		nd	-11.2012	nd		nd	6.63e-05	nd		nd	0.0205118	nd		0	-1	0
VIT_19s0014g00090	nd	0.000779722	nd		nd	-10.3248	nd		nd	5.04e-06	nd		nd	0.00213018	nd		0	-1	0		nd	0.000409738	nd		nd	-11.253	nd		nd	4.32e-05	nd		nd	0.0150441	nd		0	-1	0
VIT_14s0108g00440	nd	0.000586348	0.000683611		nd	-10.736	-10.5145		nd	1.94e-05	7.61e-05		nd	0.00474329	0.0101769		0	-1	-1		nd	0.00122584	nd		nd	-9.67202	nd		nd	0.000168404	nd		nd	0.0333902	nd		0	-1	0
VIT_14s0066g02590	0.00848806	nd	nd		-6.88035	nd	nd		4.54E-015	nd	nd		2.81E-012	nd	nd		-1	0	0		0.00428088	nd	nd		-7.86788	nd	nd		9.36E-017	nd	nd		8.84E-014	nd	nd		-1	0	0
VIT_17s0000g09770	33.6654	nd	nd		5.0732	nd	nd		6.49e-07	nd	nd		0.000107372	nd	nd		1	0	0		33.7194	nd	nd		5.07551	nd	nd		1.1e-08	nd	nd		2.76e-06	nd	nd		1	0	0
VIT_07s0104g00410	nd	0.00204477	0.00397915		nd	-8.93384	-7.97332		nd	2.24e-05	0.000128216		nd	0.00507804	0.0142022		0	-1	-1		nd	0.00250343	nd		nd	-8.64188	nd		nd	0.000229494	nd		nd	0.0392163	nd		0	-1	0
VIT_06s0004g06950	63.2391	nd	nd		5.98274	nd	nd		2.79e-05	nd	nd		0.00276031	nd	nd		1	0	0		112.295	nd	nd		6.81115	nd	nd		1.07e-07	nd	nd		2.39e-05	nd	nd		1	0	0
VIT_04s0008g01520	nd	367.091	470.919		nd	8.51999	8.87934		nd	1.12e-05	2.32e-05		nd	0.00357845	0.00482534		0	1	1		nd	1116.85	305.862		nd	10.1252	8.25674		nd	2.15e-06	5.78e-05		nd	0.0037224	0.040242		0	1	1
VIT_16s0039g01970	0	nd	nd		-	nd	nd		4.75e-07	nd	nd		8.32e-05	nd	nd		-1	0	0		0.00361533	nd	nd		-8.11166	nd	nd		2.61e-06	nd	nd		0.0004207	nd	nd		-1	0	0
VIT_18s0001g15690	0.0117328	nd	nd		-6.41331	nd	nd		3.37e-05	nd	nd		0.00327577	nd	nd		-1	0	0		0.00215155	nd	nd		-8.86041	nd	nd		3.68e-06	nd	nd		0.000559207	nd	nd		-1	0	0
VIT_01s0011g04080	7.01236	0.0036369	nd		2.8099	-8.10307	nd		0.000105869	3.24e-05	nd		0.00831776	0.00599126	nd		1	-1	0		11.2479	0.000734413	nd		3.49159	-10.4111	nd		3.87e-06	1.02e-05	nd		0.000581254	0.00719556	nd		1	-1	0
VIT_12s0028g02990	14.8633	0.000883665	nd		3.89368	-10.1442	nd		6.86e-05	9.14e-05	nd		0.00584088	0.0117487	nd		1	-1	0		13.2255	0	nd		3.72525	-	nd		5.5e-05	8.52e-05	nd		0.00568109	0.023494	nd		1	-1	0
VIT_01s0011g03480	0.000869525	nd	nd		-10.1675	nd	nd		4.75E-020	nd	nd		9.04E-017	nd	nd		-1	0	0		0.00119145	nd	nd		-9.71306	nd	nd		3.88E-020	nd	nd		7.88E-017	nd	nd		-1	0	0
VIT_03s0038g03180	14.7619	nd	nd		3.8838	nd	nd		0.000139341	nd	nd		0.010252	nd	nd		1	0	0		15.4382	nd	nd		3.94843	nd	nd		4.87e-05	nd	nd		0.00516473	nd	nd		1	0	0
VIT_09s0002g02030	0.014326	nd	nd		-6.12522	nd	nd		5.69e-07	nd	nd		9.78e-05	nd	nd		-1	0	0		0.00821158	nd	nd		-6.92813	nd	nd		1.36e-07	nd	nd		2.97e-05	nd	nd		-1	0	0
VIT_05s0094g00240	0.0911884	nd	nd		-3.45501	nd	nd		0.000486696	nd	nd		0.0286784	nd	nd		-1	0	0		0.041379	nd	nd		-4.59496	nd	nd		2.22e-05	nd	nd		0.00261118	nd	nd		-1	0	0
VIT_17s0000g03830	0.00667411	nd	nd		-7.22721	nd	nd		6E-013	nd	nd		2.75E-010	nd	nd		-1	0	0		0.00603156	nd	nd		-7.37325	nd	nd		1.28E-011	nd	nd		5.39E-009	nd	nd		-1	0	0
VIT_09s0002g05280	nd	0	nd		nd	-	nd		nd	0.000232755	nd		nd	0.0231608	nd		0	-1	0		25.9041	0	nd		4.69511	-	nd		1.2e-06	6.82e-05	nd		0.000208718	0.0208515	nd		1	-1	0
VIT_03s0088g00160	imp	nd	nd		imp	nd	nd		5.44e-06	nd	nd		0.000680087	nd	nd		1	0	0		299.057	nd	nd		8.22427	nd	nd		3.94e-05	nd	nd		0.00431508	nd	nd		1	0	0
VIT_12s0028g00070	0.00726012	nd	nd		-7.10579	nd	nd		3.05E-015	nd	nd		1.98E-012	nd	nd		-1	0	0		0.0189056	nd	nd		-5.72504	nd	nd		1.22e-05	nd	nd		0.0016135	nd	nd		-1	0	0
VIT_02s0033g00700	nd	464.752	imp		nd	8.86032	imp		nd	1.04e-05	5.58e-07		nd	0.00338326	0.000305766		0	1	1		nd	442.813	nd		nd	8.79056	nd		nd	0.000211577	nd		nd	0.0384302	nd		0	1	0
VIT_04s0023g03720	nd	0.000522574	0.000665397		nd	-10.9021	-10.5535		nd	6.97e-06	0.000149949		nd	0.00267394	0.0158172		0	-1	-1		nd	0.00112536	nd		nd	-9.7954	nd		nd	0.000359993	nd		nd	0.0494733	nd		0	-1	0
VIT_13s0106g00080	13.0831	nd	nd		3.70963	nd	nd		5.03e-05	nd	nd		0.00461525	nd	nd		1	0	0		10.7145	0	nd		3.42149	-	nd		3.96e-05	1.21e-05	nd		0.00432155	0.00764534	nd		1	-1	0
VIT_18s0122g00370	imp	nd	nd		imp	nd	nd		0.000175278	nd	nd		0.0126172	nd	nd		1	0	0		nd	nd	imp		nd	nd	imp		nd	nd	6.62e-06		nd	nd	0.0129803		0	0	1
VIT_17s0000g02680	0.148973	nd	nd		-2.74688	nd	nd		0.00014632	nd	nd		0.0106949	nd	nd		-1	0	0		0.158195	nd	nd		-2.66022	nd	nd		0.000336169	nd	nd		0.0238798	nd	nd		-1	0	0
VIT_02s0234g00110	nd	227.13	nd		nd	7.82737	nd		nd	0.000228051	nd		nd	0.0228647	nd		0	1	0		0.00846371	902.895	nd		-6.88449	9.81841	nd		0.000434402	0.000146612	nd		0.0288419	0.0307266	nd		-1	1	0
VIT_03s0063g01690	nd	0.00601532	nd		nd	-7.37714	nd		nd	9.53e-05	nd		nd	0.012073	nd		0	-1	0		5.46909	0.00551778	nd		2.4513	-7.5017	nd		0.000602084	0.000308125	nd		0.0377016	0.0459956	nd		1	-1	0
VIT_04s0023g03310	0.00691568	nd	nd		-7.17591	nd	nd		3.47E-008	nd	nd		7.56e-06	nd	nd		-1	0	0		0.0102535	nd	nd		-6.60775	nd	nd		2.9e-07	nd	nd		5.81e-05	nd	nd		-1	0	0
VIT_18s0001g03470	0.0389691	nd	nd		-4.68153	nd	nd		3.5E-009	nd	nd		8.55e-07	nd	nd		-1	0	0		0.0886856	nd	nd		-3.49516	nd	nd		5.14e-06	nd	nd		0.000738763	nd	nd		-1	0	0
VIT_03s0038g03750	0.132954	nd	nd		-2.911	nd	nd		0.000124052	nd	nd		0.00928093	nd	nd		-1	0	0		0.129554	nd	nd		-2.94837	nd	nd		0.000125152	nd	nd		0.0107724	nd	nd		-1	0	0
VIT_02s0033g00290	56.9552	nd	nd		5.83176	nd	nd		9.29e-05	nd	nd		0.00742776	nd	nd		1	0	0		38.1739	nd	nd		5.25451	nd	nd		0.000107442	nd	nd		0.0095274	nd	nd		1	0	0
VIT_19s0015g02590	nd	143.587	192.59		nd	7.16578	7.58939		nd	0.000162173	0.000106289		nd	0.0173788	0.0123041		0	1	1		nd	327.849	467.718		nd	8.35689	8.8695		nd	3.1e-05	2.99e-05		nd	0.0127826	0.0362004		0	1	1
VIT_00s0250g00030	0.0952566	nd	nd		-3.39204	nd	nd		5.25e-06	nd	nd		0.000666462	nd	nd		-1	0	0		0.10713	nd	nd		-3.22257	nd	nd		2.1e-05	nd	nd		0.00249808	nd	nd		-1	0	0
VIT_11s0052g00790	0.123976	nd	0.000676439		-3.01187	nd	-10.5298		0.000511965	nd	0.000160975		0.0299028	nd	0.0162964		-1	0	-1		0.0133206	nd	nd		-6.23019	nd	nd		3.44E-009	nd	nd		9.68e-07	nd	nd		-1	0	0
VIT_04s0008g01220	8.97704	nd	nd		3.16624	nd	nd		0.000181563	nd	nd		0.0129993	nd	nd		1	0	0		10.172	nd	nd		3.34653	nd	nd		7.04e-05	nd	nd		0.00686328	nd	nd		1	0	0
VIT_19s0015g02680	nd	nd	495.921		nd	nd	8.95397		nd	nd	3.84e-05		nd	nd	0.00655275		0	0	1		nd	nd	368.905		nd	nd	8.52711		nd	nd	5.49e-05		nd	nd	0.040242		0	0	1
VIT_08s0007g04820	nd	0.00026891	0.000310705		nd	-11.8606	-11.6522		nd	3.47e-07	3.69e-06		nd	0.000437524	0.00129342		0	-1	-1		nd	0.000926858	nd		nd	-10.0754	nd		nd	1.67e-05	nd		nd	0.00896074	nd		0	-1	0
VIT_03s0038g01510	16.6298	nd	nd		4.0557	nd	nd		1.17e-07	nd	nd		2.36e-05	nd	nd		1	0	0		8.29566	nd	nd		3.05236	nd	nd		4.53e-05	nd	nd		0.0048895	nd	nd		1	0	0
VIT_15s0021g02300	nd	0.000715284	0.00044105		nd	-10.4492	-11.1468		nd	1.32e-06	2.08e-06		nd	0.000916575	0.00087816		0	-1	-1		nd	0.00110927	nd		nd	-9.81617	nd		nd	1.28e-05	nd		nd	0.00790126	nd		0	-1	0
VIT_18s0001g09920	nd	0.000262731	0.000468088		nd	-11.8941	-11.0609		nd	1.61e-07	6.22e-06		nd	0.000327578	0.00172651		0	-1	-1		nd	0.00135282	nd		nd	-9.52982	nd		nd	1.7e-05	nd		nd	0.00896074	nd		0	-1	0
VIT_12s0057g00310	nd	282.303	346.191		nd	8.1411	8.43542		nd	2.04e-05	4.13e-05		nd	0.0048677	0.00678187		0	1	1		nd	1018.83	325.522		nd	9.9927	8.34661		nd	2.58e-06	5.29e-05		nd	0.00398793	0.040242		0	1	1
VIT_18s0089g00170	0.00909185	nd	nd		-6.78121	nd	nd		5.04e-06	nd	nd		0.000642252	nd	nd		-1	0	0		0	nd	nd		-	nd	nd		0.000121575	nd	nd		0.0105332	nd	nd		-1	0	0
VIT_04s0008g03540	0.000767354	nd	0		-10.3478	nd	-		6.44E-021	nd	3.01e-06		1.32E-017	nd	0.00116478		-1	0	-1		0.000405527	nd	nd		-11.2679	nd	nd		1.44E-020	nd	nd		3.8E-017	nd	nd		-1	0	0
VIT_16s0022g02030	0.0709473	nd	0.00061396		-3.81711	nd	-10.6696		6.19e-07	nd	4.98e-06		0.000103634	nd	0.00152274		-1	0	-1		0.041521	nd	nd		-4.59002	nd	nd		1.22E-008	nd	nd		3.05e-06	nd	nd		-1	0	0
VIT_17s0053g00590	nd	0.0022597	0.00241706		nd	-8.78965	-8.69253		nd	1.54e-05	7.93e-05		nd	0.00423257	0.0103435		0	-1	-1		nd	0.00455593	nd		nd	-7.77804	nd		nd	0.000225747	nd		nd	0.0392163	nd		0	-1	0
VIT_18s0001g15330	0.0678915	nd	nd		-3.88062	nd	nd		5.31e-06	nd	nd		0.00067035	nd	nd		-1	0	0		0.0646258	nd	nd		-3.95175	nd	nd		7.94e-06	nd	nd		0.00109839	nd	nd		-1	0	0
VIT_16s0013g01990	nd	0.00652488	nd		nd	-7.25983	nd		nd	0.000124443	nd		nd	0.0145105	nd		0	-1	0		nd	0.00282276	nd		nd	-8.46868	nd		nd	7.35e-05	nd		nd	0.0217045	nd		0	-1	0
VIT_07s0104g01830	5.85676	0.00101126	nd		2.5501	-9.94963	nd		0.000363128	2.11e-06	nd		0.0228642	0.00114083	nd		1	-1	0		9.20325	9.95e-05	nd		3.20214	-13.2955	nd		1.44e-05	4.26e-07	nd		0.001853	0.00158177	nd		1	-1	0
VIT_09s0018g00520	nd	0.00319771	nd		nd	-8.28875	nd		nd	6.47e-05	nd		nd	0.00911518	nd		0	-1	0		nd	0.00179583	nd		nd	-9.12113	nd		nd	0.000151061	nd		nd	0.0311401	nd		0	-1	0
VIT_15s0046g00330	0.00184964	nd	0.00133719		-9.07854	nd	-9.54658		4.64E-015	nd	0.000156582		2.81E-012	nd	0.016105		-1	0	-1		0.00746652	nd	nd		-7.06535	nd	nd		3.32e-06	nd	nd		0.00051347	nd	nd		-1	0	0
VIT_00s0324g00060	nd	126.283	329.8		nd	6.98052	8.36545		nd	0.000658411	0.000552826		nd	0.0492302	0.0401063		0	1	1		nd	imp	nd		nd	imp	nd		nd	1.83e-06	nd		nd	0.0037224	nd		0	1	0
VIT_18s0001g13460	0.128475	nd	0		-2.96045	nd	-		6.53e-05	nd	2.63e-07		0.00559436	nd	0.000179773		-1	0	-1		0.0962302	nd	nd		-3.37737	nd	nd		2.02e-05	nd	nd		0.00241492	nd	nd		-1	0	0
VIT_13s0067g02300	nd	147.944	1162.98		nd	7.20891	10.1836		nd	6.44e-05	4.46e-06		nd	0.00911518	0.00143402		0	1	1		nd	imp	403.369		nd	imp	8.65596		nd	3.72E-008	3.5e-05		nd	0.000447454	0.0381963		0	1	1
VIT_03s0038g03210	nd	0.00306125	nd		nd	-8.35166	nd		nd	6.22e-05	nd		nd	0.00910268	nd		0	-1	0		nd	0.000710517	nd		nd	-10.4588	nd		nd	3.79e-05	nd		nd	0.0142806	nd		0	-1	0
VIT_14s0066g01090	222.269	nd	nd		7.79616	nd	nd		2.95e-05	nd	nd		0.00290088	nd	nd		1	0	0		355.29	nd	nd		8.47285	nd	nd		1.74e-05	nd	nd		0.00216128	nd	nd		1	0	0
VIT_08s0007g04800	7.41375	nd	nd		2.8902	nd	nd		0.000108469	nd	nd		0.00844729	nd	nd		1	0	0		5.94787	nd	nd		2.57237	nd	nd		0.000516436	nd	nd		0.033204	nd	nd		1	0	0
VIT_08s0007g00920	0.0340365	nd	nd		-4.87677	nd	nd		3.25e-07	nd	nd		5.92e-05	nd	nd		-1	0	0		0.0879157	nd	nd		-3.50774	nd	nd		9.5e-05	nd	nd		0.00874482	nd	nd		-1	0	0
VIT_00s0204g00120	0.00192656	nd	0.00517794		-9.01976	nd	-7.59341		3.2E-019	nd	0.000438624		4.74E-016	nd	0.0340477		-1	0	-1		0.00174197	nd	nd		-9.16506	nd	nd		1.27E-018	nd	nd		1.59E-015	nd	nd		-1	0	0
VIT_05s0077g01340	0.012005	nd	nd		-6.38022	nd	nd		1.75e-07	nd	nd		3.45e-05	nd	nd		-1	0	0		0.0104427	nd	nd		-6.58137	nd	nd		5.56e-07	nd	nd		0.000102784	nd	nd		-1	0	0
VIT_09s0002g01010	0.004985	nd	0.000274582		-7.64819	nd	-11.8305		9.4E-013	nd	2.03e-05		4.24E-010	nd	0.00438958		-1	0	-1		0.0018164	nd	nd		-9.1047	nd	nd		4.01E-014	nd	nd		2.25E-011	nd	nd		-1	0	0
VIT_07s0005g05520	0.106481	nd	nd		-3.23134	nd	nd		1.26e-05	nd	nd		0.00142638	nd	nd		-1	0	0		0.0600818	nd	nd		-4.05693	nd	nd		2.66e-07	nd	nd		5.41e-05	nd	nd		-1	0	0
VIT_11s0037g00940	0.168805	nd	nd		-2.56657	nd	nd		0.000457419	nd	nd		0.0275009	nd	nd		-1	0	0		0.107995	nd	nd		-3.21096	nd	nd		2.67e-05	nd	nd		0.0030636	nd	nd		-1	0	0
VIT_12s0057g00430	0.00598284	nd	0.00396275		-7.38495	nd	-7.97928		9.08E-015	nd	0.000372017		5.26E-012	nd	0.030198		-1	0	-1		0.00747457	nd	nd		-7.06379	nd	nd		1.68E-014	nd	nd		1.01E-011	nd	nd		-1	0	0
VIT_04s0044g00190	0.162305	nd	0.00658857		-2.62322	nd	-7.24582		0.000561987	nd	0.000665808		0.0323299	nd	0.0461644		-1	0	-1		0.0989957	nd	nd		-3.33649	nd	nd		1.95e-05	nd	nd		0.00235054	nd	nd		-1	0	0
VIT_15s0107g00380	0.0174488	nd	0		-5.84073	nd	-		3.93E-012	nd	1.16e-07		1.56E-009	nd	9.67e-05		-1	0	-1		0.0128591	nd	0.000474853		-6.28106	nd	-11.0402		5.9E-013	nd	3.76e-05		2.79E-010	nd	0.0381963		-1	0	-1
VIT_18s0001g02290	0.0580272	nd	nd		-4.10713	nd	nd		0.00086914	nd	nd		0.0454787	nd	nd		-1	0	0		0.0422958	nd	nd		-4.56334	nd	nd		0.000415006	nd	nd		0.0278663	nd	nd		-1	0	0
VIT_12s0059g00440	0.0885762	nd	nd		-3.49694	nd	nd		0.000562016	nd	nd		0.0323299	nd	nd		-1	0	0		0.0171546	nd	nd		-5.86526	nd	nd		9.09e-06	nd	nd		0.00124413	nd	nd		-1	0	0
VIT_18s0001g06580	0.153687	nd	nd		-2.70193	nd	nd		0.000764672	nd	nd		0.041061	nd	nd		-1	0	0		0.112784	nd	nd		-3.14837	nd	nd		0.000190076	nd	nd		0.0148602	nd	nd		-1	0	0
VIT_04s0044g01970	0.159903	nd	nd		-2.64473	nd	nd		0.000717236	nd	nd		0.0391452	nd	nd		-1	0	0		0.1632	nd	nd		-2.61529	nd	nd		0.000803953	nd	nd		0.0468973	nd	nd		-1	0	0
VIT_18s0001g02410	0.0117206	nd	nd		-6.41481	nd	nd		3.99e-07	nd	nd		7.12e-05	nd	nd		-1	0	0		0.00865777	nd	nd		-6.85179	nd	nd		7.05E-008	nd	nd		1.62e-05	nd	nd		-1	0	0
VIT_13s0067g02050	58.0382	nd	nd		5.85893	nd	nd		2.87e-06	nd	nd		0.000391475	nd	nd		1	0	0		50.6096	nd	nd		5.66134	nd	nd		1.63e-06	nd	nd		0.00027413	nd	nd		1	0	0
VIT_04s0008g02860	0.105815	nd	nd		-3.24038	nd	nd		1.38e-05	nd	nd		0.00154535	nd	nd		-1	0	0		0.174249	nd	nd		-2.52078	nd	nd		0.000655626	nd	nd		0.0400205	nd	nd		-1	0	0
VIT_08s0007g05960	0.00591563	nd	nd		-7.40125	nd	nd		1.8e-05	nd	nd		0.00192094	nd	nd		-1	0	0		0.0213398	nd	nd		-5.55031	nd	nd		0.00051196	nd	nd		0.0331582	nd	nd		-1	0	0
VIT_11s0052g01120	23.6538	nd	nd		4.564	nd	nd		0.000703553	nd	nd		0.0387158	nd	nd		1	0	0		32.6387	nd	nd		5.02851	nd	nd		0.000188593	nd	nd		0.0148321	nd	nd		1	0	0
VIT_13s0073g00050	0.120823	nd	nd		-3.04903	nd	nd		0.000120774	nd	nd		0.00908668	nd	nd		-1	0	0		0.0783188	nd	nd		-3.6745	nd	nd		7.63e-06	nd	nd		0.00106185	nd	nd		-1	0	0
VIT_04s0023g01330	50.0276	nd	nd		5.64465	nd	nd		5.02E-011	nd	nd		1.71E-008	nd	nd		1	0	0		22.8438	nd	nd		4.51373	nd	nd		3.47e-07	nd	nd		6.75e-05	nd	nd		1	0	0
VIT_07s0005g00740	nd	nd	0.00506339		nd	nd	-7.62568		nd	nd	0.000434873		nd	nd	0.0338552		0	0	-1		0.12371	nd	nd		-3.01496	nd	nd		0.000260784	nd	nd		0.0194119	nd	nd		-1	0	0
VIT_00s0541g00010	0.0332317	nd	nd		-4.9113	nd	nd		3.49E-008	nd	nd		7.56e-06	nd	nd		-1	0	0		0.0283072	nd	nd		-5.14268	nd	nd		5.91E-009	nd	nd		1.56e-06	nd	nd		-1	0	0
VIT_00s0225g00070	nd	0.00196654	0.00140489		nd	-8.99013	-9.47532		nd	0.000157771	0.000189878		nd	0.0170451	0.0179911		0	-1	-1		nd	0	nd		nd	-	nd		nd	3.37e-05	nd		nd	0.0132621	nd		0	-1	0
VIT_11s0052g00750	0.0811463	nd	0.00161833		-3.62333	nd	-9.27128		1.36e-05	nd	0.000130122		0.00152287	nd	0.014316		-1	0	-1		0.00739215	nd	nd		-7.07979	nd	nd		5.44E-012	nd	nd		2.39E-009	nd	nd		-1	0	0
VIT_02s0025g02630	2.59e-05	nd	0		-15.2357	nd	-		2.87E-030	nd	6.58E-008		7.64E-026	nd	6.49e-05		-1	0	-1		0.0010082	nd	nd		-9.95401	nd	nd		1.11E-021	nd	nd		4.89E-018	nd	nd		-1	0	0
VIT_07s0151g00010	0.087729	nd	nd		-3.5108	nd	nd		0.00027716	nd	nd		0.0183173	nd	nd		-1	0	0		0.0710267	nd	nd		-3.81549	nd	nd		8.64e-05	nd	nd		0.00812374	nd	nd		-1	0	0
VIT_04s0023g02230	nd	0.00109607	0.00038991		nd	-9.83345	-11.3246		nd	6.14e-05	3.64e-06		nd	0.00907364	0.00129237		0	-1	-1		0.143802	nd	nd		-2.79785	nd	nd		0.000349392	nd	nd		0.0245581	nd	nd		-1	0	0
VIT_01s0010g00380	0.0979154	nd	nd		-3.35232	nd	nd		5.79e-05	nd	nd		0.00506912	nd	nd		-1	0	0		0.063901	nd	nd		-3.96802	nd	nd		4.21e-06	nd	nd		0.000624569	nd	nd		-1	0	0
VIT_09s0018g01490	nd	422.523	imp		nd	8.72289	imp		nd	1.24e-05	3.03e-07		nd	0.00378404	0.00019443		0	1	1		nd	imp	imp		nd	imp	imp		nd	5.92E-008	1.22e-07		nd	0.000447454	0.000626828		0	1	1
VIT_09s0002g02210	0.148902	nd	0.000617337		-2.74757	nd	-10.6617		0.000188732	nd	5.49e-06		0.0134045	nd	0.00164272		-1	0	-1		0.0342764	nd	nd		-4.86664	nd	nd		4e-09	nd	nd		1.09e-06	nd	nd		-1	0	0
VIT_03s0110g00360	nd	0.00153648	nd		nd	-9.34615	nd		nd	3.1e-05	nd		nd	0.00581624	nd		0	-1	0		nd	0	nd		nd	-	nd		nd	7.54e-06	nd		nd	0.00655111	nd		0	-1	0
VIT_01s0011g01200	0.0112299	nd	nd		-6.47651	nd	nd		0.000703209	nd	nd		0.0387158	nd	nd		-1	0	0		0	nd	nd		-	nd	nd		4.61e-05	nd	nd		0.00494733	nd	nd		-1	0	0
VIT_12s0035g01910	nd	272.615	136.627		nd	8.09072	7.0941		nd	3.9e-05	0.000369208		nd	0.00687809	0.0300617		0	1	1		nd	994.654	nd		nd	9.95805	nd		nd	5.79e-06	nd		nd	0.0060135	nd		0	1	0
VIT_05s0094g00360	0.0300342	nd	nd		-5.05725	nd	nd		9.29E-010	nd	nd		2.63e-07	nd	nd		-1	0	0		0.0159487	nd	nd		-5.97041	nd	nd		3.06E-011	nd	nd		1.24E-008	nd	nd		-1	0	0
VIT_10s0003g02440	45.9561	nd	nd		5.52218	nd	nd		9.54E-008	nd	nd		1.98e-05	nd	nd		1	0	0		41.8318	nd	nd		5.38653	nd	nd		4.25e-06	nd	nd		0.000627546	nd	nd		1	0	0
VIT_17s0000g08130	0.0008373	nd	0		-10.222	nd	-		5.18E-020	nd	7.79e-07		9.19E-017	nd	0.00039122		-1	0	-1		0.000134288	nd	0.00035952		-12.8624	nd	-11.4416		2.04E-024	nd	3.64e-05		5.4E-020	nd	0.0381963		-1	0	-1
VIT_17s0000g00150	0.0264217	nd	nd		-5.24213	nd	nd		8.77e-05	nd	nd		0.00707668	nd	nd		-1	0	0		0.00850393	nd	nd		-6.87765	nd	nd		3.79e-06	nd	nd		0.000572025	nd	nd		-1	0	0
VIT_15s0046g00710	74.8792	nd	nd		6.22649	nd	nd		1.46e-06	nd	nd		0.000219078	nd	nd		1	0	0		120.134	nd	nd		6.9085	nd	nd		8.18e-05	nd	nd		0.00782882	nd	nd		1	0	0
VIT_18s0001g14130	nd	0.00419426	nd		nd	-7.89737	nd		nd	6.31e-05	nd		nd	0.00911518	nd		0	-1	0		nd	0.00292913	nd		nd	-8.41531	nd		nd	8.48e-05	nd		nd	0.023494	nd		0	-1	0
VIT_02s0012g01670	0.0158097	nd	0.00152395		-5.98304	nd	-9.35797		4.83E-010	nd	0.000155368		1.38e-07	nd	0.016105		-1	0	-1		0.014523	nd	nd		-6.10552	nd	nd		6.31E-010	nd	nd		1.98e-07	nd	nd		-1	0	0
VIT_12s0034g01900	nd	nd	1138.04		nd	nd	10.1523		nd	nd	3.96e-05		nd	nd	0.00667976		0	0	1		nd	367.804	3995.52		nd	8.52279	11.9642		nd	2.34e-05	1.55e-06		nd	0.0106518	0.00511633		0	1	1
VIT_15s0048g02810	0	nd	nd		-	nd	nd		2.71e-07	nd	nd		5.09e-05	nd	nd		-1	0	0		0.0066912	nd	nd		-7.22352	nd	nd		3.7e-05	nd	nd		0.00411256	nd	nd		-1	0	0
VIT_18s0001g08060	nd	nd	182.662		nd	nd	7.51303		nd	nd	0.000139355		nd	nd	0.0149009		0	0	1		20.4948	nd	nd		4.35719	nd	nd		0.000350867	nd	nd		0.0245932	nd	nd		1	0	0
VIT_15s0048g00510	18.7763	nd	nd		4.23084	nd	nd		4.07E-008	nd	nd		8.75e-06	nd	nd		1	0	0		8.70806	nd	nd		3.12235	nd	nd		4.97e-05	nd	nd		0.00525723	nd	nd		1	0	0
VIT_14s0060g00620	0.00768097	nd	nd		-7.0245	nd	nd		2.55E-015	nd	nd		1.76E-012	nd	nd		-1	0	0		0.00702327	nd	nd		-7.15364	nd	nd		3.65E-015	nd	nd		2.24E-012	nd	nd		-1	0	0
VIT_09s0002g03160	0.00497315	nd	0.000401339		-7.65162	nd	-11.2829		1.36E-015	nd	4e-06		1.01E-012	nd	0.00134728		-1	0	-1		0.00072409	nd	nd		-10.4315	nd	nd		2.88E-020	nd	nd		6.91E-017	nd	nd		-1	0	0
VIT_08s0007g04250	0.00640418	nd	nd		-7.28677	nd	nd		1.88e-06	nd	nd		0.000267356	nd	nd		-1	0	0		0	nd	nd		-	nd	nd		0.000331307	nd	nd		0.0235978	nd	nd		-1	0	0
VIT_07s0104g01730	137.834	nd	362.244		7.10679	nd	8.50082		1.2E-015	nd	7.79e-05		9.12E-013	nd	0.0103157		1	0	1		102.212	nd	nd		6.67543	nd	nd		2.6E-014	nd	nd		1.5E-011	nd	nd		1	0	0
VIT_10s0003g00600	nd	0.00119557	nd		nd	-9.70808	nd		nd	0.000392207	nd		nd	0.0347201	nd		0	-1	0		nd	0	nd		nd	-	nd		nd	0.00031243	nd		nd	0.0460029	nd		0	-1	0
VIT_06s0004g02680	13.8311	nd	nd		3.78984	nd	nd		2.48e-05	nd	nd		0.00249658	nd	nd		1	0	0		12.0156	nd	nd		3.58683	nd	nd		0.000105684	nd	nd		0.00940304	nd	nd		1	0	0
VIT_14s0060g01240	0.0165017	nd	nd		-5.92125	nd	nd		7.97e-05	nd	nd		0.0065336	nd	nd		-1	0	0		0.0191703	nd	nd		-5.70498	nd	nd		0.000838253	nd	nd		0.0485764	nd	nd		-1	0	0
VIT_04s0044g01740	42.7201	nd	nd		5.41684	nd	nd		3.7E-011	nd	nd		1.3e-08	nd	nd		1	0	0		44.0959	nd	nd		5.46257	nd	nd		4.08E-011	nd	nd		1.61E-008	nd	nd		1	0	0
VIT_11s0016g01020	18.0456	nd	nd		4.17357	nd	nd		6.79E-008	nd	nd		1.44e-05	nd	nd		1	0	0		27.2821	nd	nd		4.76989	nd	nd		2.33E-009	nd	nd		6.69e-07	nd	nd		1	0	0
VIT_07s0005g01500	0	nd	nd		-	nd	nd		0.000442092	nd	nd		0.0268794	nd	nd		-1	0	0		0	nd	nd		-	nd	nd		0.000773463	nd	nd		0.0456222	nd	nd		-1	0	0
VIT_08s0007g05100	0.0242188	nd	nd		-5.36773	nd	nd		2.74E-009	nd	nd		6.94e-07	nd	nd		-1	0	0		0.068376	nd	nd		-3.87037	nd	nd		0.000156723	nd	nd		0.0128221	nd	nd		-1	0	0
VIT_18s0001g02230	0.00647043	nd	nd		-7.27192	nd	nd		1.56E-009	nd	nd		4.23e-07	nd	nd		-1	0	0		0.000964907	nd	nd		-10.0173	nd	nd		3.86E-013	nd	nd		1.87E-010	nd	nd		-1	0	0
VIT_19s0015g02880	nd	314.916	237.131		nd	8.29882	7.88954		nd	1.87e-05	9.23e-05		nd	0.00473805	0.0111783		0	1	1		nd	383.226	514.259		nd	8.58205	9.00635		nd	1.71e-05	2.54e-05		nd	0.00896074	0.0352869		0	1	1
VIT_18s0001g10040	nd	0.000725063	0.00126365		nd	-10.4296	-9.62818		nd	8.39e-07	2.43e-05		nd	0.00079055	0.0049711		0	-1	-1		nd	0.000894422	nd		nd	-10.1268	nd		nd	8.79e-06	nd		nd	0.00671766	nd		0	-1	0
VIT_01s0011g04710	nd	0.000670117	0.000329152		nd	-10.5433	-11.569		nd	1.11e-06	1.17e-06		nd	0.000828597	0.000578373		0	-1	-1		nd	0.00239252	nd		nd	-8.70725	nd		nd	6.41e-05	nd		nd	0.0200708	nd		0	-1	0
VIT_15s0046g00210	0.00220909	nd	0		-8.82233	nd	-		6.71E-020	nd	5.86E-008		1.12E-016	nd	6.49e-05		-1	0	-1		0.00105731	nd	nd		-9.88539	nd	nd		6.25E-022	nd	nd		3.3E-018	nd	nd		-1	0	0
VIT_14s0030g02080	0.00631371	nd	0.000565407		-7.3073	nd	-10.7884		5.84E-016	nd	3.19e-06		4.78E-013	nd	0.00119446		-1	0	-1		0.0028472	nd	nd		-8.45624	nd	nd		1.32E-018	nd	nd		1.59E-015	nd	nd		-1	0	0
VIT_05s0049g01780	nd	165.463	103.333		nd	7.37037	6.69116		nd	7.26e-05	0.000533589		nd	0.0099008	0.0392453		0	1	1		nd	182.417	nd		nd	7.51109	nd		nd	0.000184186	nd		nd	0.0349092	nd		0	1	0
VIT_02s0025g04910	nd	0.00101377	nd		nd	-9.94605	nd		nd	3.82e-05	nd		nd	0.00678552	nd		0	-1	0		nd	0.00152231	nd		nd	-9.35953	nd		nd	0.000349044	nd		nd	0.0490058	nd		0	-1	0
VIT_05s0049g01950	0.128798	nd	nd		-2.95681	nd	nd		7.79e-05	nd	nd		0.00643674	nd	nd		-1	0	0		0.0979771	nd	nd		-3.35141	nd	nd		1.76e-05	nd	nd		0.00216128	nd	nd		-1	0	0
VIT_19s0015g00510	0.0225871	nd	0.000647773		-5.46836	nd	-10.5922		6.03E-011	nd	5.77e-06		2.03E-008	nd	0.00165084		-1	0	-1		0.0261004	nd	nd		-5.25978	nd	nd		3.3E-010	nd	nd		1.06e-07	nd	nd		-1	0	0
VIT_01s0011g03640	0.0509265	nd	nd		-4.29544	nd	nd		0.000290838	nd	nd		0.0189393	nd	nd		-1	0	0		0.036993	nd	nd		-4.7566	nd	nd		9.75e-05	nd	nd		0.00891561	nd	nd		-1	0	0
VIT_14s0066g02520	0.0458556	nd	0.00144332		-4.44676	nd	-9.4364		3.52e-06	nd	0.000493821		0.000469414	nd	0.0369325		-1	0	-1		0.0316405	nd	nd		-4.98208	nd	nd		9.05e-07	nd	nd		0.000161615	nd	nd		-1	0	0
VIT_03s0038g02540	0.00060285	nd	8.05e-05		-10.6959	nd	-13.6014		7.01E-030	nd	8.2e-08		9.34E-026	nd	7.53e-05		-1	0	-1		0.00185543	nd	nd		-9.07403	nd	nd		1.09E-018	nd	nd		1.48E-015	nd	nd		-1	0	0
VIT_17s0000g05400	0.00269249	nd	0.000849397		-8.53684	nd	-10.2013		4.57E-014	nd	9.34e-05		2.52E-011	nd	0.0112521		-1	0	-1		0.0152372	nd	nd		-6.03626	nd	nd		0.000122913	nd	nd		0.0106143	nd	nd		-1	0	0
VIT_18s0001g09350	0.00297937	nd	nd		-8.39078	nd	nd		2.35E-012	nd	nd		1e-09	nd	nd		-1	0	0		0.00391984	nd	nd		-7.99499	nd	nd		2.21E-014	nd	nd		1.3E-011	nd	nd		-1	0	0
VIT_05s0049g00060	0.00417864	nd	0.00680848		-7.90275	nd	-7.19845		1.72E-017	nd	0.000413903		1.9E-014	nd	0.0327008		-1	0	-1		0.00133605	nd	nd		-9.54781	nd	nd		1.74E-021	nd	nd		5.75E-018	nd	nd		-1	0	0
VIT_05s0062g01260	nd	0.00299162	nd		nd	-8.38486	nd		nd	2.78e-05	nd		nd	0.00549557	nd		0	-1	0		nd	0.000335745	nd		nd	-11.5403	nd		nd	1.55e-05	nd		nd	0.0087845	nd		0	-1	0
VIT_03s0038g02060	0.0240409	nd	0		-5.37836	nd	-		4.24E-011	nd	5.56E-008		1.47E-008	nd	6.49e-05		-1	0	-1		0.00566565	nd	nd		-7.46354	nd	nd		6.5E-016	nd	nd		4.77E-013	nd	nd		-1	0	0
VIT_09s0002g05650	0.0063277	nd	nd		-7.3041	nd	nd		0.000297209	nd	nd		0.019307	nd	nd		-1	0	0		0	nd	nd		-	nd	nd		9.68e-05	nd	nd		0.00888601	nd	nd		-1	0	0
VIT_06s0009g03120	nd	501.392	imp		nd	8.9698	imp		nd	1.03e-05	5.54e-07		nd	0.00338326	0.000305766		0	1	1		nd	imp	imp		nd	imp	imp		nd	6.89E-008	1.42e-07		nd	0.000447454	0.000626828		0	1	1
VIT_08s0007g06470	0.0293175	nd	nd		-5.09209	nd	nd		4.76e-06	nd	nd		0.000608887	nd	nd		-1	0	0		0.0631121	nd	nd		-3.98594	nd	nd		0.000654908	nd	nd		0.0400205	nd	nd		-1	0	0
VIT_06s0080g00150	43.6196	nd	nd		5.4469	nd	nd		3e-09	nd	nd		7.5e-07	nd	nd		1	0	0		35.7452	nd	nd		5.15968	nd	nd		1.34E-008	nd	nd		3.3e-06	nd	nd		1	0	0
VIT_02s0025g01730	0.0188792	nd	0.000132619		-5.72706	nd	-12.8804		9.91E-012	nd	4.58E-008		3.77E-009	nd	6.49e-05		-1	0	-1		0.0245056	nd	nd		-5.35074	nd	nd		2.09E-010	nd	nd		7.09E-008	nd	nd		-1	0	0
VIT_14s0068g01380	9.65635	nd	nd		3.27148	nd	nd		7.53e-05	nd	nd		0.00626351	nd	nd		1	0	0		9.23911	nd	nd		3.20775	nd	nd		6.06e-05	nd	nd		0.00615738	nd	nd		1	0	0
VIT_15s0048g01320	0.0117388	nd	nd		-6.41257	nd	nd		1.27E-012	nd	nd		5.56E-010	nd	nd		-1	0	0		0.014041	nd	nd		-6.15421	nd	nd		5.14E-012	nd	nd		2.3E-009	nd	nd		-1	0	0
VIT_10s0071g00250	0.0211499	nd	nd		-5.56321	nd	nd		7.03e-05	nd	nd		0.0059277	nd	nd		-1	0	0		0.0494565	nd	nd		-4.33769	nd	nd		0.00017324	nd	nd		0.0139569	nd	nd		-1	0	0
VIT_17s0000g09810	0.0195778	nd	nd		-5.67464	nd	nd		6.44e-06	nd	nd		0.000782938	nd	nd		-1	0	0		0.0128906	nd	nd		-6.27753	nd	nd		6.94e-06	nd	nd		0.000975317	nd	nd		-1	0	0
VIT_07s0005g03750	0.0528321	nd	nd		-4.24244	nd	nd		8.66e-05	nd	nd		0.00701383	nd	nd		-1	0	0		0.0612114	nd	nd		-4.03006	nd	nd		0.000151894	nd	nd		0.0125431	nd	nd		-1	0	0
VIT_11s0016g05590	0.00513061	nd	0		-7.60665	nd	-		2.63E-009	nd	0.000505417		6.74e-07	nd	0.0374839		-1	0	-1		0.0216195	nd	nd		-5.53152	nd	nd		1.64e-06	nd	nd		0.00027413	nd	nd		-1	0	0
VIT_01s0011g00100	0.171487	nd	nd		-2.54383	nd	nd		0.000587435	nd	nd		0.0334311	nd	nd		-1	0	0		0.154555	nd	nd		-2.6938	nd	nd		0.000488117	nd	nd		0.0318481	nd	nd		-1	0	0

## Sheet: Wild-type
	Wild-type FoldChange value				Wild-type log2 FoldChange value				Wild-type pvalue				Wild-type p adjusted value				Wild-type Gene Pattern
Gene ID	E-L 27 vs E-L 15	E-L 38 vs E-L 27	E-L 38 vs E-L 15		E-L 27 vs E-L 15	E-L 38 vs E-L 27	E-L 38 vs E-L 15		E-L 27 vs E-L 15	E-L 38 vs E-L 27	E-L 38 vs E-L 15		E-L 27 vs E-L 15	E-L 38 vs E-L 27	E-L 38 vs E-L 15		E-L 27 vs E-L 15	E-L 38 vs E-L 27	E-L 38 vs E-L 15
VIT_16s0100g01000	nd	205.385	1189.37		nd	7.68219	10.216		nd	3.34e-05	5.03e-06		nd	0.00606169	0.00152274		0	1	1
VIT_14s0030g00430	nd	nd	0.00432495		nd	nd	-7.8531		nd	nd	0.000536884		nd	nd	0.0393789		0	0	-1
VIT_16s0100g00770	nd	133.085	838.684		nd	7.0562	9.71198		nd	0.000203973	4.16e-05		nd	0.0208345	0.0067905		0	1	1
VIT_13s0019g02580	imp	nd	nd		imp	nd	nd		0.00036833	nd	nd		0.023137	nd	nd		1	0	0
VIT_05s0020g00600	nd	nd	267.149		nd	nd	8.0615		nd	nd	0.000726228		nd	nd	0.0492006		0	0	1
VIT_03s0088g00700	nd	nd	imp		nd	nd	imp		nd	nd	0.000728633		nd	nd	0.0492382		0	0	1
VIT_16s0022g02170	nd	0	0		nd	-	-		nd	1.95e-05	8.99e-06		nd	0.00474329	0.00232434		0	-1	-1
VIT_19s0093g00510	0.14625	nd	nd		-2.7735	nd	nd		0.000124429	nd	nd		0.00928299	nd	nd		-1	0	0
VIT_13s0019g00750	7.00926	nd	nd		2.80926	nd	nd		0.000320828	nd	nd		0.0205902	nd	nd		1	0	0
VIT_03s0063g00210	nd	0.00513694	nd		nd	-7.60488	nd		nd	0.000349713	nd		nd	0.0317005	nd		0	-1	0
VIT_10s0071g00770	6.3685	nd	nd		2.67095	nd	nd		0.000489144	nd	nd		0.0287591	nd	nd		1	0	0
VIT_18s0041g00430	5.48266	nd	nd		2.45488	nd	nd		0.000708981	nd	nd		0.0388539	nd	nd		1	0	0
VIT_04s0023g03740	nd	0.000693891	nd		nd	-10.493	nd		nd	0.000462722	nd		nd	0.0390132	nd		0	-1	0
VIT_02s0025g01260	nd	0.000418645	0.000335913		nd	-11.222	-11.5396		nd	4.21e-05	8.6e-05		nd	0.00723765	0.0107201		0	-1	-1
VIT_16s0100g00990	nd	nd	388.566		nd	nd	8.60201		nd	nd	0.00058711		nd	nd	0.042021		0	0	1
VIT_17s0000g09000	nd	125.802	nd		nd	6.97501	nd		nd	0.000311366	nd		nd	0.0288166	nd		0	1	0
VIT_12s0028g02920	0.00290319	nd	nd		-8.42814	nd	nd		4.29e-05	nd	nd		0.0040539	nd	nd		-1	0	0
VIT_04s0023g01910	nd	nd	0		nd	nd	-		nd	nd	0.000541151		nd	nd	0.0395769		0	0	-1
VIT_00s0211g00120	0.190745	nd	nd		-2.39029	nd	nd		0.000912986	nd	nd		0.0472165	nd	nd		-1	0	0
VIT_09s0002g00580	nd	438.685	896.605		nd	8.77704	9.80833		nd	0.000476443	0.000694177		nd	0.0399081	0.0476352		0	1	1
VIT_03s0088g01240	127.741	nd	nd		6.99707	nd	nd		0.000193343	nd	nd		0.0135644	nd	nd		1	0	0
VIT_19s0090g01600	nd	0.0034346	0.00309861		nd	-8.18564	-8.33416		nd	2.74e-05	8.16e-05		nd	0.00545244	0.0105496		0	-1	-1
VIT_09s0002g01320	20.3107	nd	nd		4.34417	nd	nd		5.12e-05	nd	nd		0.00467298	nd	nd		1	0	0
VIT_06s0009g03740	0.168487	nd	nd		-2.56929	nd	nd		0.000605531	nd	nd		0.0340247	nd	nd		-1	0	0
VIT_18s0001g01130	7.74334	nd	nd		2.95296	nd	nd		0.000901448	nd	nd		0.0467104	nd	nd		1	0	0
VIT_03s0063g01370	33.5248	nd	nd		5.06716	nd	nd		0.000119942	nd	nd		0.00907537	nd	nd		1	0	0
VIT_00s0181g00200	nd	nd	0.00234966		nd	nd	-8.73333		nd	nd	0.000143998		nd	nd	0.0152832		0	0	-1
VIT_02s0025g00450	0	nd	nd		-	nd	nd		0.000469531	nd	nd		0.0279765	nd	nd		-1	0	0
VIT_07s0151g01000	0.0233244	nd	nd		-5.42202	nd	nd		4.99e-07	nd	nd		8.68e-05	nd	nd		-1	0	0
VIT_00s1290g00010	nd	484.896	imp		nd	8.92153	imp		nd	2.34e-05	2.05e-06		nd	0.00509747	0.00087816		0	1	1
VIT_10s0003g05550	30.7406	nd	nd		4.94207	nd	nd		0.000190508	nd	nd		0.0134233	nd	nd		1	0	0
VIT_03s0038g04390	nd	253.694	446.497		nd	7.98695	8.80251		nd	2.95e-05	4.02e-05		nd	0.00574365	0.00669025		0	1	1
VIT_00s1404g00010	nd	0.00226253	nd		nd	-8.78785	nd		nd	0.000652352	nd		nd	0.0489153	nd		0	-1	0
VIT_08s0007g07790	nd	nd	0.0013512		nd	nd	-9.53154		nd	nd	8.08e-05		nd	nd	0.0104935		0	0	-1
VIT_16s0050g00400	49.904	nd	419.769		5.64108	nd	8.71345		0.000119044	nd	4.88e-05		0.0090331	nd	0.00755495		1	0	1
VIT_16s0100g00900	nd	267.684	4923.94		nd	8.06438	12.2656		nd	2.37e-05	3.66e-07		nd	0.00509747	0.000221273		0	1	1
VIT_01s0150g00480	nd	0.00675755	nd		nd	-7.20928	nd		nd	0.000532868	nd		nd	0.0430015	nd		0	-1	0
VIT_01s0127g00870	nd	0.00427564	nd		nd	-7.86964	nd		nd	5.52e-05	nd		nd	0.00861871	nd		0	-1	0
VIT_11s0016g05180	nd	3.51642	nd		nd	1.81411	nd		nd	0.000259321	nd		nd	0.0249599	nd		0	1	0
VIT_12s0035g01000	117.266	nd	nd		6.87364	nd	nd		0.000120503	nd	nd		0.00908668	nd	nd		1	0	0
VIT_00s0181g00180	0.152062	0.000632777	9.62e-05		-2.71727	-10.626	-13.3433		0.00017601	0.000325434	1.38e-07		0.0126357	0.0299094	0.000108233		-1	-1	-1
VIT_03s0038g02180	nd	nd	0.00490488		nd	nd	-7.67157		nd	nd	0.000313277		nd	nd	0.0264793		0	0	-1
VIT_12s0028g03450	0.025407	nd	nd		-5.29863	nd	nd		0.000411992	nd	nd		0.0252834	nd	nd		-1	0	0
VIT_18s0001g13200	nd	0.00302759	nd		nd	-8.36762	nd		nd	2.17e-05	nd		nd	0.00500107	nd		0	-1	0
VIT_05s0020g04810	21.2215	nd	nd		4.40746	nd	nd		0.000146381	nd	nd		0.0106949	nd	nd		1	0	0
VIT_11s0037g00320	nd	nd	0.0009628		nd	nd	-10.0205		nd	nd	6.49e-05		nd	nd	0.00923668		0	0	-1
VIT_11s0052g01250	7.78891	nd	nd		2.96142	nd	nd		4.58e-05	nd	nd		0.00428452	nd	nd		1	0	0
VIT_10s0003g04540	5.35345	nd	nd		2.42047	nd	nd		0.000974807	nd	nd		0.0497376	nd	nd		1	0	0
VIT_06s0009g03350	nd	0.00517701	nd		nd	-7.59366	nd		nd	0.000108627	nd		nd	0.0130515	nd		0	-1	0
VIT_01s0137g00030	0.0178243	nd	nd		-5.81001	nd	nd		1.5E-010	nd	nd		4.71E-008	nd	nd		-1	0	0
VIT_10s0003g02890	nd	0.000641999	nd		nd	-10.6051	nd		nd	0.000625771	nd		nd	0.04746	nd		0	-1	0
VIT_18s0001g12880	nd	0.00317489	nd		nd	-8.29908	nd		nd	0.000235348	nd		nd	0.0232441	nd		0	-1	0
VIT_17s0000g04570	172.705	nd	nd		7.43217	nd	nd		2.4e-05	nd	nd		0.0024358	nd	nd		1	0	0
VIT_04s0008g04200	nd	0.000802904	0.00089778		nd	-10.2825	-10.1214		nd	1.32e-05	0.000117711		nd	0.00387671	0.0133335		0	-1	-1
VIT_02s0025g04810	131.317	nd	nd		7.03691	nd	nd		0.000273042	nd	nd		0.01809	nd	nd		1	0	0
VIT_14s0128g00440	nd	0.00305642	nd		nd	-8.35394	nd		nd	0.000119866	nd		nd	0.014164	nd		0	-1	0
VIT_06s0004g01710	nd	nd	0.00449954		nd	nd	-7.79601		nd	nd	0.000208615		nd	nd	0.0192193		0	0	-1
VIT_02s0087g00200	imp	nd	nd		imp	nd	nd		8.99e-05	nd	nd		0.0072336	nd	nd		1	0	0
VIT_08s0040g01900	nd	3.00254	nd		nd	1.58618	nd		nd	0	nd		nd	0	nd		0	1	0
VIT_10s0003g03650	0.0202696	nd	nd		-5.62454	nd	nd		0.000377397	nd	nd		0.02354	nd	nd		-1	0	0
VIT_06s0009g03150	imp	nd	nd		imp	nd	nd		0.000281172	nd	nd		0.0184761	nd	nd		1	0	0
VIT_00s0323g00070	nd	nd	117.206		nd	nd	6.8729		nd	nd	0.000279942		nd	nd	0.0240434		0	0	1
VIT_13s0067g00380	84.692	nd	nd		6.40415	nd	nd		8.61e-05	nd	nd		0.00699115	nd	nd		1	0	0
VIT_06s0004g01020	nd	202.252	243.16		nd	7.66001	7.92576		nd	4.64e-05	8.29e-05		nd	0.00777817	0.0105672		0	1	1
VIT_04s0043g00370	nd	0	nd		nd	-	nd		nd	0.000134007	nd		nd	0.0151017	nd		0	-1	0
VIT_09s0002g05680	nd	0.00140977	0.00142119		nd	-9.47032	-9.45868		nd	7.47e-05	0.00042221		nd	0.0100365	0.0332584		0	-1	-1
VIT_02s0025g05100	0.011727	nd	nd		-6.41402	nd	nd		0.000112437	nd	nd		0.00865508	nd	nd		-1	0	0
VIT_00s0508g00040	nd	0.00174907	nd		nd	-9.1592	nd		nd	0.000570599	nd		nd	0.0449499	nd		0	-1	0
VIT_12s0028g01710	nd	0.000644052	nd		nd	-10.6005	nd		nd	0.000349483	nd		nd	0.0317005	nd		0	-1	0
VIT_00s0532g00020	nd	0.0074659	nd		nd	-7.06547	nd		nd	0.000461981	nd		nd	0.0390132	nd		0	-1	0
VIT_07s0104g00500	nd	0.000309117	0.000439597		nd	-11.6596	-11.1515		nd	7.71e-06	0.000407105		nd	0.00283458	0.0322594		0	-1	-1
VIT_11s0149g00210	28.9037	nd	nd		4.85318	nd	nd		1.92e-05	nd	nd		0.00201741	nd	nd		1	0	0
VIT_10s0042g00870	nd	367.41	396.324		nd	8.52125	8.63054		nd	1.66e-05	5.86e-05		nd	0.00438614	0.00865756		0	1	1
VIT_11s0016g05840	nd	0.000611281	nd		nd	-10.6759	nd		nd	0.000204654	nd		nd	0.0208345	nd		0	-1	0
VIT_07s0129g01080	nd	0.00194529	0.00125021		nd	-9.0058	-9.64361		nd	4.03e-05	3.28e-05		nd	0.00701005	0.00578102		0	-1	-1
VIT_11s0065g00460	nd	0.00227104	0.00261521		nd	-8.78243	-8.57885		nd	5.74e-05	0.000464105		nd	0.00871525	0.0350051		0	-1	-1
VIT_04s0044g00040	nd	nd	81.3815		nd	nd	6.34663		nd	nd	0.000658742		nd	nd	0.0457938		0	0	1
VIT_17s0000g03940	nd	0	nd		nd	-	nd		nd	0.000124995	nd		nd	0.0145109	nd		0	-1	0
VIT_07s0104g01710	141.026	nd	nd		7.13981	nd	nd		0.00020879	nd	nd		0.0145574	nd	nd		1	0	0
VIT_02s0025g02640	0.112061	nd	nd		-3.15764	nd	nd		0.00012128	nd	nd		0.00909911	nd	nd		-1	0	0
VIT_15s0046g03050	0	nd	nd		-	nd	nd		0.000928373	nd	nd		0.0477341	nd	nd		-1	0	0
VIT_18s0001g03010	imp	nd	nd		imp	nd	nd		0.000319074	nd	nd		0.0205271	nd	nd		1	0	0
VIT_18s0001g02910	imp	nd	nd		imp	nd	nd		0.000378571	nd	nd		0.0235581	nd	nd		1	0	0
VIT_14s0083g00980	nd	nd	0.00160221		nd	nd	-9.28572		nd	nd	6e-05		nd	nd	0.00877584		0	0	-1
VIT_11s0016g00730	nd	0	0		nd	-	-		nd	7.09e-05	2.28e-06		nd	0.00973036	0.000940048		0	-1	-1
VIT_08s0007g00410	nd	0.0055696	0.00331921		nd	-7.48821	-8.23494		nd	0.000108972	9.85e-05		nd	0.0130515	0.0115518		0	-1	-1
VIT_16s0100g00830	nd	147.142	872.136		nd	7.20107	9.76841		nd	0.000223028	4.75e-05		nd	0.0224461	0.00744581		0	1	1
VIT_01s0011g05930	20.4279	nd	nd		4.35247	nd	nd		7.03e-05	nd	nd		0.0059277	nd	nd		1	0	0
VIT_10s0003g02120	nd	0.00786202	nd		nd	-6.99088	nd		nd	0.000430538	nd		nd	0.03688	nd		0	-1	0
VIT_01s0026g02330	nd	nd	0.000669542		nd	nd	-10.5445		nd	nd	0.000154003		nd	nd	0.0160797		0	0	-1
VIT_13s0067g01240	nd	nd	717.915		nd	nd	9.48767		nd	nd	0.000675675		nd	nd	0.0466058		0	0	1
VIT_19s0015g00150	0.0133189	nd	nd		-6.23038	nd	nd		1.11e-06	nd	nd		0.000174496	nd	nd		-1	0	0
VIT_10s0003g05230	nd	nd	0.000667652		nd	nd	-10.5486		nd	nd	0.000152142		nd	nd	0.015948		0	0	-1
VIT_05s0020g02880	0.0788131	nd	0.00136066		-3.66542	nd	-9.52147		5.01e-05	nd	0.000354904		0.00461525	nd	0.0289856		-1	0	-1
VIT_09s0002g05930	nd	0.00148661	0.00166447		nd	-9.39376	-9.23072		nd	5.95e-06	4.93e-05		nd	0.00238533	0.00758914		0	-1	-1
VIT_07s0104g01810	37.5922	nd	nd		5.23236	nd	nd		0.000147263	nd	nd		0.0107164	nd	nd		1	0	0
VIT_08s0032g00240	nd	166.808	6562.89		nd	7.38204	12.6801		nd	4.82e-05	1.58e-07		nd	0.00786821	0.000120217		0	1	1
VIT_05s0077g01540	nd	nd	328.125		nd	nd	8.3581		nd	nd	0.000269728		nd	nd	0.0233925		0	0	1
VIT_01s0011g06460	nd	nd	89.6476		nd	nd	6.48619		nd	nd	0.000463047		nd	nd	0.0350051		0	0	1
VIT_16s0039g01120	nd	nd	415.585		nd	nd	8.699		nd	nd	0.000452001		nd	nd	0.0346817		0	0	1
VIT_03s0038g03600	0.0363351	nd	nd		-4.78249	nd	nd		0.000623951	nd	nd		0.0347664	nd	nd		-1	0	0
VIT_01s0150g00380	nd	nd	424.628		nd	nd	8.73006		nd	nd	0.000181368		nd	nd	0.0173781		0	0	1
VIT_09s0002g02040	0.0109297	nd	nd		-6.51561	nd	nd		0.000340909	nd	nd		0.0216185	nd	nd		-1	0	0
VIT_07s0151g00640	nd	109.266	nd		nd	6.7717	nd		nd	0.000495236	nd		nd	0.0405473	nd		0	1	0
VIT_13s0019g02710	nd	0.00110321	0.000981996		nd	-9.82408	-9.992		nd	2.28e-05	7e-05		nd	0.00509747	0.00970703		0	-1	-1
VIT_00s0357g00090	nd	0.00441607	nd		nd	-7.82302	nd		nd	0.000255954	nd		nd	0.0249075	nd		0	-1	0
VIT_15s0107g00320	nd	0.00069223	0.000843437		nd	-10.4965	-10.2114		nd	2.6e-05	0.00053347		nd	0.00533592	0.0392453		0	-1	-1
VIT_03s0038g02900	0.00708685	nd	nd		-7.14064	nd	nd		2.12e-05	nd	nd		0.00217837	nd	nd		-1	0	0
VIT_13s0047g01130	0.103495	nd	nd		-3.27236	nd	nd		0.00048512	nd	nd		0.028649	nd	nd		-1	0	0
VIT_02s0154g00600	nd	0.00253428	nd		nd	-8.62421	nd		nd	3.06e-05	nd		nd	0.00581624	nd		0	-1	0
VIT_06s0004g01010	nd	nd	565.397		nd	nd	9.14312		nd	nd	2.83e-05		nd	nd	0.00522808		0	0	1
VIT_12s0121g00230	nd	0.00289686	0.00223497		nd	-8.43129	-8.80553		nd	0.000120765	0.000178673		nd	0.0142068	0.0173368		0	-1	-1
VIT_06s0061g00070	nd	0.00221659	0.00151369		nd	-8.81744	-9.36771		nd	2.21e-05	2.77e-05		nd	0.00504324	0.00515629		0	-1	-1
VIT_14s0081g00020	nd	nd	529.739		nd	nd	9.04914		nd	nd	2.74e-05		nd	nd	0.00515629		0	0	1
VIT_03s0017g02210	nd	0	nd		nd	-	nd		nd	0.000585528	nd		nd	0.0453168	nd		0	-1	0
VIT_01s0011g04190	40.4985	nd	nd		5.3398	nd	nd		9.62e-05	nd	nd		0.00764679	nd	nd		1	0	0
VIT_08s0056g00170	nd	nd	2.50322		nd	nd	1.32379		nd	nd	1.96e-05		nd	nd	0.00426733		0	0	1
VIT_02s0025g01220	nd	0.000602457	0.000488159		nd	-10.6969	-11.0004		nd	6.31e-07	3e-06		nd	0.000690127	0.00116478		0	-1	-1
VIT_11s0016g03490	58.0794	nd	nd		5.85995	nd	nd		0.000926842	nd	nd		0.0477341	nd	nd		1	0	0
VIT_02s0025g02920	nd	96.1213	122.285		nd	6.58678	6.9341		nd	0.000581449	0.000500048		nd	0.045133	0.0372935		0	1	1
VIT_08s0056g01530	nd	0.00479583	nd		nd	-7.704	nd		nd	0.000107402	nd		nd	0.0130515	nd		0	-1	0
VIT_07s0151g01070	nd	151.824	212.491		nd	7.24625	7.73126		nd	6.77e-05	0.000109478		nd	0.00948819	0.012564		0	1	1
VIT_15s0046g00010	0.0498662	nd	nd		-4.32579	nd	nd		0.000247636	nd	nd		0.0168066	nd	nd		-1	0	0
VIT_12s0055g00790	imp	nd	nd		imp	nd	nd		5.06e-05	nd	nd		0.00463126	nd	nd		1	0	0
VIT_06s0004g02690	0.141516	nd	0.00359462		-2.82097	nd	-8.11994		0.000597764	nd	0.000650213		0.0338022	nd	0.0453192		-1	0	-1
VIT_19s0014g04130	nd	179.754	nd		nd	7.48988	nd		nd	0.00045437	nd		nd	0.0386711	nd		0	1	0
VIT_11s0016g00960	nd	0.00611407	nd		nd	-7.35365	nd		nd	0.000192302	nd		nd	0.0200395	nd		0	-1	0
VIT_18s0001g11300	nd	nd	0.00398453		nd	nd	-7.97137		nd	nd	0.000456279		nd	nd	0.034881		0	0	-1
VIT_06s0080g00240	0.0613796	nd	nd		-4.0261	nd	nd		0.000110271	nd	nd		0.00853769	nd	nd		-1	0	0
VIT_13s0074g00050	0	nd	nd		-	nd	nd		0.000101445	nd	nd		0.00801749	nd	nd		-1	0	0
VIT_13s0084g00090	9.2424	nd	nd		3.20827	nd	nd		0.000750463	nd	nd		0.0406257	nd	nd		1	0	0
VIT_16s0100g01170	nd	nd	721.067		nd	nd	9.49399		nd	nd	0.000268544		nd	nd	0.023366		0	0	1
VIT_13s0064g00430	nd	0	nd		nd	-	nd		nd	9.9e-05	nd		nd	0.0124818	nd		0	-1	0
VIT_12s0035g02100	nd	nd	9.14895		nd	nd	3.19361		nd	nd	0		nd	nd	0		0	0	1
VIT_16s0039g01300	nd	nd	1768.39		nd	nd	10.7882		nd	nd	0.000457971		nd	nd	0.034881		0	0	1
VIT_18s0001g01060	nd	nd	111.776		nd	nd	6.80446		nd	nd	0.000319767		nd	nd	0.0266081		0	0	1
VIT_18s0089g00180	0.00236557	nd	nd		-8.7236	nd	nd		1.65e-05	nd	nd		0.00178461	nd	nd		-1	0	0
VIT_19s0014g02350	nd	nd	0		nd	nd	-		nd	nd	4.5e-06		nd	nd	0.00143402		0	0	-1
VIT_01s0011g06430	nd	0	0		nd	-	-		nd	0.00018566	8.04e-06		nd	0.0194239	0.00214145		0	-1	-1
VIT_11s0016g03600	nd	nd	2.59746		nd	nd	1.3771		nd	nd	9.96e-06		nd	nd	0.00250221		0	0	1
VIT_12s0057g00370	59.1353	nd	nd		5.88595	nd	nd		7.32e-05	nd	nd		0.00611173	nd	nd		1	0	0
VIT_05s0062g00810	nd	494.844	1264.23		nd	8.95083	10.304		nd	0.000150216	0.000275276		nd	0.0164982	0.0237191		0	1	1
VIT_05s0102g00310	nd	nd	0.00367896		nd	nd	-8.08649		nd	nd	0.000117351		nd	nd	0.0133335		0	0	-1
VIT_18s0001g14170	nd	0.00205286	0.0023485		nd	-8.92815	-8.73405		nd	1.35e-05	9.64e-05		nd	0.00387671	0.0115486		0	-1	-1
VIT_18s0001g02080	0.0154837	nd	nd		-6.01311	nd	nd		1.67e-05	nd	nd		0.00180246	nd	nd		-1	0	0
VIT_04s0008g05770	nd	nd	275.374		nd	nd	8.10525		nd	nd	0.000235332		nd	nd	0.0209556		0	0	1
VIT_11s0037g00290	0.171689	nd	0.00496855		-2.54213	nd	-7.65296		0.000592713	nd	0.000321796		0.0336595	nd	0.0266081		-1	0	-1
VIT_17s0000g05080	0.134033	nd	nd		-2.89934	nd	nd		9.26e-05	nd	nd		0.00742776	nd	nd		-1	0	0
VIT_07s0005g05680	0.00943315	nd	nd		-6.72805	nd	nd		4.3e-07	nd	nd		7.61e-05	nd	nd		-1	0	0
VIT_17s0000g01820	nd	172.965	144.351		nd	7.43433	7.17344		nd	5.98e-05	0.000253924		nd	0.00892354	0.0223505		0	1	1
VIT_05s0049g01020	nd	nd	153.483		nd	nd	7.26194		nd	nd	0.000175097		nd	nd	0.0172686		0	0	1
VIT_12s0028g02740	262.379	nd	nd		8.03551	nd	nd		1e-06	nd	nd		0.000158668	nd	nd		1	0	0
VIT_01s0127g00400	nd	0.000741485	0.000548019		nd	-10.3973	-10.8335		nd	9.19e-06	1.63e-05		nd	0.00315778	0.00374084		0	-1	-1
VIT_09s0002g00360	nd	0	0		nd	-	-		nd	7.33e-05	4.23e-05		nd	0.00994565	0.00686111		0	-1	-1
VIT_13s0067g00370	180.71	nd	nd		7.49753	nd	nd		1.81e-06	nd	nd		0.000259701	nd	nd		1	0	0
VIT_19s0090g01070	5.40803	nd	nd		2.4351	nd	nd		0.000643077	nd	nd		0.0356827	nd	nd		1	0	0
VIT_04s0008g01080	nd	0	0		nd	-	-		nd	3.05e-06	5.41e-05		nd	0.0014982	0.00818359		0	-1	-1
VIT_18s0089g00190	0.0443724	nd	0		-4.49419	nd	-		2.46e-05	nd	0.000450549		0.00248609	nd	0.0346702		-1	0	-1
VIT_18s0001g04080	80.9875	nd	nd		6.33963	nd	nd		0.000581878	nd	nd		0.0331858	nd	nd		1	0	0
VIT_05s0094g00330	17.5891	nd	1332.42		4.13661	nd	10.3798		0.000419735	nd	0.000377154		0.0256404	nd	0.0304295		1	0	1
VIT_00s0199g00210	nd	nd	0		nd	nd	-		nd	nd	0.000591956		nd	nd	0.0421413		0	0	-1
VIT_18s0001g06070	nd	nd	108.471		nd	nd	6.76116		nd	nd	0.000633541		nd	nd	0.0445067		0	0	1
VIT_03s0038g01830	nd	0.00347994	0.000645642		nd	-8.16672	-10.597		nd	2.93e-05	0.000493719		nd	0.00574365	0.0369325		0	-1	-1
VIT_12s0028g02240	nd	0.00336889	0.00294609		nd	-8.21351	-8.40698		nd	6.34e-05	0.000160048		nd	0.00911518	0.0162644		0	-1	-1
VIT_06s0004g06800	0.01796	nd	nd		-5.79907	nd	nd		0.000333954	nd	nd		0.0213298	nd	nd		-1	0	0
VIT_18s0001g10570	nd	2.8655	nd		nd	1.51879	nd		nd	0	nd		nd	0	nd		0	1	0
VIT_00s0309g00050	imp	nd	nd		imp	nd	nd		0.000111831	nd	nd		0.00863335	nd	nd		1	0	0
VIT_08s0040g01140	nd	0.010027	nd		nd	-6.63996	nd		nd	0.000565132	nd		nd	0.0446522	nd		0	-1	0
VIT_00s0713g00010	imp	nd	nd		imp	nd	nd		0.00095445	nd	nd		0.0487924	nd	nd		1	0	0
VIT_10s0003g02960	imp	nd	nd		imp	nd	nd		1.04e-06	nd	nd		0.000164562	nd	nd		1	0	0
VIT_06s0009g00450	nd	nd	2.50322		nd	nd	1.32379		nd	nd	1.96e-05		nd	nd	0.00426733		0	0	1
VIT_00s0304g00080	7.94005	nd	nd		2.98915	nd	nd		0.000413607	nd	nd		0.0253241	nd	nd		1	0	0
VIT_08s0007g07100	0.0403179	nd	nd		-4.63244	nd	nd		4.13e-05	nd	nd		0.00393145	nd	nd		-1	0	0
VIT_18s0001g03000	nd	nd	0.00295058		nd	nd	-8.40478		nd	nd	0.000178541		nd	nd	0.0173368		0	0	-1
VIT_08s0007g06430	nd	190.438	imp		nd	7.57318	imp		nd	7.4e-05	6.44e-07		nd	0.00999088	0.000329858		0	1	1
VIT_14s0108g00530	imp	nd	nd		imp	nd	nd		0.000478795	nd	nd		0.0284014	nd	nd		1	0	0
VIT_04s0008g02600	17.0286	nd	nd		4.08989	nd	nd		0.000311627	nd	nd		0.0200965	nd	nd		1	0	0
VIT_06s0061g00100	nd	nd	2487.88		nd	nd	11.2807		nd	nd	4.46e-06		nd	nd	0.00143402		0	0	1
VIT_17s0000g06350	nd	0.00313836	0.00137043		nd	-8.31577	-9.51116		nd	4.22e-05	0.000405529		nd	0.00723765	0.0322594		0	-1	-1
VIT_07s0151g01130	nd	nd	0		nd	nd	-		nd	nd	0.000320768		nd	nd	0.0266081		0	0	-1
VIT_07s0129g00230	nd	0	0		nd	-	-		nd	0.000159078	7.84e-05		nd	0.0171164	0.0103273		0	-1	-1
VIT_19s0014g04980	10.2874	nd	nd		3.3628	nd	nd		0.000117087	nd	nd		0.00890998	nd	nd		1	0	0
VIT_07s0031g01680	0.0974885	nd	0.000328766		-3.35862	nd	-11.5707		1.71e-05	nd	4.52e-06		0.0018408	nd	0.00143402		-1	0	-1
VIT_09s0054g00550	nd	3.1256	nd		nd	1.64413	nd		nd	0	nd		nd	0	nd		0	1	0
VIT_06s0080g01000	imp	nd	nd		imp	nd	nd		0.000155461	nd	nd		0.0112515	nd	nd		1	0	0
VIT_01s0011g03650	nd	7.14792	nd		nd	2.83752	nd		nd	1.74e-05	nd		nd	0.00455899	nd		0	1	0
VIT_07s0031g02440	nd	5.12979	nd		nd	2.3589	nd		nd	0	nd		nd	0	nd		0	1	0
VIT_15s0046g00900	0.00462409	nd	nd		-7.75661	nd	nd		0.000271662	nd	nd		0.0180528	nd	nd		-1	0	0
VIT_04s0008g04920	6.83229	nd	nd		2.77237	nd	nd		0.000409013	nd	nd		0.0251585	nd	nd		1	0	0
VIT_14s0128g00200	nd	540.058	1241.77		nd	9.07697	10.2782		nd	1.63e-05	2.75e-05		nd	0.00436597	0.00515629		0	1	1
VIT_13s0067g02560	0.102066	nd	nd		-3.29242	nd	nd		0.000244864	nd	nd		0.0166795	nd	nd		-1	0	0
VIT_14s0108g00520	nd	637.64	imp		nd	9.3166	imp		nd	4.24e-06	1.09e-07		nd	0.00186925	9.35e-05		0	1	1
VIT_08s0040g01070	nd	0.000564252	nd		nd	-10.7914	nd		nd	0.000157046	nd		nd	0.0170363	nd		0	-1	0
VIT_03s0088g00490	nd	0.000437488	0.000411515		nd	-11.1585	-11.2468		nd	3.06e-06	1.09e-05		nd	0.0014982	0.00263677		0	-1	-1
VIT_10s0003g03030	300.446	nd	nd		8.23096	nd	nd		7.38e-06	nd	nd		0.000874161	nd	nd		1	0	0
VIT_03s0063g00740	123.483	nd	nd		6.94816	nd	nd		2.76e-05	nd	nd		0.00274086	nd	nd		1	0	0
VIT_07s0005g05720	0.0556661	nd	nd		-4.16706	nd	nd		2.57e-05	nd	nd		0.00257207	nd	nd		-1	0	0
VIT_10s0071g00870	nd	0.00623519	0.00602749		nd	-7.32535	-7.37423		nd	0.000169117	0.000544044		nd	0.0180499	0.0395769		0	-1	-1
VIT_08s0058g00540	nd	0.0020057	0.00479591		nd	-8.96168	-7.70398		nd	8.99e-06	0.000620944		nd	0.00315778	0.0437371		0	-1	-1
VIT_11s0118g00770	nd	0.00191859	0.00117409		nd	-9.02574	-9.73424		nd	1.92e-05	1.84e-05		nd	0.00474029	0.00415105		0	-1	-1
VIT_00s0724g00010	137.96	nd	nd		7.1081	nd	nd		0.000226995	nd	nd		0.0156626	nd	nd		1	0	0
VIT_18s0001g12680	9.32725	nd	nd		3.22145	nd	nd		0.000571133	nd	nd		0.032713	nd	nd		1	0	0
VIT_16s0039g01100	nd	nd	183.733		nd	nd	7.52147		nd	nd	0.000212614		nd	nd	0.0195043		0	0	1
VIT_05s0029g00050	0	nd	nd		-	nd	nd		0.00087547	nd	nd		0.0456307	nd	nd		-1	0	0
VIT_10s0003g02040	nd	182.834	1494.74		nd	7.51439	10.5457		nd	0.000368244	0.000134541		nd	0.0328184	0.014621		0	1	1
VIT_14s0128g00340	nd	277.282	nd		nd	8.11521	nd		nd	0.000580704	nd		nd	0.045133	nd		0	1	0
VIT_16s0100g00570	0.148022	nd	nd		-2.75612	nd	nd		0.00059713	nd	nd		0.0338022	nd	nd		-1	0	0
VIT_12s0059g00480	nd	586.722	imp		nd	9.19653	imp		nd	3.73e-06	3.79E-008		nd	0.00176279	6.49e-05		0	1	1
VIT_04s0044g01380	imp	nd	nd		imp	nd	nd		0.000182505	nd	nd		0.0130318	nd	nd		1	0	0
VIT_18s0001g09540	nd	nd	imp		nd	nd	imp		nd	nd	0.000425089		nd	nd	0.0333159		0	0	1
VIT_06s0061g00730	nd	0.000432898	0.000943548		nd	-11.1737	-10.0496		nd	2.57e-05	2.5e-05		nd	0.00532154	0.0049711		0	-1	-1
VIT_16s0100g00750	nd	144.224	1111.06		nd	7.17216	10.1177		nd	7.09e-05	4.91e-06		nd	0.00973036	0.00152059		0	1	1
VIT_06s0004g06820	nd	0.00818068	nd		nd	-6.93356	nd		nd	0.00048911	nd		nd	0.0405473	nd		0	-1	0
VIT_11s0016g01400	nd	0.00971478	0.00661823		nd	-6.6856	-7.23934		nd	0.000615874	0.000619596		nd	0.0469786	0.0437371		0	-1	-1
VIT_09s0002g08590	nd	0	nd		nd	-	nd		nd	2.72e-05	nd		nd	0.00545244	nd		0	-1	0
VIT_15s0048g01130	0.129195	nd	0		-2.95238	nd	-		0.000731873	nd	4.36e-05		0.0397811	nd	0.00699686		-1	0	-1
VIT_06s0004g05870	nd	0.00507548	0.00554912		nd	-7.62224	-7.49353		nd	0.000132256	0.000392496		nd	0.0151017	0.031382		0	-1	-1
VIT_01s0010g02520	72.8353	nd	nd		6.18657	nd	nd		6.25e-05	nd	nd		0.00540393	nd	nd		1	0	0
VIT_19s0014g03480	nd	nd	5.40554		nd	nd	2.43444		nd	nd	0		nd	nd	0		0	0	1
VIT_18s0041g01880	7.10559	nd	nd		2.82895	nd	nd		0.000247991	nd	nd		0.0168066	nd	nd		1	0	0
VIT_05s0077g00530	nd	0.00473318	nd		nd	-7.72297	nd		nd	0.000496127	nd		nd	0.0405473	nd		0	-1	0
VIT_04s0008g05370	0.0116988	nd	nd		-6.4175	nd	nd		2.05e-06	nd	nd		0.000287244	nd	nd		-1	0	0
VIT_08s0058g00930	35.2497	nd	nd		5.13954	nd	nd		8.83e-07	nd	nd		0.000141521	nd	nd		1	0	0
VIT_14s0083g00850	291.555	0.00202719	nd		8.18762	-8.9463	nd		1.9E-011	0.000178391	nd		6.92E-009	0.0188121	nd		1	-1	0
VIT_14s0068g00260	nd	nd	0.00767921		nd	nd	-7.02483		nd	nd	0.000600186		nd	nd	0.0426132		0	0	-1
VIT_10s0003g01020	nd	nd	139.333		nd	nd	7.12239		nd	nd	0.000700873		nd	nd	0.047971		0	0	1
VIT_08s0040g00930	nd	0.00119434	0.000918546		nd	-9.70957	-10.0884		nd	4.08e-06	9.18e-06		nd	0.00182922	0.00234984		0	-1	-1
VIT_06s0009g03130	imp	nd	nd		imp	nd	nd		0.000840807	nd	nd		0.0441697	nd	nd		1	0	0
VIT_03s0063g01290	nd	159.566	nd		nd	7.31801	nd		nd	0.000399012	nd		nd	0.0350879	nd		0	1	0
VIT_07s0129g00260	0.0245111	nd	nd		-5.35042	nd	nd		9.93e-05	nd	nd		0.00787123	nd	nd		-1	0	0
VIT_16s0100g01020	nd	205.16	imp		nd	7.6806	imp		nd	0.000574665	7.68e-05		nd	0.0450024	0.0102259		0	1	1
VIT_14s0128g00460	nd	0.00337235	0.00255478		nd	-8.21203	-8.61259		nd	0.000105699	0.000163227		nd	0.0129525	0.0164618		0	-1	-1
VIT_10s0003g02900	nd	0.000272443	nd		nd	-11.8418	nd		nd	2.8e-06	nd		nd	0.00142774	nd		0	-1	0
VIT_18s0001g10640	imp	nd	nd		imp	nd	nd		0.000743487	nd	nd		0.04033	nd	nd		1	0	0
VIT_04s0008g01580	nd	nd	106.312		nd	nd	6.73216		nd	nd	0.000328331		nd	nd	0.0270482		0	0	1
VIT_18s0001g06140	nd	0	nd		nd	-	nd		nd	5.11e-05	nd		nd	0.00824345	nd		0	-1	0
VIT_08s0058g00650	nd	1192.96	1828.67		nd	10.2203	10.8366		nd	1.27e-05	5.69e-05		nd	0.00379511	0.00846904		0	1	1
VIT_18s0001g11710	nd	0.00668985	0.0025799		nd	-7.22381	-8.59847		nd	0.000262065	8.79e-05		nd	0.0251326	0.0108878		0	-1	-1
VIT_06s0004g04370	nd	0.00577336	0.00432237		nd	-7.43637	-7.85396		nd	9.29e-05	0.000159715		nd	0.0118823	0.0162644		0	-1	-1
VIT_05s0020g04220	nd	0.00182842	0.00259496		nd	-9.09519	-8.59007		nd	7.01e-05	0.000156664		nd	0.00971825	0.016105		0	-1	-1
VIT_05s0029g01140	0.126528	nd	nd		-2.98247	nd	nd		0.000218337	nd	nd		0.015123	nd	nd		-1	0	0
VIT_00s0179g00340	nd	0.00014771	0.000121388		nd	-12.7249	-13.0081		nd	8.54E-008	1.28e-06		nd	0.000188314	0.000619017		0	-1	-1
VIT_05s0062g00640	0.0482222	nd	0		-4.37416	nd	-		1.46e-05	nd	0.000178118		0.00161664	nd	0.0173368		-1	0	-1
VIT_09s0002g03690	5.40901	nd	nd		2.43536	nd	nd		0.000926448	nd	nd		0.0477341	nd	nd		1	0	0
VIT_16s0100g00950	nd	129.07	1582.8		nd	7.01201	10.6283		nd	0.000574437	0.000104205		nd	0.0450024	0.0121155		0	1	1
VIT_16s0022g01190	0	nd	nd		-	nd	nd		0.000362004	nd	nd		0.0228475	nd	nd		-1	0	0
VIT_11s0016g04750	25.336	nd	nd		4.66312	nd	nd		0.000186007	nd	nd		0.0132463	nd	nd		1	0	0
VIT_10s0116g01580	nd	0.00040982	9.31e-05		nd	-11.2527	-13.3906		nd	2.28e-06	4.58E-008		nd	0.00118363	6.49e-05		0	-1	-1
VIT_11s0016g00310	76.0604	nd	nd		6.24907	nd	nd		0.000218601	nd	nd		0.015123	nd	nd		1	0	0
VIT_16s0039g02750	0.188133	nd	nd		-2.41018	nd	nd		0.000790611	nd	nd		0.0422821	nd	nd		-1	0	0
VIT_19s0085g00740	7.55518	nd	nd		2.91747	nd	nd		0.00033768	nd	nd		0.0215162	nd	nd		1	0	0
VIT_10s0003g01550	nd	0.00395534	nd		nd	-7.98198	nd		nd	0.000630544	nd		nd	0.0476853	nd		0	-1	0
VIT_14s0171g00400	6.36143	nd	nd		2.66935	nd	nd		0.000357333	nd	nd		0.0226062	nd	nd		1	0	0
VIT_01s0026g01670	538.554	nd	nd		9.07295	nd	nd		1.07e-07	nd	nd		2.19e-05	nd	nd		1	0	0
VIT_04s0069g00990	nd	0.00211466	0.00199591		nd	-8.88536	-8.96874		nd	5.7e-05	0.000201836		nd	0.00871525	0.0187349		0	-1	-1
VIT_15s0048g01750	nd	0.00291142	0.00599062		nd	-8.42406	-7.38308		nd	8.72e-05	0.000315334		nd	0.011378	0.0264851		0	-1	-1
VIT_11s0016g04170	101.852	nd	nd		6.67033	nd	nd		0.000507456	nd	nd		0.0297046	nd	nd		1	0	0
VIT_04s0044g01410	nd	0.00883161	0.00363193		nd	-6.82311	-8.10505		nd	0.000471007	0.000542737		nd	0.039578	0.0395769		0	-1	-1
VIT_16s0100g01100	nd	nd	232.117		nd	nd	7.85871		nd	nd	0.000244503		nd	nd	0.0216996		0	0	1
VIT_19s0090g00730	nd	0.000742437	nd		nd	-10.3954	nd		nd	0.000590293	nd		nd	0.0455524	nd		0	-1	0
VIT_17s0000g04330	nd	0.00383951	0.00290913		nd	-8.02486	-8.4252		nd	0.000131579	0.000191824		nd	0.0151017	0.018111		0	-1	-1
VIT_01s0026g01460	nd	nd	180.69		nd	nd	7.49737		nd	nd	0.000383648		nd	nd	0.0308599		0	0	1
VIT_01s0011g01560	72.6134	nd	nd		6.18216	nd	nd		7.11e-06	nd	nd		0.000853493	nd	nd		1	0	0
VIT_17s0000g07440	nd	0.00349962	0.00339986		nd	-8.15859	-8.20031		nd	5.46e-05	0.000227584		nd	0.00861871	0.0204742		0	-1	-1
VIT_06s0009g03390	nd	0.00282471	nd		nd	-8.46768	nd		nd	0.000197932	nd		nd	0.0203065	nd		0	-1	0
VIT_08s0007g03240	nd	nd	0.00410755		nd	nd	-7.9275		nd	nd	0.000193308		nd	nd	0.0181867		0	0	-1
VIT_00s0704g00040	nd	0.00109954	nd		nd	-9.82888	nd		nd	0.000281026	nd		nd	0.0267571	nd		0	-1	0
VIT_14s0108g00800	imp	nd	imp		imp	nd	imp		0.000820057	nd	9.8e-05		0.0434223	nd	0.0115518		1	0	1
VIT_18s0001g10540	nd	0.00795055	nd		nd	-6.97473	nd		nd	0.000553894	nd		nd	0.0444273	nd		0	-1	0
VIT_03s0063g00700	0.0245262	nd	nd		-5.34953	nd	nd		0.000136584	nd	nd		0.010077	nd	nd		-1	0	0
VIT_18s0001g12590	60.4213	nd	nd		5.91698	nd	nd		5.44e-05	nd	nd		0.00487444	nd	nd		1	0	0
VIT_17s0000g00750	520.159	nd	nd		9.02281	nd	nd		6.61e-06	nd	nd		0.000800341	nd	nd		1	0	0
VIT_12s0059g01830	nd	0.0009116	0.000788386		nd	-10.0993	-10.3088		nd	1.9e-05	0.000135755		nd	0.00473805	0.0146335		0	-1	-1
VIT_05s0051g00400	0.00924818	nd	nd		-6.75661	nd	nd		1.8e-05	nd	nd		0.00192094	nd	nd		-1	0	0
VIT_04s0008g02890	0.0308783	nd	nd		-5.01726	nd	nd		0.000757879	nd	nd		0.040891	nd	nd		-1	0	0
VIT_05s0077g01900	33.9386	nd	nd		5.08486	nd	nd		0.000782851	nd	nd		0.0419526	nd	nd		1	0	0
VIT_00s0375g00030	nd	0.00405428	nd		nd	-7.94634	nd		nd	0.000250628	nd		nd	0.0244792	nd		0	-1	0
VIT_13s0067g03200	nd	nd	142.465		nd	nd	7.15447		nd	nd	0.000215951		nd	nd	0.0196235		0	0	1
VIT_00s0304g00040	nd	imp	nd		nd	imp	nd		nd	0.000412011	nd		nd	0.0358543	nd		0	1	0
VIT_07s0005g03990	nd	0.00400355	nd		nd	-7.96451	nd		nd	0.000238644	nd		nd	0.023482	nd		0	-1	0
VIT_10s0042g00080	196.891	nd	nd		7.62125	nd	nd		8.19e-07	nd	nd		0.000132955	nd	nd		1	0	0
VIT_17s0000g08110	20.1011	0.00055478	nd		4.3292	-10.8158	nd		5.24e-05	0.000146343	nd		0.00473827	0.0163373	nd		1	-1	0
VIT_07s0005g01130	imp	nd	nd		imp	nd	nd		2.77E-009	nd	nd		6.96e-07	nd	nd		1	0	0
VIT_05s0077g01560	nd	nd	330.745		nd	nd	8.36958		nd	nd	4.7e-05		nd	nd	0.00743431		0	0	1
VIT_19s0014g03660	nd	0.00289812	0.00220359		nd	-8.43067	-8.82593		nd	5.57e-05	0.000222418		nd	0.00862606	0.0201424		0	-1	-1
VIT_08s0007g07980	58.5903	nd	nd		5.87259	nd	nd		7.81e-05	nd	nd		0.00643674	nd	nd		1	0	0
VIT_03s0038g04340	33.7235	nd	nd		5.07568	nd	nd		0.000805427	nd	nd		0.0428179	nd	nd		1	0	0
VIT_15s0107g00550	0.114209	nd	nd		-3.13025	nd	nd		1.99e-05	nd	nd		0.00206061	nd	nd		-1	0	0
VIT_03s0038g04210	0.101949	nd	nd		-3.29408	nd	nd		0.000599717	nd	nd		0.0338408	nd	nd		-1	0	0
VIT_04s0008g02770	nd	0.00273388	0.00305197		nd	-8.51484	-8.35604		nd	2.34e-05	0.000150301		nd	0.00509747	0.0158172		0	-1	-1
VIT_16s0100g00880	nd	nd	1016.59		nd	nd	9.98952		nd	nd	0.000458921		nd	nd	0.034881		0	0	1
VIT_12s0059g00500	nd	825.896	1477.01		nd	9.68982	10.5285		nd	1.79e-06	3.91e-06		nd	0.00110355	0.00133364		0	1	1
VIT_05s0020g01830	7.60098	nd	nd		2.92619	nd	nd		0.000189822	nd	nd		0.0134233	nd	nd		1	0	0
VIT_08s0007g07490	nd	nd	0.00320129		nd	nd	-8.28713		nd	nd	0.000523178		nd	nd	0.0386934		0	0	-1
VIT_19s0085g00920	nd	nd	136.581		nd	nd	7.09361		nd	nd	0.000228389		nd	nd	0.0204742		0	0	1
VIT_06s0004g01550	nd	nd	0.00511914		nd	nd	-7.60988		nd	nd	0.00068815		nd	nd	0.0473437		0	0	-1
VIT_17s0000g01750	0.0660866	nd	nd		-3.9195	nd	nd		0.000298169	nd	nd		0.0193222	nd	nd		-1	0	0
VIT_14s0081g00030	18.4691	nd	nd		4.20704	nd	nd		1.92e-05	nd	nd		0.00201741	nd	nd		1	0	0
VIT_12s0028g02630	nd	0.00207446	nd		nd	-8.91305	nd		nd	0.000195697	nd		nd	0.0201553	nd		0	-1	0
VIT_07s0191g00240	0.0575424	nd	nd		-4.11923	nd	nd		0.000576999	nd	nd		0.0329781	nd	nd		-1	0	0
VIT_18s0001g11520	nd	140.743	6184.63		nd	7.13692	12.5945		nd	0.000133266	2.06e-06		nd	0.0151017	0.00087816		0	1	1
VIT_13s0067g02280	nd	0	nd		nd	-	nd		nd	0.000603308	nd		nd	0.0462868	nd		0	-1	0
VIT_12s0028g03330	nd	0.00818432	nd		nd	-6.93292	nd		nd	0.000496329	nd		nd	0.0405473	nd		0	-1	0
VIT_18s0001g10620	93.5061	nd	nd		6.54699	nd	nd		0.00087937	nd	nd		0.0457444	nd	nd		1	0	0
VIT_12s0059g01000	0.0470783	nd	nd		-4.40879	nd	nd		0.000443045	nd	nd		0.0268794	nd	nd		-1	0	0
VIT_06s0004g01030	nd	99.1959	282.39		nd	6.63221	8.14154		nd	0.00045188	8.27e-05		nd	0.0385832	0.0105672		0	1	1
VIT_18s0122g00790	nd	0.00299797	0.00159525		nd	-8.3818	-9.29201		nd	0.000621523	0.00018501		nd	0.0472733	0.0175925		0	-1	-1
VIT_00s0246g00060	nd	nd	3.34325		nd	nd	1.74125		nd	nd	0		nd	nd	0		0	0	1
VIT_19s0014g03240	nd	0.00863966	nd		nd	-6.85481	nd		nd	0.000522248	nd		nd	0.042403	nd		0	-1	0
VIT_05s0049g01760	0.174931	nd	nd		-2.51514	nd	nd		0.000833784	nd	nd		0.0439742	nd	nd		-1	0	0
VIT_03s0091g00230	0.050511	nd	nd		-4.30726	nd	nd		0.000190291	nd	nd		0.0134233	nd	nd		-1	0	0
VIT_18s0001g04830	0.00956559	nd	nd		-6.70793	nd	nd		6.56e-05	nd	nd		0.00559845	nd	nd		-1	0	0
VIT_12s0059g00760	0.125908	nd	nd		-2.98956	nd	nd		0.000303655	nd	nd		0.0196299	nd	nd		-1	0	0
VIT_11s0016g04400	0.0305292	nd	nd		-5.03367	nd	nd		0.000944316	nd	nd		0.0483671	nd	nd		-1	0	0
VIT_16s0039g01110	nd	nd	279.293		nd	nd	8.12563		nd	nd	0.000613299		nd	nd	0.0434284		0	0	1
VIT_19s0014g03940	0.0243657	nd	nd		-5.35901	nd	nd		0.000400933	nd	nd		0.0247186	nd	nd		-1	0	0
VIT_11s0016g02350	0.103592	nd	nd		-3.27101	nd	nd		2.83e-05	nd	nd		0.00279205	nd	nd		-1	0	0
VIT_01s0011g05190	nd	0.00177058	nd		nd	-9.14157	nd		nd	1.42e-05	nd		nd	0.00394954	nd		0	-1	0
VIT_11s0016g03020	nd	0.00374981	nd		nd	-8.05897	nd		nd	7.01e-05	nd		nd	0.00971825	nd		0	-1	0
VIT_10s0003g04710	0.0691711	nd	nd		-3.85369	nd	nd		5.25e-05	nd	nd		0.00473827	nd	nd		-1	0	0
VIT_12s0034g01950	nd	nd	179.806		nd	nd	7.4903		nd	nd	0.000135213		nd	nd	0.0146335		0	0	1
VIT_13s0074g00090	nd	7.11826	nd		nd	2.83152	nd		nd	5.47e-05	nd		nd	0.00861871	nd		0	1	0
VIT_19s0090g01370	12.9986	nd	nd		3.70028	nd	nd		0.000759971	nd	nd		0.040891	nd	nd		1	0	0
VIT_08s0007g07820	nd	0.000680022	0.000372542		nd	-10.5221	-11.3903		nd	0.000429206	0.000137022		nd	0.03688	0.0147106		0	-1	-1
VIT_09s0002g06750	nd	nd	0.00118762		nd	nd	-9.71771		nd	nd	0.000584583		nd	nd	0.0419529		0	0	-1
VIT_01s0011g05220	nd	nd	0.00175774		nd	nd	-9.15207		nd	nd	0.000126522		nd	nd	0.0140948		0	0	-1
VIT_16s0022g01620	nd	0	0		nd	-	-		nd	1.6e-06	9.76e-06		nd	0.00102863	0.00247495		0	-1	-1
VIT_05s0020g00800	96.3164	nd	nd		6.58971	nd	nd		0.000289837	nd	nd		0.0189393	nd	nd		1	0	0
VIT_00s0304g00070	6.17633	nd	nd		2.62675	nd	nd		0.000268627	nd	nd		0.0179314	nd	nd		1	0	0
VIT_11s0016g01220	nd	0.00584693	0.00174773		nd	-7.41811	-9.16031		nd	9.4e-05	6.58e-05		nd	0.0119666	0.00928429		0	-1	-1
VIT_07s0005g01670	nd	0.00620496	0.00760045		nd	-7.33236	-7.0397		nd	0.000104651	0.000643073		nd	0.0128837	0.0449391		0	-1	-1
VIT_02s0012g01120	nd	nd	0.00349364		nd	nd	-8.16105		nd	nd	0.000109454		nd	nd	0.012564		0	0	-1
VIT_18s0001g12010	0.0593004	nd	nd		-4.07581	nd	nd		0.00026211	nd	nd		0.0175845	nd	nd		-1	0	0
VIT_18s0001g02060	nd	0.0031937	0.00229669		nd	-8.29056	-8.76623		nd	5.76e-05	8.39e-05		nd	0.00871525	0.010585		0	-1	-1
VIT_19s0090g00710	nd	0.00898873	nd		nd	-6.79767	nd		nd	0.000410823	nd		nd	0.0358543	nd		0	-1	0
VIT_11s0016g01850	nd	0.00648384	nd		nd	-7.26894	nd		nd	0.000496238	nd		nd	0.0405473	nd		0	-1	0
VIT_00s0398g00020	nd	2.95605	nd		nd	1.56367	nd		nd	0	nd		nd	0	nd		0	1	0
VIT_16s0100g01070	nd	191.707	2938.64		nd	7.58276	11.5209		nd	0.000356699	6.2e-05		nd	0.0321139	0.00897755		0	1	1
VIT_17s0000g03000	0	nd	nd		-	nd	nd		0.000530334	nd	nd		0.0307064	nd	nd		-1	0	0
VIT_19s0093g00590	nd	0.00553759	nd		nd	-7.49653	nd		nd	0.000177985	nd		nd	0.0188121	nd		0	-1	0
VIT_09s0002g00450	nd	0.00751964	0.00448089		nd	-7.05512	-7.802		nd	0.000149507	0.000208096		nd	0.0164888	0.0192193		0	-1	-1
VIT_05s0049g00550	nd	78.0131	nd		nd	6.28564	nd		nd	0.000580238	nd		nd	0.045133	nd		0	1	0
VIT_04s0008g01510	nd	nd	imp		nd	nd	imp		nd	nd	0.00045984		nd	nd	0.034881		0	0	1
VIT_10s0003g04350	nd	0.00579783	0.00245106		nd	-7.43027	-8.67238		nd	8.73e-05	7.92e-05		nd	0.011378	0.0103435		0	-1	-1
VIT_14s0219g00090	nd	0.00705315	nd		nd	-7.14752	nd		nd	0.000606871	nd		nd	0.0464256	nd		0	-1	0
VIT_00s0194g00040	nd	3.21048	nd		nd	1.68279	nd		nd	0	nd		nd	0	nd		0	1	0
VIT_00s0218g00100	nd	0	0		nd	-	-		nd	2.12e-07	5.73E-008		nd	0.000372569	6.49e-05		0	-1	-1
VIT_01s0011g06390	0.0143829	nd	0.000426589		-6.1195	nd	-11.1949		2.59E-008	nd	0.000301716		5.8e-06	nd	0.0257474		-1	0	-1
VIT_13s0067g01250	nd	330.435	506.52		nd	8.36822	8.98448		nd	0.000149051	0.000321476		nd	0.0164888	0.0266081		0	1	1
VIT_14s0081g00060	nd	0.0105921	nd		nd	-6.56087	nd		nd	0.000600828	nd		nd	0.0462306	nd		0	-1	0
VIT_04s0023g02480	10.5859	nd	125.56		3.40407	nd	6.97223		0.00052567	nd	0.000304088		0.0305026	nd	0.0258669		1	0	1
VIT_08s0056g00430	0.10335	nd	nd		-3.27439	nd	nd		0.000691839	nd	nd		0.0382291	nd	nd		-1	0	0
VIT_16s0100g01010	nd	nd	imp		nd	nd	imp		nd	nd	9.67e-05		nd	nd	0.0115486		0	0	1
VIT_16s0100g00910	nd	115.829	1562.47		nd	6.85586	10.6096		nd	0.000154235	3.8e-06		nd	0.0168696	0.00131343		0	1	1
VIT_16s0039g00220	nd	192.015	nd		nd	7.58508	nd		nd	0.000354532	nd		nd	0.0320276	nd		0	1	0
VIT_03s0091g00750	0.0611931	nd	nd		-4.03049	nd	nd		0.000379592	nd	nd		0.0235666	nd	nd		-1	0	0
VIT_11s0016g03500	41.8203	nd	nd		5.38613	nd	nd		0.000719125	nd	nd		0.039168	nd	nd		1	0	0
VIT_13s0019g00770	232.999	0	nd		7.86418	-	nd		1.51e-07	0.000398255	nd		3.01e-05	0.0350879	nd		1	-1	0
VIT_04s0023g03360	nd	0.00143002	0.00166269		nd	-9.44975	-9.23226		nd	4.05e-06	2.98e-05		nd	0.00182922	0.00542783		0	-1	-1
VIT_08s0032g00590	nd	244.067	nd		nd	7.93114	nd		nd	0.000296382	nd		nd	0.0278189	nd		0	1	0
VIT_00s0199g00200	0	nd	nd		-	nd	nd		0.000608856	nd	nd		0.0340996	nd	nd		-1	0	0
VIT_12s0134g00670	nd	0	0		nd	-	-		nd	8.91e-05	0.000172775		nd	0.0115085	0.0171647		0	-1	-1
VIT_00s0450g00010	imp	nd	nd		imp	nd	nd		0.000110235	nd	nd		0.00853769	nd	nd		1	0	0
VIT_02s0025g04340	14.2436	nd	178.504		3.83225	nd	7.47981		3.6e-05	nd	0.000271778		0.00347476	nd	0.0234938		1	0	1
VIT_02s0012g01040	nd	137.52	nd		nd	7.10349	nd		nd	0.000173121	nd		nd	0.0184029	nd		0	1	0
VIT_11s0052g01600	0.165784	nd	nd		-2.59262	nd	nd		0.000894207	nd	nd		0.0464256	nd	nd		-1	0	0
VIT_19s0014g04540	nd	nd	491.862		nd	nd	8.94211		nd	nd	8.87e-05		nd	nd	0.0109344		0	0	1
VIT_18s0122g01230	0.0182849	nd	nd		-5.7732	nd	nd		5.87e-05	nd	nd		0.00513002	nd	nd		-1	0	0
VIT_04s0044g01540	imp	nd	nd		imp	nd	nd		0.000324067	nd	nd		0.0207481	nd	nd		1	0	0
VIT_09s0002g06110	nd	0	nd		nd	-	nd		nd	0.000194294	nd		nd	0.020089	nd		0	-1	0
VIT_07s0255g00030	0.0820865	nd	0.00314754		-3.60671	nd	-8.31156		6.14e-06	nd	0.000179716		0.000756925	nd	0.0173368		-1	0	-1
VIT_08s0007g06440	nd	nd	1032.54		nd	nd	10.012		nd	nd	0.000434229		nd	nd	0.0338552		0	0	1
VIT_10s0003g05680	nd	0.00105204	nd		nd	-9.8926	nd		nd	0.000235132	nd		nd	0.0232441	nd		0	-1	0
VIT_12s0142g00040	0.0518755	nd	0.00180273		-4.2688	nd	-9.1156		1.25e-06	nd	0.00019442		0.00019497	nd	0.0182269		-1	0	-1
VIT_18s0001g01570	nd	631.278	1548.28		nd	9.30213	10.5965		nd	5.29e-06	3.06e-06		nd	0.00218752	0.00116478		0	1	1
VIT_07s0005g05400	nd	360.235	imp		nd	8.49279	imp		nd	0.000208179	4.72e-05		nd	0.0211122	0.00743431		0	1	1
VIT_13s0067g00090	imp	nd	nd		imp	nd	nd		0.000238121	nd	nd		0.0162618	nd	nd		1	0	0
VIT_13s0084g00010	98.4454	nd	nd		6.62125	nd	nd		0.000103303	nd	nd		0.00814016	nd	nd		1	0	0
VIT_02s0025g04800	imp	nd	nd		imp	nd	nd		7.84e-05	nd	nd		0.00644156	nd	nd		1	0	0
VIT_06s0080g00920	nd	0.00438845	0.00268827		nd	-7.83207	-8.53911		nd	4.63e-05	9.84e-05		nd	0.00777817	0.0115518		0	-1	-1
VIT_00s0623g00010	200.808	nd	nd		7.64967	nd	nd		4.76e-05	nd	nd		0.00441596	nd	nd		1	0	0
VIT_16s0100g00250	232.999	nd	nd		7.86418	nd	nd		0.000235408	nd	nd		0.0161594	nd	nd		1	0	0
VIT_05s0020g01270	nd	0.00249723	nd		nd	-8.64546	nd		nd	5.5e-05	nd		nd	0.00861871	nd		0	-1	0
VIT_08s0007g05580	nd	nd	160.077		nd	nd	7.32262		nd	nd	0.000213907		nd	nd	0.0195043		0	0	1
VIT_06s0004g04420	nd	nd	2.4565		nd	nd	1.29661		nd	nd	3.04e-05		nd	nd	0.00546617		0	0	1
VIT_14s0060g01990	55.6949	nd	nd		5.79947	nd	nd		3.69e-05	nd	nd		0.00354995	nd	nd		1	0	0
VIT_04s0008g04840	nd	nd	2.45237		nd	nd	1.29418		nd	nd	0		nd	nd	0		0	0	1
VIT_05s0094g00340	15.8192	nd	nd		3.98361	nd	nd		2.25e-07	nd	nd		4.31e-05	nd	nd		1	0	0
VIT_18s0001g04690	0	nd	nd		-	nd	nd		0.000152985	nd	nd		0.0111025	nd	nd		-1	0	0
VIT_01s0026g01420	nd	0.00740926	nd		nd	-7.07645	nd		nd	0.000639306	nd		nd	0.0482103	nd		0	-1	0
VIT_01s0026g00850	nd	nd	95.7996		nd	nd	6.58195		nd	nd	0.000668912		nd	nd	0.0462592		0	0	1
VIT_18s0001g15390	imp	nd	nd		imp	nd	nd		0.000384525	nd	nd		0.0238173	nd	nd		1	0	0
VIT_12s0057g01410	nd	nd	2.47497		nd	nd	1.30741		nd	nd	0.000406976		nd	nd	0.0322594		0	0	1
VIT_04s0008g01610	nd	776.913	imp		nd	9.60161	imp		nd	1.59e-06	2.49E-008		nd	0.00102863	6.49e-05		0	1	1
VIT_08s0040g00820	nd	0.00440561	0.00284419		nd	-7.82644	-8.45777		nd	0.000156861	0.000131387		nd	0.0170363	0.0143958		0	-1	-1
VIT_05s0094g00550	nd	3.60896	nd		nd	1.85158	nd		nd	0	nd		nd	0	nd		0	1	0
VIT_04s0008g07040	nd	0.000907229	0.000764356		nd	-10.1062	-10.3535		nd	0.000102361	0.000314609		nd	0.0127086	0.0264851		0	-1	-1
VIT_18s0001g14270	nd	nd	140.352		nd	nd	7.13291		nd	nd	0.000213269		nd	nd	0.0195043		0	0	1
VIT_05s0049g00770	nd	114.599	590.594		nd	6.84045	9.20602		nd	0.000499374	6.2e-05		nd	0.0406706	0.00897755		0	1	1
VIT_09s0002g00650	6.93659	nd	nd		2.79423	nd	nd		0.000715589	nd	nd		0.0391355	nd	nd		1	0	0
VIT_13s0084g00820	nd	0.000989175	0.00250271		nd	-9.98149	-8.64229		nd	0.000366761	0.000175118		nd	0.0327966	0.0172686		0	-1	-1
VIT_03s0038g03950	nd	7.78439	nd		nd	2.96058	nd		nd	0.000290122	nd		nd	0.0273283	nd		0	1	0
VIT_13s0019g04140	nd	0.00226791	0.00134912		nd	-8.78442	-9.53377		nd	2.11e-05	8.51e-05		nd	0.00498866	0.0106827		0	-1	-1
VIT_07s0005g04390	0.124235	nd	nd		-3.00885	nd	nd		0.00011633	nd	nd		0.00887777	nd	nd		-1	0	0
VIT_13s0067g01970	11.5053	nd	nd		3.52423	nd	nd		6.09e-05	nd	nd		0.00530028	nd	nd		1	0	0
VIT_03s0038g01610	nd	nd	2.76779		nd	nd	1.46873		nd	nd	2.72e-05		nd	nd	0.00515629		0	0	1
VIT_17s0000g05580	nd	nd	137.618		nd	nd	7.10452		nd	nd	0.000229713		nd	nd	0.0205239		0	0	1
VIT_01s0026g01490	nd	nd	0.00270963		nd	nd	-8.52769		nd	nd	0.000263461		nd	nd	0.0229988		0	0	-1
VIT_12s0055g01110	nd	0.00534923	0.002155		nd	-7.54645	-8.8581		nd	0.000111517	0.00064292		nd	0.0132961	0.0449391		0	-1	-1
VIT_00s0386g00050	nd	0.00912828	nd		nd	-6.77544	nd		nd	0.000496223	nd		nd	0.0405473	nd		0	-1	0
VIT_19s0015g01230	nd	0.00421324	nd		nd	-7.89085	nd		nd	4.24e-05	nd		nd	0.00723765	nd		0	-1	0
VIT_16s0100g00780	nd	86.1095	993.114		nd	6.4281	9.95581		nd	0.000643926	1.29e-05		nd	0.0484207	0.00308562		0	1	1
VIT_08s0007g08800	nd	nd	0.00259038		nd	nd	-8.59262		nd	nd	0.00020195		nd	nd	0.0187349		0	0	-1
VIT_16s0022g01820	nd	0.00915079	nd		nd	-6.77189	nd		nd	0.00056467	nd		nd	0.0446522	nd		0	-1	0
VIT_18s0001g01390	0	nd	nd		-	nd	nd		0.00087547	nd	nd		0.0456307	nd	nd		-1	0	0
VIT_00s0183g00060	nd	3.22917	nd		nd	1.69116	nd		nd	0	nd		nd	0	nd		0	1	0
VIT_16s0100g01200	nd	171.599	1402.89		nd	7.4229	10.4542		nd	7.59e-05	5.58e-06		nd	0.0101454	0.00164346		0	1	1
VIT_08s0007g00340	nd	0.00392329	nd		nd	-7.99372	nd		nd	0.000264268	nd		nd	0.0252524	nd		0	-1	0
VIT_13s0019g01830	nd	nd	0.00285733		nd	nd	-8.45112		nd	nd	0.000490351		nd	nd	0.0368802		0	0	-1
VIT_02s0033g01330	0.173933	nd	nd		-2.5234	nd	nd		0.000457329	nd	nd		0.0275009	nd	nd		-1	0	0
VIT_01s0026g00570	nd	0.000713059	nd		nd	-10.4537	nd		nd	3.8e-06	nd		nd	0.00176279	nd		0	-1	0
VIT_11s0037g00570	nd	0.00317553	0.00329876		nd	-8.29879	-8.24386		nd	2.33e-05	9.11e-05		nd	0.00509747	0.0111738		0	-1	-1
VIT_07s0005g02750	1127.18	nd	nd		10.1385	nd	nd		3.74E-013	nd	nd		1.78E-010	nd	nd		1	0	0
VIT_01s0127g00610	0.0226089	nd	0.00276905		-5.46696	nd	-8.49639		2.57E-010	nd	0.000121172		7.7e-08	nd	0.0136127		-1	0	-1
VIT_06s0061g00960	0	nd	nd		-	nd	nd		0.000803634	nd	nd		0.042808	nd	nd		-1	0	0
VIT_18s0001g15240	198.764	nd	nd		7.63491	nd	nd		8.11e-06	nd	nd		0.000947224	nd	nd		1	0	0
VIT_03s0088g01160	nd	0.00405736	nd		nd	-7.94524	nd		nd	0.000379115	nd		nd	0.0336738	nd		0	-1	0
VIT_05s0051g00300	nd	nd	2.32037		nd	nd	1.21436		nd	nd	0		nd	nd	0		0	0	1
VIT_13s0064g01340	nd	nd	0.00808961		nd	nd	-6.94971		nd	nd	0.000721616		nd	nd	0.0491382		0	0	-1
VIT_01s0011g05380	132.85	nd	nd		7.05366	nd	nd		0.000162936	nd	nd		0.0117605	nd	nd		1	0	0
VIT_01s0011g02250	241.046	0.000612993	nd		7.91317	-10.6718	nd		4.89E-009	0.000286838	nd		1.18e-06	0.0271155	nd		1	-1	0
VIT_04s0008g03950	nd	0.00564464	nd		nd	-7.4689	nd		nd	0.000122431	nd		nd	0.014339	nd		0	-1	0
VIT_01s0011g05200	nd	0	0		nd	-	-		nd	4.57e-07	4.68E-008		nd	0.000550377	6.49e-05		0	-1	-1
VIT_10s0003g05480	nd	0.00201666	0.00448689		nd	-8.95382	-7.80007		nd	9.75e-06	0.000249362		nd	0.00330911	0.0220573		0	-1	-1
VIT_14s0068g00150	nd	0	0		nd	-	-		nd	0.000258316	5.26e-05		nd	0.0249539	0.00803841		0	-1	-1
VIT_03s0063g01560	nd	0.00256194	nd		nd	-8.60855	nd		nd	0.000310338	nd		nd	0.0288166	nd		0	-1	0
VIT_09s0002g05320	102.703	nd	nd		6.68234	nd	nd		0.000646865	nd	nd		0.0358183	nd	nd		1	0	0
VIT_12s0059g02400	0	nd	nd		-	nd	nd		1.98e-05	nd	nd		0.00206061	nd	nd		-1	0	0
VIT_13s0019g00540	54.5026	nd	nd		5.76825	nd	nd		0.000494232	nd	nd		0.0289942	nd	nd		1	0	0
VIT_16s0098g00860	40.6499	nd	nd		5.34518	nd	nd		7.21e-06	nd	nd		0.000860659	nd	nd		1	0	0
VIT_16s0100g01030	nd	346.581	3777.92		nd	8.43705	11.8834		nd	1.28e-05	2.36e-07		nd	0.00379511	0.000170019		0	1	1

## Sheet: Mutant
	Mutant FoldChange value				Mutant log2 FoldChange value				Mutant pvalue				Mutant p adjusted value				Mutant Gene Pattern
Gene ID	E-L 27 vs E-L 15	E-L 38 vs E-L 27	E-L 38 vs E-L 15		E-L 27 vs E-L 15	E-L 38 vs E-L 27	E-L 38 vs E-L 15		E-L 27 vs E-L 15	E-L 38 vs E-L 27	E-L 38 vs E-L 15		E-L 27 vs E-L 15	E-L 38 vs E-L 27	E-L 38 vs E-L 15		E-L 27 vs E-L 15	E-L 38 vs E-L 27	E-L 38 vs E-L 15
VIT_09s0002g01670	0.00737319	nd	nd		-7.0835	nd	nd		2.6e-06	nd	nd		0.0004207	nd	nd		-1	0	0
VIT_13s0074g00730	6.09506	nd	nd		2.60764	nd	nd		0.000704421	nd	nd		0.0424017	nd	nd		1	0	0
VIT_12s0055g00820	0.00138764	nd	nd		-9.49315	nd	nd		1.41e-07	nd	nd		3.03e-05	nd	nd		-1	0	0
VIT_18s0041g00550	nd	0	nd		nd	-	nd		nd	1.56e-05	nd		nd	0.0087845	nd		0	-1	0
VIT_15s0046g03080	0	nd	nd		-	nd	nd		8.45e-05	nd	nd		0.00797019	nd	nd		-1	0	0
VIT_18s0072g01010	nd	126.52	nd		nd	6.98323	nd		nd	0.000313487	nd		nd	0.0460029	nd		0	1	0
VIT_04s0008g01800	nd	0	nd		nd	-	nd		nd	0.000115191	nd		nd	0.0270397	nd		0	-1	0
VIT_18s0122g00290	nd	0.00112253	nd		nd	-9.79903	nd		nd	0.000356696	nd		nd	0.049281	nd		0	-1	0
VIT_11s0052g00440	0.0421212	nd	nd		-4.56931	nd	nd		0.000280148	nd	nd		0.0206209	nd	nd		-1	0	0
VIT_16s0100g00230	45.4123	nd	nd		5.50501	nd	nd		0.00014734	nd	nd		0.0122822	nd	nd		1	0	0
VIT_09s0002g03640	0.133216	nd	nd		-2.90817	nd	nd		0.000102922	nd	nd		0.00925074	nd	nd		-1	0	0
VIT_13s0106g00550	12.0027	nd	nd		3.58528	nd	nd		0.000615057	nd	nd		0.0384229	nd	nd		1	0	0
VIT_19s0014g03390	0.0134175	nd	nd		-6.21974	nd	nd		0.000514859	nd	nd		0.0331833	nd	nd		-1	0	0
VIT_16s0013g00990	16.0981	nd	nd		4.00882	nd	nd		0.000214022	nd	nd		0.0163454	nd	nd		1	0	0
VIT_18s0122g01240	0.0942197	nd	nd		-3.40783	nd	nd		0.000533535	nd	nd		0.0341372	nd	nd		-1	0	0
VIT_10s0003g02540	0.0745642	nd	nd		-3.74537	nd	nd		0.000178717	nd	nd		0.0142676	nd	nd		-1	0	0
VIT_11s0016g04140	0	nd	nd		-	nd	nd		0.000109375	nd	nd		0.00960209	nd	nd		-1	0	0
VIT_19s0090g00400	0.102727	nd	nd		-3.28312	nd	nd		3.81e-05	nd	nd		0.00421484	nd	nd		-1	0	0
VIT_08s0056g01240	nd	156.646	nd		nd	7.29136	nd		nd	0.000319959	nd		nd	0.046428	nd		0	1	0
VIT_17s0000g03280	5.18843	nd	nd		2.3753	nd	nd		0.000846108	nd	nd		0.0489243	nd	nd		1	0	0
VIT_19s0014g01700	0.0548807	nd	nd		-4.18756	nd	nd		7.3e-05	nd	nd		0.00706581	nd	nd		-1	0	0
VIT_01s0011g05140	nd	imp	nd		nd	imp	nd		nd	0.00030137	nd		nd	0.0456484	nd		0	1	0
VIT_06s0004g04640	nd	0.00238622	nd		nd	-8.71106	nd		nd	0.000165354	nd		nd	0.033266	nd		0	-1	0
VIT_11s0052g01270	7.85023	nd	nd		2.97273	nd	nd		0.000622739	nd	nd		0.0386288	nd	nd		1	0	0
VIT_13s0074g00110	6.99535	nd	nd		2.8064	nd	nd		0.000629687	nd	nd		0.0389683	nd	nd		1	0	0
VIT_08s0007g05860	0.101205	nd	nd		-3.30465	nd	nd		0.000120222	nd	nd		0.0104503	nd	nd		-1	0	0
VIT_12s0057g00080	nd	262.751	nd		nd	8.03755	nd		nd	4.06e-05	nd		nd	0.0146514	nd		0	1	0
VIT_12s0028g01940	0.00632683	nd	nd		-7.3043	nd	nd		0.000689096	nd	nd		0.0417646	nd	nd		-1	0	0
VIT_05s0124g00100	0.0244637	nd	nd		-5.35321	nd	nd		1.66e-05	nd	nd		0.00207986	nd	nd		-1	0	0
VIT_14s0219g00270	0.0254933	nd	nd		-5.29374	nd	nd		5.64e-06	nd	nd		0.00080109	nd	nd		-1	0	0
VIT_16s0022g02290	0.00620398	nd	nd		-7.33259	nd	nd		0.000105137	nd	nd		0.00938598	nd	nd		-1	0	0
VIT_11s0065g00720	0.0437317	nd	nd		-4.51518	nd	nd		9.08e-05	nd	nd		0.00841602	nd	nd		-1	0	0
VIT_18s0001g08470	131.636	nd	nd		7.04041	nd	nd		0.000205353	nd	nd		0.0158206	nd	nd		1	0	0
VIT_14s0006g03270	0.00505146	nd	nd		-7.62908	nd	nd		2.12e-05	nd	nd		0.00251651	nd	nd		-1	0	0
VIT_11s0016g05170	0.0397191	nd	nd		-4.65402	nd	nd		0.000361026	nd	nd		0.0252384	nd	nd		-1	0	0
VIT_18s0001g14790	6.52145	nd	nd		2.70519	nd	nd		0.00023904	nd	nd		0.0180476	nd	nd		1	0	0
VIT_06s0004g01250	0.0844358	nd	nd		-3.566	nd	nd		0.00081026	nd	nd		0.047161	nd	nd		-1	0	0
VIT_11s0016g03590	7.87541	nd	nd		2.97735	nd	nd		0.000111229	nd	nd		0.00973252	nd	nd		1	0	0
VIT_10s0003g00220	nd	0.00312648	nd		nd	-8.32125	nd		nd	0.000139212	nd		nd	0.0298833	nd		0	-1	0
VIT_02s0087g00930	17.5212	nd	nd		4.13103	nd	nd		0.000648552	nd	nd		0.0399487	nd	nd		1	0	0
VIT_02s0154g00120	0.0183229	nd	nd		-5.77021	nd	nd		0.00032867	nd	nd		0.0234732	nd	nd		-1	0	0
VIT_12s0059g01010	nd	0.00194679	nd		nd	-9.00469	nd		nd	0.00021811	nd		nd	0.0387675	nd		0	-1	0
VIT_06s0080g00090	0.117394	nd	nd		-3.09057	nd	nd		0.000198291	nd	nd		0.015325	nd	nd		-1	0	0
VIT_18s0072g00820	nd	0	nd		nd	-	nd		nd	3.27e-05	nd		nd	0.0132559	nd		0	-1	0
VIT_07s0104g01820	nd	0	nd		nd	-	nd		nd	0.000330732	nd		nd	0.0470061	nd		0	-1	0
VIT_15s0046g03190	0.0835727	nd	nd		-3.58082	nd	nd		0.00065729	nd	nd		0.0400205	nd	nd		-1	0	0
VIT_06s0009g01140	nd	243.962	nd		nd	7.93051	nd		nd	0.000119556	nd		nd	0.0274809	nd		0	1	0
VIT_08s0007g01480	0	nd	nd		-	nd	nd		0.000288344	nd	nd		0.0211066	nd	nd		-1	0	0
VIT_16s0013g01120	9.77614	nd	nd		3.28927	nd	nd		0.000349435	nd	nd		0.0245581	nd	nd		1	0	0
VIT_03s0091g01200	0.0326766	nd	nd		-4.9356	nd	nd		6.96e-05	nd	nd		0.0068089	nd	nd		-1	0	0
VIT_17s0000g07950	7.52174	nd	nd		2.91107	nd	nd		0.000215181	nd	nd		0.0163866	nd	nd		1	0	0
VIT_12s0059g00560	0.0350031	nd	nd		-4.83637	nd	nd		5.43e-05	nd	nd		0.00562386	nd	nd		-1	0	0
VIT_15s0046g00130	0.0303387	nd	nd		-5.04269	nd	nd		0.000691676	nd	nd		0.041825	nd	nd		-1	0	0
VIT_11s0052g00770	0.0548594	nd	nd		-4.18812	nd	nd		0.00066843	nd	nd		0.0406052	nd	nd		-1	0	0
VIT_18s0001g11930	8.15364	nd	nd		3.02744	nd	nd		0.00042407	nd	nd		0.0282268	nd	nd		1	0	0
VIT_18s0089g00160	nd	imp	nd		nd	imp	nd		nd	0.000115908	nd		nd	0.0270397	nd		0	1	0
VIT_19s0015g00070	181.159	nd	nd		7.50112	nd	nd		2.4e-06	nd	nd		0.000391768	nd	nd		1	0	0
VIT_18s0001g02350	0.0346379	nd	nd		-4.8515	nd	nd		0.000251838	nd	nd		0.018799	nd	nd		-1	0	0
VIT_04s0008g04980	0.0273758	nd	nd		-5.19095	nd	nd		0.000223587	nd	nd		0.0169778	nd	nd		-1	0	0
VIT_13s0106g00230	nd	0	nd		nd	-	nd		nd	1.03e-05	nd		nd	0.00719556	nd		0	-1	0
VIT_07s0031g01260	nd	imp	nd		nd	imp	nd		nd	0.000127846	nd		nd	0.0286265	nd		0	1	0
VIT_18s0001g13360	nd	0.00493537	nd		nd	-7.66263	nd		nd	0.000218357	nd		nd	0.0387675	nd		0	-1	0
VIT_00s0218g00040	0	nd	nd		-	nd	nd		4.12e-05	nd	nd		0.00448564	nd	nd		-1	0	0
VIT_14s0066g02350	9.65142	nd	nd		3.27074	nd	nd		0.000396866	nd	nd		0.0268214	nd	nd		1	0	0
VIT_05s0020g04780	0.0566237	nd	nd		-4.14245	nd	nd		1.38e-05	nd	nd		0.00179221	nd	nd		-1	0	0
VIT_09s0002g00550	5.65433	nd	nd		2.49936	nd	nd		0.000730843	nd	nd		0.0434262	nd	nd		1	0	0
VIT_17s0000g08060	0.0708243	nd	nd		-3.81961	nd	nd		0.000712391	nd	nd		0.0425903	nd	nd		-1	0	0
VIT_06s0004g06560	30.8322	nd	nd		4.94637	nd	nd		0.00083406	nd	nd		0.0484397	nd	nd		1	0	0
VIT_01s0011g03860	nd	0.00424319	nd		nd	-7.88064	nd		nd	0.000219405	nd		nd	0.0387675	nd		0	-1	0
VIT_05s0049g00050	nd	97.8606	nd		nd	6.61266	nd		nd	0.000258611	nd		nd	0.0417914	nd		0	1	0
VIT_11s0016g03920	0.0487794	nd	nd		-4.35758	nd	nd		0.000386146	nd	nd		0.0262772	nd	nd		-1	0	0
VIT_14s0030g00660	nd	0.00438436	nd		nd	-7.83342	nd		nd	0.000248861	nd		nd	0.0411322	nd		0	-1	0
VIT_13s0064g01660	nd	0.00332908	nd		nd	-8.23066	nd		nd	0.000106363	nd		nd	0.0262041	nd		0	-1	0
VIT_00s0323g00100	0.0332159	nd	nd		-4.91198	nd	nd		0.000513826	nd	nd		0.0331833	nd	nd		-1	0	0
VIT_11s0016g02180	nd	0.00238541	nd		nd	-8.71155	nd		nd	0.000299177	nd		nd	0.0456484	nd		0	-1	0
VIT_01s0182g00130	nd	0.00381204	nd		nd	-8.03522	nd		nd	0.000299294	nd		nd	0.0456484	nd		0	-1	0
VIT_13s0064g00390	0.0970648	nd	nd		-3.36491	nd	nd		0.000592371	nd	nd		0.0371815	nd	nd		-1	0	0
VIT_01s0011g03400	nd	0.00526565	nd		nd	-7.56917	nd		nd	0.000243477	nd		nd	0.0405586	nd		0	-1	0
VIT_08s0040g01510	15.582	nd	nd		3.96181	nd	nd		0.000273637	nd	nd		0.0203114	nd	nd		1	0	0
VIT_16s0013g01050	13.1982	nd	nd		3.72227	nd	nd		0.00020617	nd	nd		0.0158373	nd	nd		1	0	0
VIT_06s0080g00810	8.6869	nd	nd		3.11884	nd	nd		0.000782219	nd	nd		0.0460359	nd	nd		1	0	0
VIT_04s0008g05830	nd	0.00377987	nd		nd	-8.04745	nd		nd	0.000159125	nd		nd	0.0324915	nd		0	-1	0
VIT_00s0264g00050	5.8431	nd	nd		2.54673	nd	nd		0.000482737	nd	nd		0.0316288	nd	nd		1	0	0
VIT_08s0007g08340	0.00499226	nd	nd		-7.64609	nd	nd		0.000277181	nd	nd		0.0204595	nd	nd		-1	0	0
VIT_15s0021g00060	0.0200386	nd	nd		-5.64107	nd	nd		0.000372766	nd	nd		0.0256434	nd	nd		-1	0	0
VIT_15s0021g00050	0.0116008	nd	nd		-6.42963	nd	nd		6.81e-05	nd	nd		0.00672752	nd	nd		-1	0	0
VIT_04s0079g00410	0.131894	nd	nd		-2.92255	nd	nd		0.000243274	nd	nd		0.0183148	nd	nd		-1	0	0
VIT_00s0233g00100	0.0254497	nd	nd		-5.2962	nd	nd		6.89e-05	nd	nd		0.0067637	nd	nd		-1	0	0
VIT_03s0017g01290	33.6886	nd	nd		5.07419	nd	nd		0.000176534	nd	nd		0.0141361	nd	nd		1	0	0
VIT_18s0001g07140	0.134502	nd	nd		-2.8943	nd	nd		0.000365717	nd	nd		0.0253629	nd	nd		-1	0	0
VIT_18s0001g11430	130.997	nd	nd		7.03339	nd	nd		3.26e-06	nd	nd		0.000509713	nd	nd		1	0	0
VIT_11s0052g01200	8.74557	nd	nd		3.12855	nd	nd		4.76e-05	nd	nd		0.00509323	nd	nd		1	0	0
VIT_02s0025g01560	0.109416	nd	nd		-3.1921	nd	nd		0.00021165	nd	nd		0.0162112	nd	nd		-1	0	0
VIT_08s0007g02470	5.2271	nd	nd		2.38601	nd	nd		0.00085435	nd	nd		0.049293	nd	nd		1	0	0
VIT_13s0067g00860	9.09838	nd	nd		3.18561	nd	nd		0.000364903	nd	nd		0.0253629	nd	nd		1	0	0
VIT_07s0005g00890	0.0964739	nd	nd		-3.37372	nd	nd		0.000135858	nd	nd		0.0114698	nd	nd		-1	0	0
VIT_08s0007g05740	0.151659	nd	nd		-2.72109	nd	nd		0.000733067	nd	nd		0.0434334	nd	nd		-1	0	0
VIT_03s0180g00320	nd	0.00153218	nd		nd	-9.3502	nd		nd	3.75e-05	nd		nd	0.0142806	nd		0	-1	0
VIT_08s0007g00900	0.0060284	nd	nd		-7.37401	nd	nd		0.000109182	nd	nd		0.00960209	nd	nd		-1	0	0
VIT_18s0001g05240	129.506	nd	nd		7.01688	nd	nd		5.69e-05	nd	nd		0.00583272	nd	nd		1	0	0
VIT_00s0494g00010	nd	0.00263137	nd		nd	-8.56997	nd		nd	0.000302158	nd		nd	0.0456484	nd		0	-1	0
VIT_19s0085g00760	0	nd	nd		-	nd	nd		9.04e-05	nd	nd		0.00841602	nd	nd		-1	0	0
VIT_11s0052g01420	0	nd	nd		-	nd	nd		0.00058659	nd	nd		0.0369944	nd	nd		-1	0	0
VIT_03s0038g02330	0.0130677	nd	nd		-6.25785	nd	nd		0.000226762	nd	nd		0.0171696	nd	nd		-1	0	0
VIT_14s0006g02950	0.104657	nd	nd		-3.25626	nd	nd		0.000102692	nd	nd		0.00925074	nd	nd		-1	0	0
VIT_13s0019g03810	105.65	nd	nd		6.72314	nd	nd		0.000146929	nd	nd		0.0122822	nd	nd		1	0	0
VIT_02s0012g00110	0.0474539	nd	nd		-4.39733	nd	nd		0.000496255	nd	nd		0.0322993	nd	nd		-1	0	0
VIT_02s0025g00970	0.0597991	nd	nd		-4.06373	nd	nd		5.02e-05	nd	nd		0.00528248	nd	nd		-1	0	0
VIT_04s0008g01840	0.0106798	nd	nd		-6.54897	nd	nd		0.000373283	nd	nd		0.0256434	nd	nd		-1	0	0
VIT_05s0077g01950	0.0204996	nd	nd		-5.60826	nd	nd		1.65e-06	nd	nd		0.00027413	nd	nd		-1	0	0
VIT_18s0001g10320	imp	nd	nd		imp	nd	nd		0.000410509	nd	nd		0.0276727	nd	nd		1	0	0
VIT_14s0083g01210	nd	0.0021171	nd		nd	-8.88369	nd		nd	0.000116595	nd		nd	0.0270397	nd		0	-1	0
VIT_06s0004g00910	0.12628	nd	nd		-2.98531	nd	nd		0.000572795	nd	nd		0.0362976	nd	nd		-1	0	0
VIT_15s0046g00240	imp	nd	nd		imp	nd	nd		2.84e-05	nd	nd		0.00321907	nd	nd		1	0	0
VIT_12s0134g00240	8.12359	nd	nd		3.02212	nd	nd		7.49e-05	nd	nd		0.00722129	nd	nd		1	0	0
VIT_09s0018g01360	135.47	nd	nd		7.08183	nd	nd		0.000731302	nd	nd		0.0434262	nd	nd		1	0	0
VIT_14s0066g00880	0.011779	nd	nd		-6.40764	nd	nd		0.0002819	nd	nd		0.0206922	nd	nd		-1	0	0
VIT_06s0009g01320	5.50104	nd	nd		2.4597	nd	nd		0.000577456	nd	nd		0.0365055	nd	nd		1	0	0
VIT_14s0083g00940	0.135771	nd	nd		-2.88075	nd	nd		0.000175119	nd	nd		0.0140654	nd	nd		-1	0	0
VIT_12s0055g00290	11.0772	nd	nd		3.46952	nd	nd		2.5e-05	nd	nd		0.0029014	nd	nd		1	0	0
VIT_09s0002g04240	nd	0.00455949	nd		nd	-7.77691	nd		nd	0.000340868	nd		nd	0.048118	nd		0	-1	0
VIT_18s0072g00580	0.0100473	nd	nd		-6.63704	nd	nd		5.12e-05	nd	nd		0.00534616	nd	nd		-1	0	0
VIT_19s0027g01890	nd	0	nd		nd	-	nd		nd	2.09e-06	nd		nd	0.0037224	nd		0	-1	0
VIT_07s0031g02550	0.168255	nd	nd		-2.57128	nd	nd		0.000621428	nd	nd		0.0386288	nd	nd		-1	0	0
VIT_16s0013g00950	20.501	nd	nd		4.35762	nd	nd		3.85e-05	nd	nd		0.00423977	nd	nd		1	0	0
VIT_02s0033g00410	nd	483.574	nd		nd	8.91759	nd		nd	0.000285142	nd		nd	0.0448865	nd		0	1	0
VIT_09s0002g05350	0	nd	nd		-	nd	nd		0.000562461	nd	nd		0.0357284	nd	nd		-1	0	0
VIT_14s0060g00500	0.00832586	nd	nd		-6.90818	nd	nd		0.000483558	nd	nd		0.0316288	nd	nd		-1	0	0
VIT_07s0005g00170	nd	223.318	nd		nd	7.80296	nd		nd	0.000366164	nd		nd	0.0497944	nd		0	1	0
VIT_12s0028g03270	8.79214	nd	nd		3.13621	nd	nd		6.62e-05	nd	nd		0.00665344	nd	nd		1	0	0
VIT_09s0002g01370	0.0187179	nd	nd		-5.73943	nd	nd		1.89e-05	nd	nd		0.00229454	nd	nd		-1	0	0
VIT_01s0026g02270	28.9791	nd	nd		4.85694	nd	nd		0.00010219	nd	nd		0.00925074	nd	nd		1	0	0
VIT_03s0063g00800	11.6743	nd	nd		3.54527	nd	nd		0.000276214	nd	nd		0.0204453	nd	nd		1	0	0
