# Supplementary material for: Transcriptome analysis during berry development provides insights into co-regulated and altered gene expression between a seeded wine grape variety and its seedless somatic variant
Source: BMC Genomics. 2014 Nov 27;15(1):1030. doi: 10.1186/1471-2164-15-1030 (PMC4301461; doi:10.1186/1471-2164-15-1030)
Supplement: Supplementary file 11 — Additional file 11: Table S8: Functional enrichment analysis in the whole set of differentially expressed genes in the wild-type and the mutant. Using a hypergeometric test in the AgriGO toolkit, a gene ontology (GO) term was considered significantly enriched, if the false discovery rate (FDR) was < 0.05 and p-value < 0.01 when compared to all gene transcripts annotated in the reference genome (supported in AgriGO). The two sheets report the results of functional enrichment analysis for the differentially expressed genes in the wild-type and the mutant, respectively. Abbreviations: P = biological process, F = molecular function, C = cellular component, BG = background, Ref = reference. Asterisks indicate terms commonly enriched in the wild-type and the mutant. (XLSX 61 KB) [file 12864_2014_6843_MOESM11_ESM.xlsx]

## Sheet: Wild-type
Table S8: Functional enrichment analysis in the whole set of differentially expressed genes in the wild-type and the mutant.
Using a hypergeometric test in the AgriGO toolkit, a gene ontology (GO) term was considered significantly enriched, if the false discovery rate (FDR) was < 5% and p-value < 0.01 when compared to all gene transcripts annotated in the reference genome (Vitis vinifera V2 supported in AgriGO). The two sheets report the results of functional enrichment analysis for the differentially expressed genes i…
GO term	Ontology	Description	Number in input list	Number in BG/Ref	p-value	FDR
GO:0010208*	P	pollen wall assembly	13	29	3.7e-10	5.4e-07
GO:0010584*	P	pollen exine formation	12	26	1.4e-09	1.5e-06
GO:0010927*	P	cellular component assembly involved in morphogenesis	13	29	3.7e-10	5.4e-07
GO:0016572	P	histone phosphorylation	9	48	7.9e-05	0.014
GO:0022607	P	cellular component assembly	41	563	5.3e-06	0.0021
GO:0032989	P	cellular component morphogenesis	33	447	3.5e-05	0.0092
GO:0033205	P	cytokinesis during cell cycle	18	169	3.5e-05	0.0092
GO:0044085	P	cellular component biogenesis	53	960	0.00031	0.042
GO:0045229*	P	external encapsulating structure organization	15	42	2.1e-10	5.4e-07
GO:0048229*	P	gametophyte development	28	354	4.6e-05	0.01
GO:0048437*	P	floral organ development	29	394	0.00011	0.018
GO:0048438*	P	floral whorl development	26	325	7.2e-05	0.013
GO:0048443*	P	stamen development	16	114	4.3e-06	0.0019
GO:0048444	P	floral organ morphogenesis	15	154	0.00038	0.046
GO:0048466*	P	androecium development	16	114	4.3e-06	0.0019
GO:0048563	P	post-embryonic organ morphogenesis	15	154	0.00038	0.046
GO:0048569*	P	post-embryonic organ development	29	395	0.00012	0.018
GO:0048589	P	developmental growth	30	444	0.00034	0.044
GO:0048646*	P	anatomical structure formation involved in morphogenesis	28	222	9.4e-09	8.3e-06
GO:0048653*	P	anther development	10	57	5.2e-05	0.01
GO:0048658	P	tapetal layer development	5	8	3.5e-05	0.0092
GO:0048856*	P	anatomical structure development	101	2155	0.00025	0.035
GO:0048869	P	cellular developmental process	53	892	5.2e-05	0.01
GO:0051301	P	cell division	23	289	0.0002	0.029
GO:0071554	P	cell wall organization or biogenesis	39	561	2.4e-05	0.0082
GO:0080110*	P	sporopollenin biosynthetic process	7	7	9.7e-08	7.2e-05
GO:0000910	P	cytokinesis	19	191	5e-05	0.01
GO:0000911	P	cytokinesis by cell plate formation	18	165	2.6e-05	0.0082
GO:0007017	P	microtubule-based process	24	245	6.7e-06	0.0024
GO:0008283	P	cell proliferation	18	196	0.0002	0.029
GO:0009555*	P	pollen development	24	198	2.1e-07	0.00013
GO:0009556	P	microsporogenesis	7	36	0.00041	0.048
GO:0009653*	P	anatomical structure morphogenesis	66	1096	3.7e-06	0.0019
GO:0009664	P	plant-type cell wall organization	17	186	0.00031	0.042
GO:0009765	P	photosynthesis, light harvesting	7	28	0.00011	0.018
GO:0009886	P	post-embryonic morphogenesis	27	332	4e-05	0.0099
GO:0009908*	P	flower development	42	645	5e-05	0.01
GO:0016684*	F	oxidoreductase activity, acting on peroxide as acceptor	9	65	0.0006	0.035
GO:0016798*	F	hydrolase activity, acting on glycosyl bonds	23	233	9.2e-06	0.0016
GO:0020037*	F	heme binding	18	183	9e-05	0.0094
GO:0046906*	F	tetrapyrrole binding	24	204	3.5e-07	0.00018
GO:0003824*	F	catalytic activity	212	5161	8.2e-05	0.0094
GO:0004091	F	carboxylesterase activity	14	139	0.00043	0.032
GO:0004553*	F	hydrolase activity, hydrolyzing O-glycosyl compounds	23	216	2.9e-06	0.00077
GO:0004601*	F	peroxidase activity	9	65	0.0006	0.035
GO:0005506*	F	iron ion binding	21	255	0.00024	0.021
GO:0005576*	C	extracellular region	101	1081	1.9e-20	6.8e-18

## Sheet: Mutant
GO term	Ontology	Description	Number in input list	Number in BG/Ref	p-value	FDR
GO:0080110*	P	sporopollenin biosynthetic process	7	7	8.9e-09	7e-06
GO:0010927*	P	cellular component assembly involved in morphogenesis	10	29	1.2e-08	7e-06
GO:0010208*	P	pollen wall assembly	10	29	1.2e-08	7e-06
GO:0010584*	P	pollen exine formation	10	26	4.9e-09	7e-06
GO:0045229*	P	external encapsulating structure organization	11	42	2.3e-08	1.1e-05
GO:0048646*	P	anatomical structure formation involved in morphogenesis	20	222	6.9e-07	0.00028
GO:0048466*	P	androecium development	14	114	1.3e-06	0.00039
GO:0048443*	P	stamen development	14	114	1.3e-06	0.00039
GO:0048653*	P	anther development	9	57	1.7e-05	0.0042
GO:0048438*	P	floral whorl development	21	325	4.5e-05	0.01
GO:0048229*	P	gametophyte development	22	354	5.2e-05	0.01
GO:0048569*	P	post-embryonic organ development	23	395	8.9e-05	0.016
GO:0048437*	P	floral organ development	23	394	8.6e-05	0.016
GO:0010073	P	meristem maintenance	15	200	0.00012	0.02
GO:0048856*	P	anatomical structure development	75	2155	0.00022	0.029
GO:0009555*	P	pollen development	18	198	2.2e-06	0.00061
GO:0009739	P	response to gibberellin stimulus	10	95	0.00014	0.021
GO:0009908*	P	flower development	31	645	0.00017	0.024
GO:0009653*	P	anatomical structure morphogenesis	45	1096	0.00019	0.026
GO:0020037*	F	heme binding	17	183	3.3e-06	0.00039
GO:0016758	F	transferase activity, transferring hexosyl groups	19	226	3.4e-06	0.00039
GO:0046906*	F	tetrapyrrole binding	18	204	3.3e-06	0.00039
GO:0016757	F	transferase activity, transferring glycosyl groups	22	353	5e-05	0.0028
GO:0016798*	F	hydrolase activity, acting on glycosyl bonds	17	233	6e-05	0.0031
GO:0046527	F	glucosyltransferase activity	9	85	0.00029	0.011
GO:0019825	F	oxygen binding	10	104	0.00027	0.011
GO:0070008	F	serine-type exopeptidase activity	6	36	0.00035	0.011
GO:0035251	F	UDP-glucosyltransferase activity	8	72	0.00046	0.014
GO:0016705	F	oxidoreductase activity, acting on paired donors, with incorporation or reduction of molecular oxygen	14	216	0.00081	0.021
GO:0030528	F	transcription regulator activity	35	844	0.00089	0.021
GO:0016684*	F	oxidoreductase activity, acting on peroxide as acceptor	7	65	0.0012	0.027
GO:0016787	F	hydrolase activity	62	1841	0.002	0.041
GO:0003824*	F	catalytic activity	162	5161	1.4e-06	0.00039
GO:0008194	F	UDP-glycosyltransferase activity	14	141	1.2e-05	0.0011
GO:0005506*	F	iron ion binding	19	255	1.7e-05	0.0013
GO:0004553*	F	hydrolase activity, hydrolyzing O-glycosyl compounds	17	216	2.5e-05	0.0016
GO:0004185	F	serine-type carboxypeptidase activity	6	32	0.0002	0.0091
GO:0004180	F	carboxypeptidase activity	6	35	0.00031	0.011
GO:0009055	F	electron carrier activity	16	268	0.00082	0.021
GO:0003700	F	transcription factor activity	34	807	0.00081	0.021
GO:0004601*	F	peroxidase activity	7	65	0.0012	0.027
GO:0031226	C	intrinsic to plasma membrane	9	69	6.8e-05	0.0076
GO:0031225	C	anchored to membrane	9	94	0.00057	0.042
GO:0005576*	C	extracellular region	80	1081	4.8e-20	1.1e-17
