# Supplementary material for: Transcriptome analysis during berry development provides insights into co-regulated and altered gene expression between a seeded wine grape variety and its seedless somatic variant
Source: BMC Genomics. 2014 Nov 27;15(1):1030. doi: 10.1186/1471-2164-15-1030 (PMC4301461; doi:10.1186/1471-2164-15-1030)
Supplement: Supplementary file 12 — Additional file 12: Table S9: Functional enrichment analysis within groups of differentially expressed genes in the wild-type and the mutant. Using a hypergeometric test in the AgriGO toolkit, a gene ontology (GO) term was considered significantly enriched, if the false discovery rate (FDR) was < 0.05 and p-value < 0.01 when compared to all gene transcripts annotated in the reference genome (supported in AgriGO). The different sheets report the results of functional enrichment analysis within specific clusters of differentially expressed genes in the wild-type and the mutant. Abbreviations: P = biological process, F = molecular function, C = cellular component, BG = background, Ref = reference. Asterisks indicate terms commonly enriched in the wild-type and the mutant clusters 11 and 16. (XLSX 182 KB) [file 12864_2014_6843_MOESM12_ESM.xlsx]

## Sheet: WT Cluster 3
Table S9: Functional enrichment analysis within clusters of differentially expressed genes in the wild-type and the mutant.
Using a hypergeometric test in the AgriGO toolkit, a gene ontology (GO) term was considered significantly enriched, if the false discovery rate (FDR) was < 5% and p-value < 0.01 when compared to all gene transcripts annotated in the reference genome (Vitis vinifera V2 supported in AgriGO). The different sheets report the results of functional enrichment analysis within specific clusters of differ…
GO term	Ontology	Description	Number in input list	Number in BG/Ref	p-value	FDR
GO:0042545	P	cell wall modification	6	190	0.00019	0.049
GO:0009827	P	plant-type cell wall modification	5	97	7.4e-05	0.039
GO:0005576	C	extracellular region	16	1081	9.6e-06	0.00065

## Sheet: WT Cluster 11
GO term	Ontology	Description	Number in input list	Number in BG/Ref	p-value	FDR
GO:0033205*	P	cytokinesis during cell cycle	7	169	3e-06	0.00045
GO:0016570	P	histone modification	7	284	7.8e-05	0.0047
GO:0051301*	P	cell division	7	289	8.6e-05	0.0047
GO:0016569	P	covalent chromatin modification	7	324	0.00017	0.0071
GO:0051325	P	interphase	5	146	0.00021	0.0071
GO:0051329	P	interphase of mitotic cell cycle	5	145	0.0002	0.0071
GO:0022402	P	cell cycle process	9	575	0.00021	0.0071
GO:0016568	P	chromatin modification	7	348	0.00027	0.0083
GO:0051052	P	regulation of DNA metabolic process	5	166	0.00037	0.011
GO:0022403	P	cell cycle phase	7	376	0.00042	0.011
GO:0051276	P	chromosome organization	8	556	0.00085	0.02
GO:0051726	P	regulation of cell cycle	5	222	0.0013	0.028
GO:0007017*	P	microtubule-based process	8	245	3.1e-06	0.00045
GO:0006325	P	chromatin organization	8	415	0.00012	0.006
GO:0007010*	P	cytoskeleton organization	7	376	0.00042	0.011
GO:0007049	P	cell cycle	9	675	0.00067	0.016
GO:0006275	P	regulation of DNA replication	5	114	6.7e-05	0.0047
GO:0000911*	P	cytokinesis by cell plate formation	7	165	2.6e-06	0.00045
GO:0000910*	P	cytokinesis	7	191	6.5e-06	0.00061
GO:0000226*	P	microtubule cytoskeleton organization	7	193	7e-06	0.00061
GO:0000278	P	mitotic cell cycle	5	223	0.0013	0.028
GO:0004091*	F	carboxylesterase activity	5	139	0.00017	0.0082
GO:0005576*	C	extracellular region	12	1081	0.0004	0.027

## Sheet: WT Cluster 12
GO term	Ontology	Description	Number in input list	Number in BG/Ref	p-value	FDR
GO:0033205	P	cytokinesis during cell cycle	9	169	6.7e-07	0.00016
GO:0051301	P	cell division	11	289	8.8e-07	0.00018
GO:0019684	P	photosynthesis, light reaction	10	251	1.9e-06	0.0003
GO:0015979	P	photosynthesis	11	319	2.2e-06	0.00031
GO:0044085	P	cellular component biogenesis	18	960	5.9e-06	0.00076
GO:0035266	P	meristem growth	7	120	7.1e-06	0.00084
GO:0022607	P	cellular component assembly	13	563	1.8e-05	0.0018
GO:0051322	P	anaphase	6	93	2e-05	0.0018
GO:0048638	P	regulation of developmental growth	7	170	6.1e-05	0.0045
GO:0010075	P	regulation of meristem growth	6	116	6.4e-05	0.0045
GO:0016043	P	cellular component organization	26	2204	0.00013	0.0073
GO:0050793	P	regulation of developmental process	12	590	0.00013	0.0073
GO:0051239	P	regulation of multicellular organismal process	11	499	0.00013	0.0073
GO:0040008	P	regulation of growth	7	190	0.00012	0.0073
GO:0016568	P	chromatin modification	9	348	0.00017	0.0087
GO:0070838	P	divalent metal ion transport	6	143	0.00019	0.0093
GO:0051567	P	histone H3-K9 methylation	6	145	0.00021	0.0096
GO:0019344	P	cysteine biosynthetic process	6	149	0.00024	0.01
GO:0016570	P	histone modification	8	284	0.00023	0.01
GO:0048509	P	regulation of meristem development	6	149	0.00024	0.01
GO:0051726	P	regulation of cell cycle	7	222	0.0003	0.012
GO:0051276	P	chromosome organization	11	556	0.00032	0.012
GO:0051052	P	regulation of DNA metabolic process	6	166	0.00041	0.015
GO:0016569	P	covalent chromatin modification	8	324	0.00055	0.019
GO:0030003	P	cellular cation homeostasis	5	117	0.00062	0.021
GO:0055082	P	cellular chemical homeostasis	5	124	0.0008	0.026
GO:0034968	P	histone lysine methylation	6	190	0.00083	0.026
GO:0048589	P	developmental growth	9	444	0.00098	0.029
GO:0044272	P	sulfur compound biosynthetic process	8	354	0.00097	0.029
GO:0048513	P	organ development	17	1327	0.0011	0.031
GO:0010073	P	meristem maintenance	6	200	0.0011	0.031
GO:0048731	P	system development	17	1328	0.0011	0.031
GO:0015674	P	di-, tri-valent inorganic cation transport	6	203	0.0012	0.031
GO:0040007	P	growth	10	556	0.0012	0.033
GO:0019725	P	cellular homeostasis	6	208	0.0013	0.033
GO:0071554	P	cell wall organization or biogenesis	10	561	0.0013	0.033
GO:0055080	P	cation homeostasis	5	144	0.0015	0.038
GO:0022402	P	cell cycle process	10	575	0.0016	0.039
GO:0048646	P	anatomical structure formation involved in morphogenesis	6	222	0.0018	0.041
GO:0016571	P	histone methylation	6	228	0.002	0.046
GO:0050801	P	ion homeostasis	5	157	0.0022	0.048
GO:0009765	P	photosynthesis, light harvesting	7	28	8.1e-10	1.1e-06
GO:0007017	P	microtubule-based process	13	245	1.8e-09	1.3e-06
GO:0008283	P	cell proliferation	11	196	2.1e-08	9.7e-06
GO:0007010	P	cytoskeleton organization	11	376	1e-05	0.0011
GO:0007049	P	cell cycle	14	675	2.6e-05	0.0022
GO:0006325	P	chromatin organization	11	415	2.5e-05	0.0022
GO:0006275	P	regulation of DNA replication	6	114	5.8e-05	0.0045
GO:0006260	P	DNA replication	8	261	0.00013	0.0073
GO:0009069	P	serine family amino acid metabolic process	7	194	0.00014	0.0073
GO:0006261	P	DNA-dependent DNA replication	7	197	0.00015	0.0077
GO:0006534	P	cysteine metabolic process	6	150	0.00025	0.01
GO:0009070	P	serine family amino acid biosynthetic process	6	155	0.00029	0.012
GO:0006996	P	organelle organization	20	1554	0.00034	0.012
GO:0006091	P	generation of precursor metabolites and energy	10	496	0.00053	0.018
GO:0006873	P	cellular ion homeostasis	5	123	0.00077	0.025
GO:0009908	P	flower development	11	645	0.0011	0.031
GO:0009888	P	tissue development	11	661	0.0013	0.033
GO:0006306	P	DNA methylation	5	148	0.0017	0.04
GO:0006305	P	DNA alkylation	5	148	0.0017	0.04
GO:0006304	P	DNA modification	5	149	0.0018	0.041
GO:0000910	P	cytokinesis	10	191	1.8e-07	6.2e-05
GO:0000911	P	cytokinesis by cell plate formation	9	165	5.5e-07	0.00015
GO:0000226	P	microtubule cytoskeleton organization	9	193	1.9e-06	0.0003
GO:0016168	F	chlorophyll binding	5	20	2.4e-07	2.8e-05
GO:0046906	F	tetrapyrrole binding	7	204	0.00018	0.011
GO:0030076	C	light-harvesting complex	5	19	2e-07	3.9e-05
GO:0010287	C	plastoglobule	5	52	1.7e-05	0.00082
GO:0034357	C	photosynthetic membrane	9	264	2.2e-05	0.00087
GO:0055035	C	plastid thylakoid membrane	8	244	8.4e-05	0.0024
GO:0042651	C	thylakoid membrane	8	256	0.00012	0.0029
GO:0030312	C	external encapsulating structure	9	358	0.00021	0.0042
GO:0044436	C	thylakoid part	8	293	0.00029	0.0051
GO:0031976	C	plastid thylakoid	8	332	0.00064	0.0088
GO:0031984	C	organelle subcompartment	8	334	0.00067	0.0088
GO:0043234	C	protein complex	13	929	0.0022	0.027
GO:0032991	C	macromolecular complex	15	1243	0.004	0.047
GO:0005576	C	extracellular region	20	1081	1.9e-06	0.00019
GO:0009521	C	photosystem	5	45	8.7e-06	0.00057
GO:0009535	C	chloroplast thylakoid membrane	8	243	8.2e-05	0.0024
GO:0005618	C	cell wall	9	356	0.0002	0.0042
GO:0009579	C	thylakoid	9	403	0.0005	0.0082
GO:0009534	C	chloroplast thylakoid	8	332	0.00064	0.0088

## Sheet: WT Cluster 16
GO term	Ontology	Description	Number in input list	Number in BG/Ref	p-value	FDR
GO:0048466*	P	androecium development	8	114	2e-05	0.013
GO:0048443*	P	stamen development	8	114	2e-05	0.013
GO:0005576*	C	extracellular region	23	1081	0.00024	0.03

## Sheet: WT Cluster 17
GO term	Ontology	Description	Number in input list	Number in BG/Ref	p-value	FDR
GO:0010927	P	cellular component assembly involved in morphogenesis	9	29	7.3e-15	1.6e-12
GO:0010208	P	pollen wall assembly	9	29	7.3e-15	1.6e-12
GO:0048229	P	gametophyte development	16	354	9.8e-14	1.1e-11
GO:0045229	P	external encapsulating structure organization	9	42	1.3e-13	1.2e-11
GO:0010584	P	pollen exine formation	8	26	2.7e-13	2e-11
GO:0080110	P	sporopollenin biosynthetic process	6	7	2.7e-12	1.7e-10
GO:0048646	P	anatomical structure formation involved in morphogenesis	10	222	8.1e-09	4.5e-07
GO:0048869	P	cellular developmental process	15	892	3.9e-07	1.9e-05
GO:0032989	P	cellular component morphogenesis	10	447	4.3e-06	0.00019
GO:0022607	P	cellular component assembly	10	563	3.1e-05	0.0013
GO:0044085	P	cellular component biogenesis	11	960	0.00056	0.018
GO:0019438	P	aromatic compound biosynthetic process	7	429	0.00091	0.026
GO:0032501	P	multicellular organismal process	19	2549	0.00094	0.026
GO:0032502	P	developmental process	19	2568	0.001	0.027
GO:0055114	P	oxidation reduction	9	746	0.0014	0.034
GO:0009555	P	pollen development	14	198	1.4e-14	2.1e-12
GO:0009653	P	anatomical structure morphogenesis	13	1096	0.00011	0.0041
GO:0007275	P	multicellular organismal development	19	2435	0.00052	0.018
GO:0006725	P	cellular aromatic compound metabolic process	8	631	0.0019	0.045
GO:0020037	F	heme binding	5	183	0.00057	0.028
GO:0046906	F	tetrapyrrole binding	5	204	0.00092	0.031
GO:0003824	F	catalytic activity	31	5161	0.00032	0.028
GO:0005576	C	extracellular region	12	1081	0.0004	0.018

## Sheet: MT Cluster 11
GO term	Ontology	Description	Number in input list	Number in BG/Ref	p-value	FDR
GO:0035266	P	meristem growth	6	120	2.4e-05	0.0059
GO:0033205*	P	cytokinesis during cell cycle	6	169	0.00015	0.013
GO:0010075	P	regulation of meristem growth	5	116	0.00023	0.013
GO:0071554	P	cell wall organization or biogenesis	10	561	0.00025	0.013
GO:0071555	P	cell wall organization	8	347	0.00021	0.013
GO:0051301*	P	cell division	7	289	0.0004	0.017
GO:0048509	P	regulation of meristem development	5	149	0.00069	0.027
GO:0071669	P	plant-type cell wall organization or biogenesis	6	252	0.0012	0.042
GO:0048638	P	regulation of developmental growth	5	170	0.0012	0.042
GO:0007017*	P	microtubule-based process	8	245	1.9e-05	0.0059
GO:0007010*	P	cytoskeleton organization	9	376	6e-05	0.0077
GO:0009664	P	plant-type cell wall organization	6	186	0.00024	0.013
GO:0000226*	P	microtubule cytoskeleton organization	7	193	3.5e-05	0.0059
GO:0000911*	P	cytokinesis by cell plate formation	6	165	0.00013	0.013
GO:0000910*	P	cytokinesis	6	191	0.00028	0.013
GO:0016787	F	hydrolase activity	20	1841	0.00015	0.012
GO:0004091*	F	carboxylesterase activity	5	139	0.00051	0.021
GO:0031225	C	anchored to membrane	5	94	8.9e-05	0.0045
GO:0030312	C	external encapsulating structure	8	358	0.00025	0.0064
GO:0005576*	C	extracellular region	26	1081	4.7e-13	4.7e-11
GO:0005618	C	cell wall	8	356	0.00025	0.0064

## Sheet: MT Cluster 16
GO term	Ontology	Description	Number in input list	Number in BG/Ref	p-value	FDR
GO:0010927	P	cellular component assembly involved in morphogenesis	10	29	4.6e-11	2.5e-08
GO:0010208	P	pollen wall assembly	10	29	4.6e-11	2.5e-08
GO:0010584	P	pollen exine formation	10	26	1.9e-11	2.5e-08
GO:0080110	P	sporopollenin biosynthetic process	7	7	1.7e-10	6.8e-08
GO:0045229	P	external encapsulating structure organization	10	42	9.9e-10	3.2e-07
GO:0048646	P	anatomical structure formation involved in morphogenesis	17	222	1.3e-08	3.4e-06
GO:0048229	P	gametophyte development	20	354	7.7e-08	1.5e-05
GO:0048466*	P	androecium development	10	114	4.6e-06	0.00074
GO:0048443*	P	stamen development	10	114	4.6e-06	0.00074
GO:0048653	P	anther development	7	57	1.8e-05	0.0024
GO:0048437	P	floral organ development	17	394	2.4e-05	0.0028
GO:0048569	P	post-embryonic organ development	17	395	2.5e-05	0.0028
GO:0048856	P	anatomical structure development	50	2155	2.8e-05	0.0029
GO:0048438	P	floral whorl development	15	325	3.5e-05	0.0035
GO:0032501	P	multicellular organismal process	55	2549	7.1e-05	0.006
GO:0032502	P	developmental process	55	2568	8.7e-05	0.0067
GO:0016102	P	diterpenoid biosynthetic process	5	31	9.3e-05	0.0068
GO:0032989	P	cellular component morphogenesis	17	447	0.00011	0.0075
GO:0048869	P	cellular developmental process	26	892	0.00012	0.0083
GO:0016101	P	diterpenoid metabolic process	5	36	0.00018	0.01
GO:0010073	P	meristem maintenance	10	200	0.0004	0.023
GO:0009555	P	pollen development	16	198	1.7e-08	3.9e-06
GO:0009653	P	anatomical structure morphogenesis	33	1096	6.8e-06	0.00099
GO:0007275	P	multicellular organismal development	54	2435	4.1e-05	0.0038
GO:0009739	P	response to gibberellin stimulus	8	95	5.5e-05	0.0049
GO:0009686	P	gibberellin biosynthetic process	5	30	8.1e-05	0.0065
GO:0009908	P	flower development	21	645	0.00014	0.0089
GO:0009685	P	gibberellin metabolic process	5	35	0.00016	0.0096
GO:0020037	F	heme binding	11	183	4.4e-05	0.0044
GO:0030528	F	transcription regulator activity	26	844	5.2e-05	0.0044
GO:0046906	F	tetrapyrrole binding	11	204	0.00011	0.0063
GO:0016798	F	hydrolase activity, acting on glycosyl bonds	11	233	0.00033	0.014
GO:0016491	F	oxidoreductase activity	24	901	0.00082	0.031
GO:0003824	F	catalytic activity	99	5161	1.2e-06	0.00042
GO:0005506	F	iron ion binding	13	255	4.5e-05	0.0044
GO:0003700	F	transcription factor activity	25	807	6.7e-05	0.0046
GO:0004553	F	hydrolase activity, hydrolyzing O-glycosyl compounds	11	216	0.00018	0.0087
GO:0005576*	C	extracellular region	39	1081	7.6e-09	8.8e-07
