# Supplementary material for: Transcriptome analysis during berry development provides insights into co-regulated and altered gene expression between a seeded wine grape variety and its seedless somatic variant
Source: BMC Genomics. 2014 Nov 27;15(1):1030. doi: 10.1186/1471-2164-15-1030 (PMC4301461; doi:10.1186/1471-2164-15-1030)
Supplement: Supplementary file 13 — Additional file 13: Table S10: Proportion of RNA-Seq-derived candidate genes in the physical proximity of seed-related QTLs. Genes that were specifically expressed in either clone (with or without significant modulation between developmental stages) were mapped to each of eight chromosomes carrying seed-related QTLs, identified previously by [23, 46]. The proportion of genes falling within a 10-Mb region centered on each QTL peak was calculated, as described in [96]. Abbreviations: chr = chromosome. (XLSX 9 KB) [file 12864_2014_6843_MOESM13_ESM.xlsx]

## Sheet: Table S10
Table S10: Proportion of RNASeq-derived candidate genes in the physical proximity of seed-related QTLs.
Genes that were specifically expressed in either clone (with or without significant modulation between developmental stages) were mapped to each of eight chromosomes hosting seed-related QTLs previously identified by [22,45]. The proportion of genes falling within a 10-Mb region centered on each QTL peak was calculated, as described in [95]. Abbreviations: chr = chromosome.
	Chr1	Chr2	Chr4	Chr5	Chr12	Chr14	Chr15	Chr18
10-Mbp window (Mbp)	0-9.5	0-9	15-25	0-9.8	0.5-10.5	11.8-21.8	6.6-16.6	22.7-32.7
No of candidate genes in the chromosome	75	63	84	86	97	86	72	143
No of candidate genes within the 10-Mbp window	32	41	32	32	59	21	34	35
Percentage of candidate genes in the 10-Mbp window	42.7	65.1	38.1	37.2	60.8	24.4	47.2	24.5
